# Supplementary material for: Mosquitoes provide a transmission route between possums and humans for Buruli ulcer in southeastern Australia
Source: Nat Microbiol. 2024 Jan 23;9(2):377–89. doi: 10.1038/s41564-023-01553-1 (PMC10847040; doi:10.1038/s41564-023-01553-1)
Supplement: Supplementary file 3 — Mosquito trapping details. Accession details for M. ulcerans DNA sequence reads used in this study. M. ulcerans SNP alleles used for phylogenomic inference. Oligonucleotide sequences of RNA baits used for M. ulcerans genome-enrichment sequencing. [file 41564_2023_1553_MOESM3_ESM.xlsx]

## Sheet: Supplementary_dataset_1
Supplementary dataset 1 | Mosquito trapping data
Location	Trap Name coded	SITE_LATITUDE	SITE_LONGITUDE	collection date	Ae. alboannulatus	Ae. australis	Ae. bancroftianus	Ae. camptorhynchus	Ae. clelandi	Ae. flavifrons	Ae. imperfectus	Ae. notoscriptus	Ae. rubrithorax	Ae. sagax	Ae. theobaldi	Ae. vigilax	Ae. vittiger	An. annulipes	An. atratipes	Cq. linealis	Cu. Inconspicua	Cx. annulirostris	Cx. australicus	Cx. cylindricus	Cx. globocoxitus	Cx. molestus	Cx. orbostiensis	Cx. quinquefasciatus	Tp. atripes	Tp. tasmaniensis
Mornington	ia	-38.3697	144.809	2019-11-12	0	0	0	0	0	0	0	0	4	0	0	0	0	0	0	0	0	0	0	0	0	3	0	0	0	0
Mornington	be	-38.3444	144.747	2019-12-18	0	0	0	0	0	0	0	4	0	0	0	0	0	0	0	0	0	0	0	0	0	49	0	0	0	0
Mornington	ih	-38.38	144.805	2019-11-12	0	0	0	0	0	0	0	0	0	0	0	0	0	0	0	0	0	0	0	0	0	26	0	0	0	0
Mornington	be	-38.3444	144.747	2020-01-15	0	0	0	0	0	0	0	43	0	0	0	0	0	0	0	0	0	0	0	0	0	102	0	0	0	0
Mornington	be	-38.3444	144.747	2020-01-29	0	0	0	0	0	0	0	4	0	0	0	0	0	0	0	0	0	0	0	0	0	25	0	0	0	0
Mornington	be	-38.3444	144.747	2020-02-12	0	0	0	0	0	0	0	7	0	0	0	0	0	0	0	0	0	0	6	0	0	58	0	1	0	0
Mornington	be	-38.3444	144.747	2020-02-26	0	0	0	0	0	0	0	10	0	0	0	0	0	0	0	0	0	0	0	0	0	13	0	0	0	0
Mornington	be	-38.3444	144.747	2020-03-11	0	0	0	0	0	0	0	8	0	0	0	0	0	0	0	0	0	0	2	0	0	26	0	0	0	0
Mornington	bf	-38.3455	144.748	2019-12-04	1	0	0	0	0	0	0	1	0	0	0	0	0	0	0	0	0	0	0	0	0	16	0	0	0	0
Mornington	bf	-38.3455	144.748	2019-12-18	0	0	0	0	0	0	0	11	0	0	0	0	0	0	0	0	0	0	0	0	0	46	0	0	0	0
Mornington	bf	-38.3455	144.748	2020-01-15	0	0	0	0	0	0	0	15	0	0	0	0	0	0	0	0	0	0	1	0	0	71	0	0	0	0
Mornington	bf	-38.3455	144.748	2020-01-29	0	0	0	0	0	0	0	6	0	0	0	0	0	0	0	0	0	0	0	0	0	48	0	0	0	0
Mornington	bf	-38.3455	144.748	2020-02-12	0	0	0	0	0	0	0	18	1	0	0	0	0	0	0	0	0	0	4	0	3	164	0	0	0	0
Mornington	bf	-38.3455	144.748	2020-02-26	0	0	0	0	0	0	0	11	0	0	0	0	0	0	0	0	0	0	0	0	1	43	0	0	0	0
Mornington	bf	-38.3455	144.748	2020-03-11	0	0	0	0	0	0	0	33	0	0	0	0	0	0	0	0	0	0	1	0	0	80	0	0	0	0
Mornington	bg	-38.3464	144.75	2019-12-04	0	0	0	0	0	0	0	1	0	0	0	0	0	0	0	0	0	0	0	0	0	23	0	0	0	0
Mornington	bg	-38.3464	144.75	2019-12-18	0	0	0	0	0	0	0	8	0	0	0	0	0	0	0	0	0	0	0	0	0	42	0	0	0	0
Mornington	bg	-38.3464	144.75	2020-01-15	0	0	0	0	0	0	0	6	0	0	0	0	0	0	0	0	0	0	2	0	0	91	0	0	0	0
Mornington	bg	-38.3464	144.75	2020-01-29	0	0	0	0	0	0	0	2	0	0	0	0	0	0	0	0	0	0	0	0	0	64	0	0	0	0
Mornington	bg	-38.3464	144.75	2020-02-12	0	0	0	0	0	0	0	3	0	0	0	0	0	0	0	0	0	0	2	0	0	76	0	0	0	0
Mornington	bg	-38.3464	144.75	2020-02-26	0	0	0	0	0	0	0	2	0	0	0	0	0	0	0	0	0	0	0	0	0	42	0	0	0	0
Mornington	bg	-38.3464	144.75	2020-03-11	0	0	0	0	0	0	0	10	1	0	0	0	0	0	0	0	0	0	0	0	0	68	0	0	0	0
Mornington	df	-38.3652	144.767	2019-11-21	0	0	0	2	0	0	0	0	0	0	0	0	0	0	0	0	0	0	0	0	0	20	0	0	0	0
Mornington	bi	-38.3495	144.75	2019-12-18	0	0	0	0	0	0	0	1	0	0	0	0	0	0	0	0	0	0	0	0	0	32	0	0	0	0
Mornington	bi	-38.3495	144.75	2020-01-15	0	0	0	0	0	0	0	1	2	0	0	0	0	0	0	0	0	0	0	0	0	68	0	0	0	0
Mornington	bi	-38.3495	144.75	2020-01-29	0	0	0	0	0	0	0	9	0	0	0	0	0	0	0	0	0	0	0	0	0	99	0	0	0	0
Mornington	bi	-38.3495	144.75	2020-02-12	0	0	0	0	0	0	0	4	0	0	0	0	0	0	0	0	0	0	3	0	0	122	0	0	0	0
Mornington	bi	-38.3495	144.75	2020-02-26	0	0	0	0	0	0	0	9	1	0	0	0	0	0	0	0	0	0	0	0	0	20	0	0	0	0
Mornington	bi	-38.3495	144.75	2020-03-11	0	0	0	1	0	0	0	20	16	0	0	0	0	0	0	0	0	0	0	0	0	33	0	0	0	0
Mornington	bi	-38.3495	144.75	2020-03-20	1	0	0	0	0	0	0	228	0	0	0	0	0	1	0	1	0	0	3	0	0	1	0	0	0	0
Mornington	c0	-38.3519	144.753	2019-12-04	0	0	0	0	0	0	0	1	0	0	0	0	0	0	0	0	0	0	0	0	0	2	0	0	0	0
Mornington	c0	-38.3519	144.753	2019-12-18	0	0	0	0	0	0	0	1	0	0	0	0	0	0	0	0	0	0	0	0	0	20	0	0	0	0
Mornington	c0	-38.3519	144.753	2020-01-15	0	0	0	0	0	0	0	9	0	0	0	0	0	0	0	0	0	0	1	0	0	37	0	0	0	0
Mornington	c0	-38.3519	144.753	2020-01-29	0	0	0	0	0	0	0	2	0	0	0	0	0	0	0	0	0	0	0	0	0	38	0	0	0	0
Mornington	c0	-38.3519	144.753	2020-02-12	0	0	0	0	0	0	0	1	0	0	0	0	0	0	0	0	0	0	0	0	0	32	0	0	0	0
Mornington	c0	-38.3519	144.753	2020-02-26	0	0	0	0	0	0	0	4	0	0	0	0	0	0	0	0	0	0	0	0	0	17	0	0	0	0
Mornington	c0	-38.3519	144.753	2020-03-11	0	0	0	0	0	0	0	7	0	0	0	0	0	0	0	1	0	0	0	0	0	33	0	0	0	0
Mornington	ca	-38.3539	144.757	2019-12-18	0	0	0	0	0	0	0	2	0	0	0	0	0	0	0	0	0	0	0	0	0	27	0	0	0	0
Mornington	fd	-38.3762	144.777	2019-11-21	1	0	0	0	0	0	0	0	0	0	0	0	0	0	0	0	0	0	0	0	0	7	0	0	0	0
Mornington	ca	-38.3539	144.757	2020-01-15	0	0	0	0	0	0	0	5	0	0	0	0	0	0	0	0	0	0	3	0	0	61	0	2	0	0
Mornington	ca	-38.3539	144.757	2020-01-29	0	0	0	0	0	0	0	6	0	0	0	0	0	0	0	0	0	0	1	0	0	139	0	1	0	0
Mornington	ca	-38.3539	144.757	2020-02-12	0	0	0	0	0	0	0	12	0	0	0	0	0	0	0	0	0	0	0	0	2	67	0	0	0	0
Mornington	ca	-38.3539	144.757	2020-02-26	0	0	0	0	0	0	0	23	0	0	0	0	0	0	0	0	0	0	1	0	1	48	0	0	0	0
Mornington	ca	-38.3539	144.757	2020-03-11	0	0	0	0	0	0	0	21	0	0	0	0	0	0	0	0	0	0	0	0	1	51	0	0	0	0
Mornington	cb	-38.3506	144.758	2020-01-15	0	0	0	0	0	0	0	6	0	0	0	0	0	0	0	0	0	0	2	0	0	68	0	0	0	0
Mornington	cb	-38.3506	144.758	2020-01-29	0	0	0	0	0	0	0	1	0	0	0	0	0	0	0	0	0	0	0	0	0	34	0	0	0	0
Mornington	cb	-38.3506	144.758	2020-02-12	0	0	0	0	0	0	0	1	0	0	0	0	0	0	0	0	0	0	5	0	0	78	0	0	0	0
Mornington	cb	-38.3506	144.758	2020-02-26	0	0	0	0	0	0	0	2	0	0	0	0	0	0	0	0	0	0	1	0	0	20	0	0	0	0
Mornington	cb	-38.3506	144.758	2020-03-11	0	0	0	0	0	0	0	2	0	0	0	0	0	0	0	0	0	0	2	0	0	35	0	0	0	0
Mornington	cc	-38.3547	144.76	2019-12-04	0	0	0	1	0	0	0	1	0	0	0	0	0	0	0	0	0	0	0	0	0	69	0	0	0	0
Mornington	cc	-38.3547	144.76	2019-12-18	0	0	0	0	0	0	0	2	1	0	0	0	0	0	0	0	0	0	0	0	0	61	0	0	0	0
Mornington	cc	-38.3547	144.76	2020-01-15	0	0	0	0	0	0	0	10	5	0	0	0	0	0	0	0	0	0	2	0	0	134	0	0	0	0
Mornington	cc	-38.3547	144.76	2020-01-29	0	0	0	0	0	0	0	8	0	0	0	0	0	0	0	0	0	0	0	0	0	81	0	0	0	0
Mornington	cc	-38.3547	144.76	2020-02-12	0	0	0	1	0	0	0	12	0	0	0	0	0	0	0	0	0	0	0	2	0	81	0	0	0	0
Mornington	cc	-38.3547	144.76	2020-02-26	0	0	0	0	0	0	0	16	1	0	0	0	0	0	0	0	0	0	1	0	0	33	0	0	0	0
Mornington	cc	-38.3547	144.76	2020-03-11	0	0	0	0	0	0	0	41	5	0	0	0	0	0	0	0	0	0	2	0	0	74	0	0	0	0
Mornington	cd	-38.3575	144.754	2019-12-18	0	0	0	0	0	0	0	3	0	0	0	0	0	0	0	0	0	0	0	0	0	9	0	0	0	0
Mornington	cd	-38.3575	144.754	2020-01-15	0	0	0	0	0	0	0	6	2	0	0	0	0	0	0	0	0	0	1	0	0	80	0	0	0	0
Mornington	cd	-38.3575	144.754	2020-02-29	0	0	0	0	0	0	0	1	0	0	0	0	0	0	0	0	0	0	0	0	0	11	0	0	0	0
Mornington	cd	-38.3575	144.754	2020-02-12	0	0	0	0	0	0	0	1	0	0	0	0	0	0	0	0	0	0	2	0	0	15	0	0	0	0
Mornington	cd	-38.3575	144.754	2020-02-26	0	0	0	0	0	0	0	5	3	0	0	0	0	0	0	0	0	0	1	0	0	17	0	0	0	0
Mornington	cd	-38.3575	144.754	2020-03-11	0	0	0	0	0	1	0	13	1	0	0	0	0	0	0	0	0	0	0	0	0	32	0	0	0	0
Mornington	ce	-38.3565	144.75	2019-12-18	0	0	0	0	0	0	0	1	1	0	0	0	0	0	0	0	0	0	0	0	0	4	0	0	0	0
Mornington	ce	-38.3565	144.75	2020-01-15	0	0	0	0	0	0	0	1	0	0	0	0	0	0	0	0	0	0	1	0	0	19	0	0	0	0
Mornington	ce	-38.3565	144.75	2020-01-29	0	0	0	0	0	0	0	7	1	0	0	0	0	0	0	0	0	0	0	0	0	7	0	0	0	0
Mornington	ce	-38.3565	144.75	2020-02-12	0	0	0	0	0	0	0	10	1	0	0	0	0	0	0	0	0	0	4	0	1	20	0	0	0	0
Mornington	ia	-38.3697	144.809	2019-11-27	0	0	0	0	0	0	0	0	2	0	0	0	0	0	0	0	0	0	0	0	0	8	0	0	0	0
Mornington	ce	-38.3565	144.75	2020-02-21	0	0	0	0	0	0	0	20	3	0	0	0	0	0	0	0	0	0	3	0	1	14	0	0	0	0
Mornington	ce	-38.3565	144.75	2020-03-11	0	0	0	0	0	0	0	14	0	0	0	0	0	0	0	0	0	0	0	0	0	12	0	0	0	0
Mornington	cf	-38.353	144.745	2020-01-15	1	0	0	0	0	0	0	11	1	0	0	0	0	0	0	0	0	0	0	0	0	66	0	0	0	0
Mornington	if	-38.3788	144.811	2019-11-27	0	0	0	0	0	0	0	0	0	0	0	0	0	0	0	0	0	0	0	0	0	0	6	0	0	0
Mornington	cf	-38.353	144.745	2020-01-29	0	0	0	0	0	0	0	3	0	0	0	0	0	0	0	0	0	0	0	0	0	7	0	0	0	0
Mornington	ih	-38.38	144.805	2019-11-27	0	0	0	0	0	0	0	0	0	0	0	0	0	0	0	0	0	0	0	0	0	0	18	0	0	0
Mornington	cf	-38.353	144.745	2020-02-12	0	0	0	0	0	0	0	3	1	0	0	0	0	0	0	0	0	0	1	0	0	12	0	0	0	0
Mornington	a00	-38.3834	144.802	2019-11-27	2	0	0	1	0	0	0	0	0	0	0	0	0	0	0	0	0	0	0	0	0	28	0	0	0	0
Mornington	a0a	-38.3832	144.798	2019-11-27	0	0	0	0	0	0	0	0	0	0	0	0	0	0	0	0	0	0	0	0	0	26	0	0	0	0
Mornington	a0b	-38.384	144.794	2019-11-27	0	0	0	0	0	0	0	0	0	0	0	0	0	0	0	0	0	0	0	0	0	2	0	0	0	0
Mornington	a0c	-38.3806	144.795	2019-11-27	0	0	0	0	0	0	0	0	0	0	0	0	0	0	0	0	0	0	0	1	0	2	0	0	0	0
Mornington	cf	-38.353	144.745	2020-02-26	0	0	0	0	0	0	0	7	1	0	0	0	0	0	0	0	0	0	0	0	0	6	0	0	0	0
Mornington	a0e	-38.3807	144.787	2019-11-27	0	0	0	0	0	0	0	0	0	0	0	0	0	0	0	0	0	0	0	0	0	2	0	0	0	0
Mornington	cf	-38.353	144.745	2020-03-11	0	0	0	0	0	0	0	5	1	0	0	0	0	0	0	0	0	0	0	0	0	9	0	0	0	0
Mornington	cg	-38.362	144.755	2019-12-18	0	0	0	0	0	0	0	1	0	0	0	0	0	0	0	0	0	0	0	0	0	0	0	0	0	0
Mornington	cg	-38.362	144.755	2020-01-15	0	0	0	0	0	0	0	43	0	0	0	0	0	0	0	0	0	0	1	0	0	31	0	0	0	0
Mornington	aa0	-38.3886	144.799	2019-11-27	0	0	0	0	0	0	0	0	0	0	0	0	0	0	0	0	0	0	0	0	0	0	6	0	0	0
Mornington	aaa	-38.3885	144.805	2019-11-27	0	0	0	0	0	0	0	0	0	0	0	0	0	0	0	0	0	0	0	0	0	0	9	0	0	0
Mornington	aab	-38.3893	144.813	2019-11-27	0	0	0	0	0	0	0	0	0	0	0	0	0	0	0	0	0	0	0	0	0	3	0	0	0	0
Mornington	cg	-38.362	144.755	2020-01-29	0	0	0	0	0	0	0	7	0	0	0	0	0	0	0	0	0	0	0	0	0	14	0	0	0	0
Mornington	cg	-38.362	144.755	2020-02-12	0	0	0	0	0	0	0	10	0	0	0	0	0	0	0	0	0	0	1	0	0	8	0	0	0	0
Mornington	aaf	-38.3929	144.798	2019-11-27	0	0	0	0	0	0	0	0	0	0	0	0	0	0	0	0	0	0	0	0	0	7	0	0	0	0
Mornington	aag	-38.3966	144.801	2019-11-27	0	0	0	0	0	0	0	0	0	0	0	0	0	0	0	0	0	0	0	0	0	0	1	0	0	0
Mornington	cg	-38.362	144.755	2020-02-26	0	0	0	0	0	0	0	19	0	0	0	0	0	0	0	0	0	0	0	0	0	11	0	0	0	0
Mornington	cg	-38.362	144.755	2020-03-11	0	0	0	0	0	0	0	10	0	0	0	0	0	0	0	0	0	0	0	0	0	4	0	0	0	0
Mornington	ch	-38.3623	144.756	2019-12-04	0	0	0	0	0	0	0	16	0	0	0	0	0	0	0	0	0	0	0	0	0	12	0	0	0	0
Mornington	ch	-38.3623	144.756	2019-12-18	0	0	0	0	0	0	0	63	1	0	0	0	0	0	0	0	0	0	0	0	0	65	0	0	0	0
Mornington	ch	-38.3623	144.756	2020-01-15	0	0	0	0	0	0	0	116	0	0	0	0	0	0	0	0	0	0	1	0	0	71	0	0	0	0
Mornington	agd	-38.3704	144.785	2019-11-27	0	0	0	0	0	0	0	0	0	0	0	0	0	0	0	0	0	0	0	2	0	4	0	0	0	0
Mornington	ch	-38.3623	144.756	2020-01-29	0	0	0	0	0	0	0	32	0	0	0	0	0	0	0	0	0	0	0	0	0	28	0	0	0	0
Mornington	ch	-38.3623	144.756	2020-02-12	0	0	0	0	0	0	0	120	0	0	0	0	0	0	0	0	0	0	2	0	0	26	0	0	0	0
Mornington	ch	-38.3623	144.756	2020-02-21	0	0	0	0	0	0	0	81	0	0	0	0	0	0	0	0	0	0	0	0	0	21	0	0	0	0
Mornington	ch	-38.3623	144.756	2020-03-11	0	0	0	0	0	0	0	127	0	0	0	0	0	0	0	0	0	0	0	0	0	22	0	0	0	0
Mornington	ci	-38.3641	144.759	2019-12-04	0	0	0	0	0	0	0	2	0	0	0	0	0	0	0	0	0	0	0	0	0	7	0	0	0	0
Mornington	ci	-38.3641	144.759	2019-12-18	1	0	0	0	0	0	0	19	0	0	0	0	0	0	0	0	0	0	0	0	0	41	0	0	0	0
Mornington	ci	-38.3641	144.759	2020-01-15	0	0	0	0	0	0	0	28	2	0	0	0	0	0	0	0	0	0	0	0	1	99	0	0	0	0
Mornington	ci	-38.3641	144.759	2020-01-29	0	0	0	0	0	0	0	30	0	0	0	0	0	0	0	0	0	0	0	0	0	47	0	0	0	0
Mornington	ci	-38.3641	144.759	2020-02-12	0	0	0	0	0	0	0	20	1	0	0	0	0	0	0	0	0	0	0	0	0	35	0	0	0	0
Mornington	ci	-38.3641	144.759	2020-03-11	0	0	0	0	0	0	0	149	4	0	0	0	0	0	0	0	0	0	0	0	0	27	0	0	0	0
Mornington	d0	-38.3596	144.76	2019-12-18	0	0	0	0	0	0	0	2	1	0	0	0	0	0	0	0	0	0	0	1	0	12	0	0	0	0
Mornington	d0	-38.3596	144.76	2020-01-15	0	0	0	0	0	0	0	10	13	0	0	0	0	0	0	0	0	0	0	0	2	55	0	0	0	0
Mornington	d0	-38.3596	144.76	2020-01-29	0	0	0	0	0	0	0	2	0	0	0	0	0	0	0	0	0	0	1	0	0	20	0	0	0	0
Mornington	d0	-38.3596	144.76	2020-02-12	0	0	0	0	0	0	0	1	0	0	0	0	0	0	0	0	0	0	0	0	0	16	0	0	0	0
Mornington	d0	-38.3596	144.76	2020-02-26	0	0	0	0	0	0	0	1	0	0	0	0	0	0	0	0	0	0	1	0	0	2	0	0	0	0
Mornington	d0	-38.3596	144.76	2020-03-11	0	0	0	0	0	0	0	8	3	0	0	0	0	0	0	0	0	0	0	0	0	17	0	0	0	0
Mornington	da	-38.3584	144.759	2019-12-18	0	0	0	0	0	0	0	2	0	0	0	0	0	0	0	0	0	0	0	0	0	2	0	0	0	0
Mornington	da	-38.3584	144.759	2020-01-15	0	0	0	0	0	0	0	3	0	0	0	0	0	0	0	0	0	0	1	0	0	34	0	0	0	0
Mornington	da	-38.3584	144.759	2020-02-26	0	0	0	0	0	0	0	4	0	0	0	0	0	0	0	0	0	0	0	0	0	9	0	0	0	0
Mornington	da	-38.3584	144.759	2020-03-11	0	0	0	0	0	0	0	9	0	0	0	0	0	0	0	0	0	0	0	0	0	12	0	0	0	0
Mornington	db	-38.3616	144.763	2019-12-04	0	0	0	0	0	0	0	1	0	0	0	0	0	0	0	0	0	0	0	0	0	11	0	0	0	0
Mornington	db	-38.3616	144.763	2019-12-18	0	0	0	0	0	0	0	1	0	0	0	0	0	0	0	0	0	0	0	0	0	34	0	0	0	0
Mornington	db	-38.3616	144.763	2020-01-15	0	0	0	0	0	0	0	7	3	0	0	0	0	1	0	0	0	0	1	0	0	162	0	0	0	0
Mornington	db	-38.3616	144.763	2020-02-07	0	0	0	0	0	0	0	53	1	0	0	0	0	0	0	1	0	0	2	0	16	51	0	3	0	0
Mornington	db	-38.3616	144.763	2020-02-12	0	0	0	0	0	0	0	2	0	0	0	0	0	0	0	0	0	0	1	0	0	39	0	0	0	0
Mornington	db	-38.3616	144.763	2020-02-26	0	0	0	0	0	0	0	6	0	0	0	0	0	0	0	0	0	0	0	0	0	17	0	0	0	0
Mornington	db	-38.3616	144.763	2020-03-11	0	0	0	0	0	0	0	2	0	0	0	0	0	1	0	0	0	0	2	0	0	45	0	1	0	0
Mornington	dc	-38.3606	144.763	2019-12-18	0	0	0	0	0	0	0	7	2	0	0	0	0	0	0	0	0	0	1	3	0	54	0	0	0	0
Mornington	dc	-38.3606	144.763	2020-01-15	0	0	0	0	0	0	0	7	5	0	0	0	0	0	0	0	0	0	0	0	1	81	0	0	0	0
Mornington	afb	-38.3763	144.877	2019-11-29	0	0	0	0	0	0	1	0	0	0	0	0	0	0	0	1	0	0	23	0	1	0	0	1	0	0
Mornington	afc	-38.3703	144.877	2019-11-29	0	0	0	0	0	0	0	0	0	0	0	0	0	0	0	0	0	0	9	0	0	0	0	0	0	0
Mornington	afd	-38.3773	144.876	2019-11-29	0	0	0	0	0	0	0	0	0	0	0	0	0	0	0	0	0	0	14	0	6	0	0	0	0	0
Mornington	dc	-38.3606	144.763	2020-02-12	0	0	0	0	0	0	0	5	1	0	0	0	0	0	0	0	0	0	0	0	0	29	0	0	0	0
Mornington	dc	-38.3606	144.763	2020-02-26	0	0	0	0	0	0	0	11	0	0	0	0	0	0	0	0	0	0	0	0	0	26	0	0	0	0
Mornington	dc	-38.3606	144.763	2020-03-11	0	0	0	0	0	0	0	10	1	0	0	0	0	0	0	0	0	0	2	0	0	72	0	0	0	0
Mornington	dd	-38.3573	144.765	2019-12-18	0	0	0	0	0	0	0	8	0	0	0	0	0	0	0	0	0	0	0	0	0	32	0	0	0	0
Mornington	dd	-38.3573	144.765	2020-01-15	0	0	0	0	0	0	0	5	0	0	0	0	0	0	0	0	0	0	0	0	0	83	0	0	0	0
Mornington	dd	-38.3573	144.765	2020-01-29	0	0	0	0	0	0	0	8	0	0	0	0	0	0	0	0	0	0	2	0	0	43	0	0	0	0
Mornington	dd	-38.3573	144.765	2020-02-12	0	0	0	0	0	0	0	5	0	0	0	0	0	0	0	0	0	0	0	0	0	22	0	0	0	0
Mornington	dd	-38.3573	144.765	2020-02-26	0	0	0	0	0	0	0	11	0	0	0	0	0	0	0	0	0	0	0	0	0	3	0	0	0	0
Mornington	dd	-38.3573	144.765	2020-03-11	0	0	0	0	0	0	0	10	1	0	0	0	0	0	0	0	0	0	0	0	0	37	0	0	0	0
Mornington	de	-38.3589	144.768	2019-12-18	0	0	0	0	0	0	0	5	0	0	0	0	0	0	0	0	0	0	0	0	0	14	0	0	0	0
Mornington	de	-38.3589	144.768	2020-01-15	0	0	0	0	0	0	0	7	0	0	0	0	0	0	0	0	0	0	1	0	0	13	0	0	0	0
Mornington	de	-38.3589	144.768	2020-01-29	0	0	0	0	0	0	0	2	1	0	0	0	0	0	0	0	0	0	0	0	0	16	0	0	0	0
Mornington	a	-38.3294	144.704	2019-12-04	0	0	0	0	0	0	0	0	0	0	0	0	0	0	0	0	0	0	0	0	0	0	1	0	0	0
Mornington	de	-38.3589	144.768	2020-02-12	0	0	0	0	0	0	0	7	0	0	0	0	0	0	0	0	0	0	1	0	0	20	0	0	0	0
Mornington	de	-38.3589	144.768	2020-02-26	0	0	0	0	0	0	0	9	1	0	0	0	0	0	0	0	0	0	1	0	0	8	0	0	0	0
Mornington	de	-38.3589	144.768	2020-03-11	0	0	0	0	0	0	0	12	0	0	0	0	0	0	0	0	0	0	4	0	1	23	0	0	0	0
Mornington	fi	-38.3699	144.785	2020-01-31	0	0	0	0	0	0	0	51	0	0	0	0	0	0	0	0	0	0	0	0	0	60	0	0	0	0
Mornington	i	-38.3328	144.716	2019-12-04	0	0	0	0	0	0	0	0	0	0	0	0	0	0	0	0	0	0	0	0	0	2	0	0	0	0
Mornington	a0	-38.3334	144.724	2019-12-04	1	0	0	0	0	0	0	0	0	0	0	0	0	0	0	0	0	0	0	0	0	6	0	0	0	0
Mornington	aa	-38.3285	144.726	2019-12-04	0	0	0	0	0	0	0	0	0	0	0	0	0	0	0	1	0	0	0	0	0	0	5	0	0	0
Mornington	ab	-38.3229	144.724	2019-12-04	0	0	0	0	0	0	0	0	0	0	0	0	0	0	0	2	0	0	0	0	0	0	0	0	0	0
Mornington	ac	-38.3243	144.728	2019-12-04	0	0	0	0	0	0	0	0	0	0	0	0	0	0	0	0	0	0	0	0	0	6	0	0	0	0
Mornington	ad	-38.3268	144.734	2019-12-04	0	0	0	1	0	0	0	0	0	0	0	0	0	0	0	0	0	0	0	0	0	0	5	0	0	0
Mornington	fi	-38.3699	144.785	2020-02-28	0	0	0	0	0	0	0	41	0	0	0	0	0	0	0	0	0	0	0	0	0	46	0	0	0	0
Mornington	fi	-38.3699	144.785	2020-03-13	0	0	0	0	0	0	0	236	1	0	0	0	0	0	0	0	0	0	5	0	7	96	0	0	0	0
Mornington	ah	-38.3367	144.729	2019-12-04	0	0	0	0	0	0	0	0	0	0	0	0	0	0	0	0	0	0	0	0	0	13	0	0	0	0
Mornington	ga	-38.3644	144.788	2019-11-21	0	0	0	0	0	0	0	35	4	0	0	0	0	0	0	0	0	0	0	0	0	39	0	0	0	0
Mornington	b0	-38.3452	144.735	2019-12-04	0	0	0	0	0	0	0	0	0	0	0	0	0	0	0	0	0	0	0	0	0	2	0	0	0	0
Mornington	ga	-38.3644	144.788	2019-12-06	0	0	0	1	0	0	0	6	0	0	0	0	0	0	0	0	0	0	0	0	0	42	0	0	0	0
Mornington	ga	-38.3644	144.788	2019-12-20	0	0	0	0	0	0	0	10	0	0	0	0	0	0	0	0	0	0	0	0	0	26	0	0	0	0
Mornington	bc	-38.3477	144.739	2019-12-04	0	0	0	0	0	0	0	0	0	0	0	0	0	0	0	0	0	0	0	0	0	2	0	0	0	0
Mornington	bd	-38.348	144.746	2019-12-04	0	0	0	0	0	0	0	0	0	0	0	0	0	0	0	0	0	0	0	0	0	3	0	0	0	0
Mornington	be	-38.3444	144.747	2019-12-04	0	0	0	0	0	0	0	0	0	0	0	0	0	0	0	0	0	0	0	0	0	4	0	0	0	0
Mornington	ga	-38.3644	144.788	2020-01-17	0	0	0	0	0	0	0	6	0	0	0	0	0	0	0	0	0	0	4	0	1	19	0	0	0	0
Mornington	ga	-38.3644	144.788	2020-01-31	0	0	0	0	0	0	0	18	0	0	0	0	0	0	0	0	0	0	3	0	0	30	0	0	0	0
Mornington	bh	-38.3484	144.755	2019-12-04	0	0	0	0	0	0	0	0	0	0	0	0	0	0	0	0	0	0	0	0	0	2	0	0	0	0
Mornington	bi	-38.3495	144.75	2019-12-04	0	0	0	0	0	0	0	0	0	0	0	0	0	0	0	0	0	0	0	0	0	16	0	0	0	0
Mornington	ga	-38.3644	144.788	2020-02-14	0	0	0	0	0	0	0	41	0	0	0	0	0	0	0	0	0	0	7	0	2	30	0	0	0	0
Mornington	ca	-38.3539	144.757	2019-12-04	0	0	0	0	0	0	0	0	0	0	0	0	0	0	0	0	0	0	0	0	0	13	0	0	0	0
Mornington	cb	-38.3506	144.758	2019-12-04	0	0	0	0	0	0	0	0	0	0	0	0	0	0	0	0	0	0	0	0	0	4	0	0	0	0
Mornington	ga	-38.3644	144.788	2020-02-28	0	0	0	0	0	0	0	12	0	0	0	0	0	0	0	0	0	0	2	0	0	21	0	0	0	0
Mornington	cd	-38.3575	144.754	2019-12-04	0	0	0	0	0	0	0	0	0	0	0	0	0	0	0	0	0	0	0	0	0	3	0	0	0	0
Mornington	ce	-38.3565	144.75	2019-12-04	0	0	0	1	0	0	0	0	0	0	0	0	0	0	0	0	0	0	0	0	0	1	0	0	0	0
Mornington	cf	-38.353	144.745	2019-12-04	0	0	0	0	0	0	0	0	0	0	0	0	0	0	0	0	0	0	0	0	0	3	0	0	0	0
Mornington	ga	-38.3644	144.788	2020-03-13	0	0	0	0	0	0	0	84	0	0	0	0	0	0	0	0	0	0	14	0	2	24	0	0	0	0
Mornington	gb	-38.3676	144.789	2019-12-06	0	0	0	0	0	0	0	9	0	0	0	0	0	0	0	0	0	0	0	0	0	14	0	0	0	0
Mornington	da	-38.3584	144.759	2019-12-04	0	0	0	0	0	0	0	0	0	0	0	0	0	0	0	0	0	0	0	0	0	3	0	0	0	0
Mornington	gb	-38.3676	144.789	2020-01-31	0	0	0	1	0	0	0	7	0	0	0	0	0	0	0	0	0	0	4	0	0	7	0	0	0	0
Mornington	dc	-38.3606	144.763	2019-12-04	0	0	0	0	0	0	0	0	0	0	0	0	0	0	0	0	0	0	0	0	0	12	0	0	0	0
Mornington	dd	-38.3573	144.765	2019-12-04	0	0	0	0	0	0	0	0	0	0	0	0	0	0	0	0	0	0	0	0	0	2	0	0	0	0
Mornington	de	-38.3589	144.768	2019-12-04	0	0	0	0	0	0	0	0	0	0	0	0	0	0	0	0	0	0	0	0	0	8	0	0	0	0
Mornington	gA	-38.3264	144.72	2019-12-04	0	0	0	0	0	0	0	0	0	0	0	0	0	0	0	0	0	0	0	0	0	1	7	0	0	0
Mornington	gb	-38.3676	144.789	2020-02-14	0	0	0	0	0	0	0	22	0	0	0	0	0	0	0	0	0	0	6	0	0	7	0	0	0	0
Mornington	gb	-38.3676	144.789	2020-02-28	0	0	0	0	0	0	0	5	0	0	0	0	0	0	0	0	0	0	0	0	2	3	0	0	0	0
Mornington	gb	-38.3676	144.789	2020-03-13	0	0	0	1	0	0	0	33	0	0	0	0	0	2	0	0	0	0	4	0	3	30	0	0	0	0
Mornington	di	-38.3666	144.767	2019-12-06	0	0	0	0	0	0	0	0	0	0	0	0	0	0	0	0	0	0	0	0	0	9	0	0	0	0
Mornington	gc	-38.3701	144.792	2019-11-21	0	0	0	0	0	0	0	3	0	0	0	0	0	0	0	0	0	0	0	0	0	1	0	0	0	0
Mornington	gc	-38.3701	144.792	2019-12-06	0	0	0	0	0	0	0	9	0	0	0	0	0	0	0	0	0	0	0	0	0	6	0	0	0	0
Mornington	gc	-38.3701	144.792	2019-12-20	0	0	0	0	0	0	0	4	0	0	0	0	0	0	0	0	0	0	0	0	0	6	0	0	0	0
Mornington	gc	-38.3701	144.792	2020-01-17	0	0	0	0	0	0	0	2	0	0	0	0	0	0	0	0	0	0	0	0	0	5	0	0	0	0
Mornington	gc	-38.3701	144.792	2020-01-31	0	0	0	0	0	0	0	2	0	0	0	0	0	0	0	0	0	0	2	0	0	4	0	0	0	0
Mornington	gc	-38.3701	144.792	2020-02-14	0	0	0	0	0	0	0	17	0	0	0	0	0	0	0	0	0	0	4	0	0	2	0	1	0	0
Mornington	gc	-38.3701	144.792	2020-02-28	0	0	0	0	0	0	0	4	1	0	0	0	0	0	0	0	0	0	2	0	0	5	0	0	0	0
Mornington	eh	-38.373	144.77	2019-12-06	0	0	0	0	0	0	0	0	0	0	0	0	0	0	0	0	0	0	0	0	0	39	0	1	0	0
Mornington	gc	-38.3701	144.792	2020-03-13	0	0	0	0	0	0	0	6	1	0	0	0	0	0	0	0	0	0	1	0	0	3	0	4	0	0
Mornington	gd	-38.3721	144.79	2019-11-21	0	0	0	0	0	0	0	2	0	0	0	0	0	0	0	0	0	0	0	0	0	6	0	1	0	0
Mornington	gd	-38.3721	144.79	2020-01-31	0	0	0	1	0	0	0	4	0	2	0	0	0	0	0	0	0	0	1	0	0	15	0	0	0	0
Mornington	gd	-38.3721	144.79	2020-02-14	0	0	0	0	0	0	0	7	1	0	0	0	0	0	0	0	0	0	0	2	0	3	0	0	0	0
Mornington	gd	-38.3721	144.79	2020-02-28	0	0	0	0	0	0	0	2	0	0	0	0	0	0	0	0	0	0	0	0	0	0	0	0	0	0
Mornington	fd	-38.3762	144.777	2019-12-06	0	0	0	0	0	0	0	0	0	0	0	0	0	0	0	0	0	0	0	0	0	3	0	0	0	0
Mornington	gd	-38.3721	144.79	2020-03-13	0	0	0	0	0	0	0	6	1	0	0	0	0	0	0	0	0	0	2	0	0	10	0	1	0	0
Mornington	ge	-38.3733	144.792	2019-11-21	5	0	0	0	0	0	0	41	17	0	0	0	0	0	0	0	0	0	0	0	0	73	0	0	0	0
Mornington	ge	-38.3733	144.792	2019-12-06	1	0	0	0	0	0	0	9	2	0	0	0	0	0	0	0	0	0	0	0	0	12	0	0	0	0
Mornington	ge	-38.3733	144.792	2019-12-20	0	0	0	0	0	0	0	7	3	0	0	0	0	0	0	0	0	0	0	0	0	18	0	0	0	0
Mornington	ge	-38.3733	144.792	2020-01-17	0	0	0	0	0	0	0	5	2	0	0	0	0	0	0	0	0	0	1	0	0	20	0	0	0	0
Mornington	ge	-38.3733	144.792	2020-01-31	0	0	0	0	0	0	0	62	3	0	0	0	0	0	0	0	0	0	2	0	0	60	0	0	0	0
Mornington	ge	-38.3733	144.792	2020-02-14	0	0	0	0	0	0	0	79	0	0	0	0	0	0	0	0	0	0	4	0	0	38	0	0	1	0
Mornington	ge	-38.3733	144.792	2020-02-28	0	0	0	0	0	0	0	19	0	0	0	0	0	0	0	0	0	0	0	0	2	7	0	0	0	0
Mornington	gd	-38.3721	144.79	2019-12-06	0	0	0	0	0	0	0	0	0	0	0	0	0	0	0	0	0	0	0	1	0	0	0	0	0	0
Mornington	ge	-38.3733	144.792	2020-03-13	0	0	0	0	0	0	0	103	2	0	0	0	0	0	0	0	0	0	2	0	2	31	0	1	0	0
Mornington	gf	-38.3716	144.795	2019-11-21	0	0	0	0	0	0	0	8	2	0	0	0	0	0	0	0	0	0	0	0	0	6	0	0	0	0
Mornington	gf	-38.3716	144.795	2019-12-06	0	0	0	0	0	0	0	4	0	0	0	0	0	0	0	0	0	0	0	0	0	4	0	0	0	0
Mornington	gf	-38.3716	144.795	2019-12-20	0	0	0	0	0	0	0	1	0	0	0	0	0	0	0	0	0	0	0	0	0	3	0	0	0	0
Mornington	gf	-38.3716	144.795	2020-01-17	0	0	0	0	0	0	0	7	0	0	0	0	0	0	0	0	0	0	0	0	0	9	0	0	0	0
Mornington	gf	-38.3716	144.795	2020-01-31	0	0	0	0	0	0	0	4	0	0	0	0	0	0	0	0	0	0	1	0	0	17	0	0	0	0
Mornington	gf	-38.3716	144.795	2020-02-28	0	0	0	0	0	0	0	5	0	0	0	0	0	0	0	0	0	0	0	0	0	8	0	0	0	0
Mornington	gf	-38.3716	144.795	2020-03-13	1	0	0	0	0	0	0	18	0	0	0	0	0	0	0	0	0	0	2	1	0	8	0	0	0	0
Mornington	gg	-38.3743	144.795	2019-12-06	0	0	0	0	0	0	0	5	1	0	0	0	0	0	0	0	0	0	0	0	0	24	0	0	0	0
Mornington	gg	-38.3743	144.795	2020-01-17	0	0	0	0	0	0	0	1	0	0	0	0	0	0	0	0	0	0	0	1	2	36	0	0	0	0
Mornington	gg	-38.3743	144.795	2020-01-31	0	0	0	0	0	0	0	13	0	0	0	0	0	0	0	0	0	0	4	0	0	33	0	2	0	0
Mornington	gg	-38.3743	144.795	2020-02-14	0	0	0	0	0	0	0	33	0	0	0	0	0	0	0	0	0	0	5	0	5	72	0	1	0	0
Mornington	gg	-38.3743	144.795	2020-02-28	0	0	0	0	0	0	0	4	1	0	0	0	0	0	0	0	0	0	0	0	1	19	0	1	0	0
Mornington	gg	-38.3743	144.795	2020-03-13	1	0	0	0	0	0	0	43	1	0	0	0	0	1	0	0	0	0	16	0	7	93	0	4	0	0
Mornington	gh	-38.3751	144.791	2019-11-21	0	0	0	0	0	0	0	8	2	0	0	0	0	0	0	0	0	0	0	0	0	33	0	0	0	0
Mornington	gh	-38.3751	144.791	2019-12-06	0	0	0	0	0	0	0	1	0	0	0	0	0	0	0	0	0	0	0	0	0	27	0	0	0	0
Mornington	ea	-38.3599	144.765	2019-12-06	0	0	0	0	0	0	0	0	0	0	0	0	0	0	0	0	0	0	0	0	0	21	0	0	0	0
Mornington	ffA	-38.3742	144.78	2019-12-06	0	0	0	0	0	0	0	0	0	0	0	0	0	0	0	0	0	0	0	0	0	39	0	0	0	0
Mornington	abA	-38.3229	144.724	2019-12-11	0	0	0	0	0	0	0	0	0	0	0	0	0	0	0	0	0	0	1	0	0	11	0	0	0	0
Mornington	gh	-38.3751	144.791	2020-01-31	0	0	0	0	0	0	0	7	3	0	0	0	0	0	0	0	0	0	0	0	0	37	0	1	0	0
Mornington	gh	-38.3751	144.791	2020-02-14	0	0	0	0	0	0	0	2	0	0	0	0	0	0	0	0	0	0	1	0	0	33	0	0	0	0
Mornington	ie	-38.375	144.813	2019-12-11	0	0	0	0	0	0	0	0	0	0	0	0	0	0	0	0	0	0	0	0	0	11	0	0	0	0
Mornington	gh	-38.3751	144.791	2020-02-28	0	0	0	0	0	0	0	1	1	0	0	0	0	0	0	0	0	0	2	0	1	5	0	0	0	0
Mornington	gh	-38.3751	144.791	2020-03-13	0	0	0	0	0	0	0	3	0	0	0	0	0	1	0	0	0	0	4	0	2	40	0	3	0	0
Mornington	gi	-38.3773	144.793	2019-12-06	0	0	0	0	0	0	0	12	1	0	0	0	0	0	0	0	0	0	0	0	0	123	0	0	0	0
Mornington	a00	-38.3834	144.802	2019-12-11	1	0	0	0	0	0	0	0	0	0	0	0	0	0	0	0	0	0	0	0	0	37	0	0	0	0
Mornington	gi	-38.3773	144.793	2020-01-17	0	0	0	0	0	0	0	6	0	0	0	0	0	0	0	0	0	0	0	0	1	65	0	0	0	0
Mornington	a0b	-38.384	144.794	2019-12-11	0	0	0	0	0	0	0	0	0	0	0	0	0	0	0	0	0	0	0	0	0	2	0	0	0	0
Mornington	gi	-38.3773	144.793	2020-01-31	0	0	0	0	0	0	0	19	2	0	0	0	0	0	0	0	0	0	4	0	1	27	0	0	0	0
Mornington	gi	-38.3773	144.793	2020-02-14	0	0	0	0	0	0	0	100	1	0	0	0	0	0	0	0	0	0	1	0	3	84	0	0	0	0
Mornington	a0e	-38.3807	144.787	2019-12-11	0	0	0	0	0	0	0	0	0	0	0	0	0	0	0	0	0	0	0	0	0	6	0	0	0	0
Mornington	gi	-38.3773	144.793	2020-02-28	0	0	0	1	0	0	0	33	18	0	0	0	0	0	0	0	0	0	0	0	1	48	0	0	0	0
Mornington	gi	-38.3773	144.793	2020-03-13	2	0	0	0	0	0	0	141	9	0	0	0	0	1	0	0	0	0	2	0	0	52	0	2	0	0
Mornington	h0	-38.3784	144.789	2019-11-21	0	0	0	0	0	0	0	12	0	0	0	0	0	1	0	0	0	0	0	0	0	41	0	0	0	0
Mornington	h0	-38.3784	144.789	2019-12-06	0	0	0	0	0	0	0	20	2	0	0	0	0	0	0	0	0	0	1	0	0	13	0	0	0	0
Mornington	aaa	-38.3885	144.805	2019-12-11	0	0	0	0	0	0	0	0	0	0	0	0	0	0	0	0	0	0	0	0	0	8	0	0	0	0
Mornington	h0	-38.3784	144.789	2019-12-20	0	0	0	0	0	0	0	5	0	0	0	0	0	0	0	0	0	0	0	0	0	19	0	0	0	0
Mornington	h0	-38.3784	144.789	2020-01-17	0	0	0	0	0	0	0	2	0	0	0	0	0	0	0	0	0	0	1	0	0	14	0	0	0	0
Mornington	h0	-38.3784	144.789	2020-01-31	0	0	0	0	0	0	0	16	0	0	0	0	0	0	0	0	0	0	0	0	0	15	0	0	0	0
Mornington	h0	-38.3784	144.789	2020-02-14	0	0	0	0	0	0	0	26	1	0	0	0	0	0	0	0	0	0	3	0	2	31	0	0	0	0
Mornington	aaf	-38.3929	144.798	2019-12-11	0	0	0	0	0	0	0	0	0	0	0	0	0	0	0	0	0	0	3	0	0	45	0	0	0	0
Mornington	aag	-38.3966	144.801	2019-12-11	0	0	0	0	0	0	0	0	0	0	0	0	0	0	0	0	0	0	0	0	0	10	0	0	0	0
Mornington	h0	-38.3784	144.789	2020-02-28	0	0	0	0	0	0	0	7	0	0	0	0	0	0	0	0	0	0	2	0	0	24	0	0	0	0
Mornington	h0	-38.3784	144.789	2020-03-13	1	0	0	0	0	0	0	58	3	0	0	0	0	0	0	0	0	0	4	0	0	41	0	6	0	0
Mornington	ha	-38.377	144.798	2019-12-06	0	0	0	0	0	0	0	13	5	0	0	0	0	0	0	0	0	0	0	0	0	10	0	0	0	0
Mornington	ha	-38.377	144.798	2019-12-20	0	0	0	0	0	0	0	12	2	0	0	0	0	0	0	0	0	0	0	0	0	18	0	0	0	0
Mornington	ha	-38.377	144.798	2020-01-17	0	0	0	0	0	0	0	13	0	0	0	0	0	0	0	0	0	0	0	0	2	16	0	0	0	0
Mornington	agd	-38.3704	144.785	2019-12-11	0	0	0	0	0	0	0	0	0	0	0	0	0	0	0	0	0	0	0	0	0	12	0	0	0	0
Mornington	ha	-38.377	144.798	2020-01-31	0	0	0	0	0	0	0	22	1	0	0	0	0	0	0	0	0	0	5	0	0	29	0	0	0	0
Mornington	abf	-38.385	144.827	2019-12-13	0	0	0	0	0	0	0	0	0	0	0	0	0	0	0	0	0	0	0	0	0	4	0	0	0	0
Mornington	abg	-38.3838	144.833	2019-12-13	1	0	0	0	0	0	0	0	0	0	0	0	0	0	0	0	0	0	0	0	0	11	0	0	0	0
Mornington	ha	-38.377	144.798	2020-02-14	0	0	0	0	0	0	0	32	0	0	0	0	0	0	0	0	0	0	0	0	4	15	0	1	0	0
Mornington	ha	-38.377	144.798	2020-02-28	0	0	0	0	0	0	0	44	0	0	0	0	0	0	0	0	0	0	1	0	2	4	0	0	0	0
Mornington	ha	-38.377	144.798	2020-03-13	0	0	0	0	0	0	0	20	0	0	0	0	0	0	0	0	0	0	9	0	1	45	0	0	0	0
Mornington	hb	-38.3773	144.801	2019-12-06	0	0	0	0	0	0	0	15	0	0	0	0	0	0	0	0	0	0	0	0	0	14	0	0	0	0
Mornington	hb	-38.3773	144.801	2020-01-31	0	0	0	0	0	0	0	12	0	0	0	0	0	0	0	0	0	0	2	0	0	8	0	1	0	0
Mornington	acc	-38.3792	144.824	2019-12-13	0	0	0	0	0	0	0	0	0	0	0	0	0	0	0	0	0	0	0	0	0	1	0	0	0	0
Mornington	ace	-38.3732	144.83	2019-12-13	0	0	0	0	0	0	0	0	0	0	0	0	0	0	0	0	0	0	1	0	0	1	0	0	0	0
Mornington	hb	-38.3773	144.801	2020-02-14	0	0	0	0	0	0	0	23	0	0	0	0	0	0	0	0	0	0	6	0	0	42	0	1	0	0
Mornington	hb	-38.3773	144.801	2020-02-28	0	0	0	0	0	0	0	8	0	0	0	0	0	0	0	0	0	0	0	0	0	5	0	0	0	0
Mornington	hb	-38.3773	144.801	2020-03-13	0	0	0	0	0	0	0	25	0	0	0	0	0	0	0	0	0	0	1	0	0	14	0	3	0	0
Mornington	aci	-38.385	144.856	2019-12-13	0	0	0	0	0	0	35	0	1	0	0	0	0	0	0	0	0	0	10	0	4	9	0	3	0	0
Mornington	hc	-38.3757	144.801	2019-12-06	0	0	0	0	0	0	0	35	2	0	0	0	0	0	0	0	0	0	0	0	0	26	0	0	0	0
Mornington	hc	-38.3757	144.801	2020-01-17	0	0	0	0	0	0	0	10	0	0	0	0	0	0	0	0	0	0	2	0	0	16	0	0	0	0
Mornington	adc	-38.3805	144.852	2019-12-13	0	0	0	0	0	0	0	0	0	0	0	0	0	2	1	0	0	0	3	0	0	0	0	0	0	0
Mornington	hc	-38.3757	144.801	2020-01-31	0	0	0	0	0	0	0	22	0	0	0	0	0	0	0	0	0	0	0	0	0	31	0	0	0	0
Mornington	ade	-38.3796	144.85	2019-12-13	0	0	0	0	0	0	0	0	1	0	0	0	0	0	0	0	0	0	13	0	0	5	0	0	0	0
Mornington	hc	-38.3757	144.801	2020-02-14	0	0	0	0	0	0	0	81	0	0	0	0	0	0	0	0	0	0	2	0	0	11	0	0	0	0
Mornington	hc	-38.3757	144.801	2020-02-28	0	0	0	0	0	0	0	36	0	0	0	0	0	0	0	0	0	0	0	0	1	12	0	0	0	0
Mornington	hc	-38.3757	144.801	2020-03-13	0	0	0	0	0	0	1	98	1	0	0	0	0	0	0	0	0	0	9	0	4	59	0	2	0	0
Mornington	hd	-38.3768	144.804	2019-12-06	0	0	0	0	0	0	0	1	0	0	0	0	0	0	0	0	0	0	1	0	0	33	0	0	0	0
Mornington	hd	-38.3768	144.804	2020-01-31	0	0	0	0	0	0	0	7	1	0	0	0	0	0	0	0	0	0	4	0	0	9	0	0	0	0
Mornington	hd	-38.3768	144.804	2020-02-14	0	0	0	0	0	0	0	3	0	0	0	0	0	0	0	0	0	0	3	0	0	7	0	0	0	0
Mornington	hd	-38.3768	144.804	2020-02-28	0	0	0	0	0	0	0	3	0	0	0	0	0	0	0	0	0	0	0	0	0	9	0	0	0	0
Mornington	hd	-38.3768	144.804	2020-03-13	0	0	0	0	0	0	0	2	0	0	0	0	0	0	0	0	0	0	0	0	5	0	0	0	0	0
Mornington	he	-38.3732	144.805	2019-12-06	1	0	0	0	0	0	0	23	10	0	0	0	0	0	0	0	0	0	1	0	0	23	0	0	0	0
Mornington	he	-38.3732	144.805	2020-01-17	0	0	0	0	0	0	0	5	0	0	0	0	0	0	0	0	0	0	0	0	0	36	0	0	0	0
Mornington	he	-38.3732	144.805	2020-01-31	0	0	0	0	0	0	0	28	2	0	0	0	0	0	0	0	0	0	4	0	0	34	0	0	0	0
Mornington	he	-38.3732	144.805	2020-02-14	0	0	0	0	0	0	0	59	0	0	0	0	0	1	0	1	0	0	8	0	2	34	0	3	0	0
Mornington	afb	-38.3763	144.877	2019-12-13	0	0	0	0	0	0	0	0	0	0	0	0	0	1	0	0	0	0	0	0	7	0	0	0	0	0
Mornington	afc	-38.3703	144.877	2019-12-13	0	0	0	0	0	0	0	0	0	0	0	0	0	1	0	1	0	0	3	0	2	0	0	0	0	0
Mornington	afd	-38.3773	144.876	2019-12-13	0	0	0	0	0	1	1	0	0	0	0	0	0	0	0	1	0	0	1	0	4	1	0	1	0	0
Mornington	he	-38.3732	144.805	2020-02-28	0	0	0	0	0	0	0	17	1	0	0	0	0	0	0	0	0	0	2	0	0	14	0	0	0	0
Mornington	he	-38.3732	144.805	2020-03-13	1	0	0	0	0	0	0	104	11	0	0	0	0	1	0	0	0	0	6	0	0	48	0	0	0	0
Mornington	afg	-38.3728	144.879	2019-12-13	0	0	0	0	0	0	0	0	0	0	0	0	0	0	0	0	0	0	19	0	40	0	0	0	0	0
Mornington	hf	-38.3695	144.805	2019-12-06	0	0	0	0	0	0	0	22	0	0	0	0	0	0	0	0	0	0	0	0	0	14	0	0	0	0
Mornington	hf	-38.3695	144.805	2020-01-17	0	0	0	0	0	0	0	7	0	0	0	0	0	0	0	0	0	0	0	0	0	2	0	1	0	0
Mornington	ag0	-38.3707	144.883	2019-12-13	0	0	0	0	0	0	0	0	0	0	0	0	0	0	0	0	0	0	2	0	0	0	0	5	0	0
Mornington	hf	-38.3695	144.805	2020-01-31	0	0	0	0	0	0	0	51	0	0	0	0	0	0	0	0	0	0	2	0	0	4	0	0	0	0
Mornington	hf	-38.3695	144.805	2020-02-14	0	0	0	0	0	0	0	87	0	0	0	0	0	0	0	0	0	0	7	0	2	9	0	0	0	0
Mornington	hf	-38.3695	144.805	2020-02-28	0	0	0	0	0	0	0	28	0	0	0	0	0	0	0	0	0	0	2	0	1	4	0	2	0	0
Mornington	hf	-38.3695	144.805	2020-03-13	0	0	0	0	0	0	0	53	0	0	0	0	0	2	0	0	0	0	4	0	0	7	0	1	0	0
Mornington	aebA	-38.3729	144.869	2019-12-13	0	0	0	0	0	0	0	0	0	0	0	0	0	0	0	0	0	0	1	0	0	0	0	0	0	0
Mornington	hg	-38.3702	144.802	2019-12-06	0	0	0	0	0	0	0	7	1	0	0	0	0	0	0	0	0	0	1	0	0	18	0	0	0	0
Mornington	a	-38.3294	144.704	2019-12-18	0	0	0	0	0	0	0	0	0	0	0	0	0	1	0	0	0	0	2	0	0	2	0	0	0	0
Mornington	hg	-38.3702	144.802	2020-01-17	0	0	0	0	0	0	0	6	0	0	0	0	0	0	0	0	0	0	0	0	0	7	0	0	0	0
Mornington	hg	-38.3702	144.802	2020-01-31	0	0	0	0	0	0	0	17	0	0	0	0	0	0	0	0	0	0	4	0	0	24	0	0	0	0
Mornington	d	-38.3239	144.708	2019-12-18	0	0	0	0	0	0	0	0	0	0	0	0	0	0	0	0	0	0	1	0	1	3	0	0	0	0
Mornington	hg	-38.3702	144.802	2020-02-14	0	0	0	0	0	0	0	37	0	0	0	0	0	0	0	0	0	0	2	0	1	14	0	5	0	0
Mornington	hg	-38.3702	144.802	2020-02-28	0	0	0	0	0	0	0	21	0	0	0	0	0	0	0	0	0	0	0	0	0	10	0	0	0	0
Mornington	hg	-38.3702	144.802	2020-03-13	0	0	0	0	0	0	0	76	0	0	0	0	0	2	0	0	0	0	11	0	1	31	0	2	0	0
Mornington	hh	-38.3701	144.799	2019-11-21	0	0	0	0	0	0	0	5	0	0	0	0	0	0	0	0	0	0	0	0	0	15	0	0	0	0
Mornington	a0	-38.3334	144.724	2019-12-18	0	0	0	0	0	0	0	0	0	0	0	0	0	0	0	2	0	0	0	0	0	35	0	0	0	0
Mornington	hh	-38.3701	144.799	2019-12-06	0	0	0	0	0	0	0	2	0	0	0	0	0	0	0	0	0	0	0	0	0	15	0	0	0	0
Mornington	hh	-38.3701	144.799	2020-01-17	0	0	0	0	0	0	0	1	0	0	0	0	0	0	0	0	0	0	1	0	0	32	0	0	0	0
Mornington	hh	-38.3701	144.799	2020-01-31	0	0	0	0	0	0	0	12	0	0	0	0	0	0	0	0	0	0	9	0	0	23	0	0	0	1
Mornington	ad	-38.3268	144.734	2019-12-18	0	0	0	0	0	0	0	0	0	0	0	0	0	0	0	5	0	0	0	0	0	66	0	0	0	0
Mornington	hh	-38.3701	144.799	2020-02-14	0	0	0	0	0	0	0	6	0	0	0	0	0	0	0	0	0	0	8	0	0	49	0	2	0	0
Mornington	hh	-38.3701	144.799	2020-03-13	0	0	0	0	0	0	0	22	0	0	0	0	0	2	0	0	0	0	10	0	0	35	0	1	0	0
Mornington	hi	-38.3666	144.798	2019-12-06	0	0	0	0	0	0	0	14	0	0	0	0	0	0	0	0	0	0	0	0	0	11	0	0	0	0
Mornington	hi	-38.3666	144.798	2020-02-14	0	0	0	0	0	0	0	11	0	0	0	0	0	0	0	0	0	0	3	0	0	8	0	0	0	0
Mornington	b0	-38.3452	144.735	2019-12-18	0	0	0	0	0	0	0	0	0	0	0	0	0	0	0	2	0	0	0	0	0	34	0	0	0	0
Mornington	hi	-38.3666	144.798	2020-02-28	0	0	0	0	0	0	0	5	0	0	0	0	0	0	0	0	0	0	0	0	0	5	0	0	0	0
Mornington	hi	-38.3666	144.798	2020-03-13	0	0	0	0	0	0	0	8	2	0	0	0	0	1	0	0	0	0	10	0	0	7	0	1	0	0
Mornington	i0	-38.366	144.795	2019-12-06	1	0	0	0	0	0	0	35	1	0	0	0	0	0	0	0	0	0	0	0	0	30	0	1	0	0
Mornington	i0	-38.366	144.795	2020-01-17	0	0	0	0	0	0	0	8	0	0	0	0	0	0	0	0	0	0	5	0	0	9	0	0	0	0
Mornington	i0	-38.366	144.795	2020-01-31	0	0	0	0	0	0	0	48	0	0	0	0	0	0	0	0	0	0	11	0	0	112	0	0	0	0
Mornington	i0	-38.366	144.795	2020-02-14	0	0	0	0	0	0	0	120	0	0	0	0	0	0	0	0	0	0	6	0	0	8	0	1	0	0
Mornington	i0	-38.366	144.795	2020-02-28	0	0	0	0	0	0	0	72	0	0	0	0	0	0	0	0	0	0	2	0	2	16	0	0	0	0
Mornington	i0	-38.366	144.795	2020-03-13	0	0	0	0	0	0	0	286	0	0	0	0	0	1	0	0	0	0	29	0	4	56	0	7	0	0
Mornington	ia	-38.3697	144.809	2020-01-08	0	0	0	0	0	0	0	8	2	0	0	0	0	0	0	0	0	0	4	0	0	12	0	0	0	1
Mornington	ia	-38.3697	144.809	2020-01-22	0	0	0	0	0	0	0	17	2	0	0	0	0	0	0	0	0	0	8	0	0	6	0	0	0	0
Mornington	ia	-38.3697	144.809	2020-01-31	0	0	0	2	0	0	0	11	0	0	0	0	0	0	0	0	0	0	0	0	0	5	0	0	0	1
Mornington	cb	-38.3506	144.758	2019-12-18	0	0	0	0	0	0	0	0	0	0	0	0	0	0	0	0	0	0	0	0	0	25	0	0	0	0
Mornington	ia	-38.3697	144.809	2020-02-19	0	0	0	0	0	0	0	6	3	0	0	0	0	0	0	1	0	0	0	0	0	2	0	0	0	0
Mornington	ia	-38.3697	144.809	2020-03-04	0	0	0	0	0	0	0	19	14	0	0	0	0	0	0	0	0	0	0	0	0	7	0	0	0	0
Mornington	ia	-38.3697	144.809	2020-03-18	0	0	0	0	0	0	0	31	9	0	0	0	0	0	0	0	0	0	0	0	0	6	0	3	7	0
Mornington	cf	-38.353	144.745	2019-12-18	0	0	0	0	0	0	0	0	2	0	0	0	0	0	0	0	0	0	0	0	0	23	0	0	0	0
Mornington	ib	-38.3718	144.812	2019-11-27	1	0	0	0	0	0	0	2	1	0	0	0	0	0	0	0	0	0	0	0	0	0	9	1	0	0
Mornington	ib	-38.3718	144.812	2019-12-11	0	0	0	0	0	0	0	2	2	0	0	0	0	0	0	0	0	0	0	2	0	11	0	0	0	0
Mornington	ib	-38.3718	144.812	2020-01-08	0	0	0	0	0	0	0	12	0	0	0	0	0	0	0	0	0	0	2	0	0	8	0	2	0	0
Mornington	ib	-38.3718	144.812	2020-01-22	0	0	0	0	0	0	0	24	2	0	0	0	0	0	0	0	0	0	7	0	0	15	0	0	0	0
Mornington	ib	-38.3718	144.812	2020-01-31	0	0	0	0	0	0	0	5	2	0	0	0	0	0	0	0	0	0	1	0	0	18	0	1	0	0
Mornington	ib	-38.3718	144.812	2020-02-19	0	0	0	0	0	0	0	3	0	0	0	0	0	0	0	0	0	0	1	0	0	1	0	0	0	1
Mornington	ib	-38.3718	144.812	2020-03-04	0	0	0	0	0	0	0	10	0	0	0	0	0	0	0	0	0	0	0	0	1	11	0	8	0	0
Mornington	ib	-38.3718	144.812	2020-03-18	0	0	0	0	0	0	0	11	1	0	0	0	0	0	0	0	0	0	2	0	0	24	0	4	0	0
Mornington	ic	-38.372	144.816	2019-11-27	0	0	0	0	0	0	0	1	0	0	0	0	0	0	0	0	0	0	0	0	0	8	0	0	0	0
Mornington	gA	-38.3264	144.72	2019-12-18	0	0	0	0	0	0	0	0	0	0	0	0	0	0	0	0	0	0	0	0	0	12	0	0	0	0
Mornington	ic	-38.372	144.816	2019-12-11	0	0	0	0	0	0	0	2	0	0	0	0	0	0	0	0	0	0	1	2	0	5	0	0	0	0
Mornington	df	-38.3652	144.767	2019-12-20	0	0	0	0	0	0	0	0	0	0	0	0	0	0	0	0	0	0	0	0	0	16	0	0	0	0
Mornington	dh	-38.3682	144.766	2019-12-20	0	0	0	0	0	0	0	0	0	0	0	0	0	0	0	0	0	0	0	0	0	5	0	0	0	0
Mornington	di	-38.3666	144.767	2019-12-20	0	0	0	0	0	0	0	0	0	0	0	0	0	0	0	0	0	0	0	0	0	12	0	0	0	0
Mornington	ic	-38.372	144.816	2020-01-08	0	0	0	0	0	0	0	17	1	0	0	0	0	0	0	0	0	0	1	0	1	7	0	0	0	0
Mornington	ic	-38.372	144.816	2020-01-22	0	0	0	0	0	0	0	2	0	0	0	0	0	0	0	0	0	0	1	0	1	8	0	1	0	0
Mornington	ec	-38.3625	144.776	2019-12-20	0	0	0	0	0	0	0	0	0	0	0	0	0	0	0	0	0	0	0	0	0	19	0	0	0	0
Mornington	ic	-38.372	144.816	2020-01-31	0	0	0	0	0	0	0	6	0	0	0	0	0	0	0	0	0	0	1	0	0	3	0	1	0	0
Mornington	ic	-38.372	144.816	2020-02-19	0	0	0	0	0	0	0	3	1	0	0	0	0	0	0	0	0	0	0	0	0	0	0	0	0	0
Mornington	ic	-38.372	144.816	2020-03-04	0	0	0	0	0	0	0	22	0	0	0	0	0	0	0	0	0	0	2	0	0	10	0	1	0	0
Mornington	ic	-38.372	144.816	2020-03-18	0	0	0	0	0	0	0	36	0	0	0	0	0	2	0	0	0	0	8	3	3	26	0	1	0	0
Mornington	id	-38.3749	144.819	2019-11-12	0	0	0	0	0	0	0	1	0	0	0	0	0	0	0	0	0	0	0	0	0	2	0	0	0	0
Mornington	id	-38.3749	144.819	2020-01-22	0	0	0	0	0	0	0	1	0	0	0	0	0	0	0	0	0	0	10	0	1	2	0	3	0	0
Mornington	id	-38.3749	144.819	2020-02-05	0	0	0	0	0	0	0	2	0	0	0	0	0	0	0	0	0	0	9	0	0	2	0	0	0	0
Mornington	id	-38.3749	144.819	2020-03-18	0	0	0	0	0	0	0	3	0	0	0	0	0	0	0	0	0	0	0	0	0	0	0	0	0	0
Mornington	fb	-38.3755	144.774	2019-12-20	0	0	0	0	0	0	0	0	0	0	0	0	0	0	0	0	0	0	0	0	0	6	0	0	0	0
Mornington	ie	-38.375	144.813	2019-11-27	0	0	0	0	0	0	0	1	0	0	0	0	0	0	0	0	0	0	2	0	0	0	13	0	0	0
Mornington	fd	-38.3762	144.777	2019-12-20	0	0	0	0	0	0	0	0	0	0	0	0	0	0	0	0	0	0	0	0	0	7	0	0	0	0
Mornington	ie	-38.375	144.813	2020-01-08	0	0	0	0	0	0	0	3	0	0	0	0	0	0	0	0	0	0	1	0	0	33	0	1	0	0
Mornington	ie	-38.375	144.813	2020-01-22	0	0	0	0	0	0	0	21	1	0	0	0	0	0	0	0	0	0	3	0	0	31	0	0	0	0
Mornington	ie	-38.375	144.813	2020-02-05	0	0	0	0	0	0	0	15	0	0	0	0	0	0	0	0	0	0	2	0	0	7	0	0	0	0
Mornington	ie	-38.375	144.813	2020-02-19	0	0	0	0	0	0	0	12	0	0	0	0	0	0	0	0	0	0	0	0	0	3	0	1	0	0
Mornington	ie	-38.375	144.813	2020-03-04	0	0	0	0	0	0	0	10	2	0	0	0	0	0	0	0	0	0	3	0	1	12	0	0	0	0
Mornington	ie	-38.375	144.813	2020-03-18	1	0	0	0	0	0	0	61	3	0	0	1	0	1	0	0	0	0	4	3	1	14	0	3	0	0
Mornington	if	-38.3788	144.811	2019-12-11	0	0	0	0	0	0	0	2	0	0	0	0	0	0	0	0	0	0	1	0	0	13	0	0	0	0
Mornington	if	-38.3788	144.811	2020-01-08	0	0	0	0	0	0	0	4	0	0	0	0	0	0	0	0	0	0	2	0	0	5	0	4	0	0
Mornington	if	-38.3788	144.811	2020-01-22	0	0	0	0	0	0	0	13	1	0	0	0	0	0	0	0	0	0	2	2	1	29	0	0	0	0
Mornington	if	-38.3788	144.811	2020-02-05	0	0	0	0	0	0	0	3	0	0	0	0	0	0	0	0	0	0	4	2	0	24	0	0	0	0
Mornington	if	-38.3788	144.811	2020-02-19	0	0	0	0	0	0	0	2	0	0	0	0	0	0	0	0	0	0	1	0	0	8	0	0	0	0
Mornington	gh	-38.3751	144.791	2019-12-20	0	0	0	0	0	0	0	0	0	0	0	0	0	0	0	0	0	0	2	0	0	26	0	0	0	0
Mornington	if	-38.3788	144.811	2020-03-04	0	0	0	0	0	0	0	10	0	0	0	0	0	0	0	0	0	0	0	0	0	20	0	2	0	0
Mornington	if	-38.3788	144.811	2020-03-18	2	0	0	0	0	0	0	54	0	0	0	0	0	1	0	0	0	0	4	1	2	38	0	2	0	0
Mornington	ig	-38.3795	144.809	2019-11-27	1	0	0	0	0	0	0	4	0	0	0	0	0	0	0	0	0	0	0	2	0	19	0	0	0	0
Mornington	ig	-38.3795	144.809	2019-12-11	0	0	0	0	0	0	0	4	1	0	0	0	0	0	0	0	0	0	3	0	0	35	0	0	0	0
Mornington	ig	-38.3795	144.809	2020-01-08	0	0	0	0	0	0	0	3	1	0	0	0	0	0	0	0	0	0	3	0	0	18	0	0	0	0
Mornington	ig	-38.3795	144.809	2020-01-22	0	0	0	0	0	0	0	11	0	0	0	0	0	0	0	0	0	0	16	0	0	37	0	1	0	0
Mornington	ig	-38.3795	144.809	2020-01-31	0	0	0	0	0	0	0	4	0	0	0	0	0	0	0	0	0	0	0	0	0	19	0	0	0	0
Mornington	ig	-38.3795	144.809	2020-02-19	0	0	0	0	0	0	0	7	1	0	0	0	0	0	0	0	0	0	1	0	1	5	0	0	0	0
Mornington	ig	-38.3795	144.809	2020-03-04	0	0	0	0	0	0	0	24	1	0	0	0	0	0	0	0	0	0	3	0	0	12	0	0	0	0
Mornington	ig	-38.3795	144.809	2020-03-18	1	0	0	0	0	0	0	23	1	0	0	0	0	0	0	0	0	0	1	0	1	27	0	1	0	0
Mornington	ih	-38.38	144.805	2020-01-08	0	0	0	0	0	0	0	9	0	0	0	0	0	0	0	0	0	0	1	0	0	57	0	0	0	0
Mornington	ih	-38.38	144.805	2020-01-22	1	0	0	0	0	0	0	16	1	0	0	0	0	0	0	1	0	0	0	0	1	59	0	0	0	0
Mornington	ea	-38.3599	144.765	2019-12-20	0	0	0	0	0	0	0	0	0	0	0	0	0	0	0	0	0	0	0	0	0	8	0	0	0	0
Mornington	ih	-38.38	144.805	2020-02-05	0	0	0	0	0	0	0	6	0	0	0	0	0	0	0	0	0	0	0	0	0	23	0	0	0	0
Mornington	a00	-38.3834	144.802	2019-12-22	0	0	0	0	0	0	0	0	0	0	0	0	0	0	0	0	0	0	0	0	0	13	0	0	0	0
Mornington	abaA	-38.3972	144.814	2020-01-07	0	0	0	0	0	0	0	0	0	0	0	0	0	0	0	0	0	0	0	0	0	0	0	2	0	0
Mornington	ih	-38.38	144.805	2020-02-19	0	0	0	0	0	0	0	26	0	0	0	0	0	0	0	0	0	0	0	0	0	2	0	0	0	0
Mornington	ih	-38.38	144.805	2020-03-04	0	0	0	0	0	0	0	19	0	0	0	0	0	0	0	0	0	0	5	0	1	16	0	2	0	0
Mornington	ih	-38.38	144.805	2020-03-18	0	0	0	0	0	0	0	42	3	0	0	0	0	0	0	1	0	0	0	0	0	26	0	0	0	0
Mornington	id	-38.3749	144.819	2020-01-08	0	0	0	0	0	0	0	0	0	0	0	0	0	0	0	0	0	0	15	0	0	12	0	1	0	0
Mornington	ii	-38.3845	144.802	2019-11-27	0	0	0	0	0	0	0	1	0	0	0	0	0	0	0	0	0	0	0	0	0	48	0	0	0	0
Mornington	ii	-38.3845	144.802	2019-12-11	0	0	0	0	0	0	0	13	0	0	0	0	0	0	0	0	0	0	0	0	0	20	0	0	0	0
Mornington	ii	-38.3845	144.802	2020-01-08	0	0	0	0	0	0	0	4	1	0	0	0	0	0	0	0	0	0	0	0	0	19	0	0	0	0
Mornington	ii	-38.3845	144.802	2020-01-22	0	0	0	0	0	0	0	14	0	0	0	0	0	0	0	0	0	0	1	0	0	10	0	0	0	0
Mornington	ii	-38.3845	144.802	2020-01-31	0	0	0	0	0	0	0	17	1	0	0	0	0	1	0	0	0	0	0	0	0	22	0	0	0	0
Mornington	ii	-38.3845	144.802	2020-02-19	0	0	0	0	0	0	0	69	1	0	0	0	0	0	0	0	0	0	0	0	0	2	0	0	0	0
Mornington	a0b	-38.384	144.794	2020-01-08	0	0	0	0	0	0	0	0	0	0	0	0	0	0	0	0	0	0	0	0	0	20	0	0	0	0
Mornington	ii	-38.3845	144.802	2020-03-04	0	0	0	0	0	0	0	80	0	0	0	0	0	0	0	0	0	0	0	0	0	13	0	0	0	0
Mornington	ii	-38.3845	144.802	2020-03-18	0	0	0	0	0	0	0	91	0	0	0	0	0	0	0	0	0	0	0	0	0	40	0	0	0	0
Mornington	a00	-38.3834	144.802	2020-01-22	0	0	0	0	0	0	0	5	0	0	0	0	0	0	0	0	0	0	0	0	0	24	0	0	0	0
Mornington	a00	-38.3834	144.802	2020-02-05	0	0	0	0	0	0	0	4	0	0	0	0	0	0	0	0	0	0	0	0	0	18	0	0	0	0
Mornington	a00	-38.3834	144.802	2020-02-19	0	0	0	0	0	0	0	8	0	0	0	0	0	1	0	0	0	0	0	0	1	0	0	0	0	0
Mornington	a00	-38.3834	144.802	2020-03-04	0	0	0	0	0	0	0	26	0	0	0	0	0	0	0	0	0	0	0	0	0	6	0	0	0	0
Mornington	a00	-38.3834	144.802	2020-03-18	0	0	0	0	0	0	0	13	1	0	0	0	0	0	0	0	0	0	0	0	0	10	0	0	0	0
Mornington	a0a	-38.3832	144.798	2019-12-11	0	0	0	0	0	0	0	2	0	0	0	0	0	0	0	0	0	0	0	0	0	28	0	0	0	0
Mornington	a0a	-38.3832	144.798	2020-01-08	0	0	0	0	0	0	0	1	0	0	0	0	0	0	0	0	0	0	0	0	0	13	0	0	0	0
Mornington	a0a	-38.3832	144.798	2020-01-22	0	0	0	0	0	0	0	4	0	0	0	0	0	0	0	0	0	0	4	0	0	19	0	0	0	0
Mornington	aac	-38.3922	144.817	2020-01-08	0	0	0	0	0	0	0	0	0	0	0	0	0	1	0	0	0	0	0	0	0	34	0	0	0	0
Mornington	a0a	-38.3832	144.798	2020-02-05	0	0	0	0	0	0	0	6	1	0	0	0	0	0	0	0	0	0	0	0	0	16	0	0	0	0
Mornington	a0a	-38.3832	144.798	2020-02-19	0	0	0	0	0	0	0	2	1	0	0	0	0	0	0	0	0	0	0	0	2	4	0	0	0	0
Mornington	aaf	-38.3929	144.798	2020-01-08	0	0	0	0	0	0	0	0	0	0	0	0	0	0	0	0	0	0	0	0	0	15	0	0	0	0
Mornington	a0a	-38.3832	144.798	2020-03-04	0	0	0	0	0	0	0	26	2	0	0	0	0	0	0	0	0	0	0	0	0	20	0	0	0	0
Mornington	a0a	-38.3832	144.798	2020-03-18	0	0	0	0	0	0	0	28	0	0	0	0	0	0	0	0	0	0	0	0	0	15	0	0	0	0
Mornington	a0b	-38.384	144.794	2020-01-22	0	0	0	0	0	0	0	1	0	0	0	0	0	0	0	0	0	0	0	0	0	6	0	0	0	0
Mornington	a0b	-38.384	144.794	2020-02-19	0	0	0	0	0	0	0	2	0	0	0	0	0	0	0	0	0	0	0	0	0	0	0	0	0	0
Mornington	a0b	-38.384	144.794	2020-03-18	0	0	0	0	0	0	0	9	0	0	0	0	0	0	0	0	0	0	0	0	1	8	0	0	0	0
Mornington	a0c	-38.3806	144.795	2019-12-11	0	0	0	0	0	0	0	5	0	0	0	0	0	0	0	0	0	0	0	0	0	3	0	0	0	0
Mornington	a0c	-38.3806	144.795	2020-01-08	0	0	0	0	0	0	0	14	0	0	0	0	0	0	0	0	0	0	0	0	0	16	0	0	0	0
Mornington	a0c	-38.3806	144.795	2020-01-22	0	0	0	0	0	0	0	13	0	0	0	0	0	0	0	0	0	0	2	0	1	15	0	0	0	0
Mornington	a0c	-38.3806	144.795	2020-02-05	0	0	0	0	0	0	0	15	0	0	0	0	0	0	0	0	0	0	1	0	0	13	0	0	0	0
Mornington	a0c	-38.3806	144.795	2020-02-19	0	0	0	0	0	0	0	33	0	0	0	0	0	0	0	0	0	0	0	0	0	3	0	0	0	0
Mornington	a0c	-38.3806	144.795	2020-03-04	0	0	0	0	0	0	0	31	0	0	0	0	0	0	0	0	0	0	2	0	0	8	0	1	0	0
Mornington	abaA	-38.3972	144.814	2020-01-08	0	0	0	0	0	0	0	0	2	0	0	0	0	0	0	0	0	0	0	0	0	22	0	2	0	0
Mornington	a0c	-38.3806	144.795	2020-03-18	0	0	0	0	0	0	0	125	1	0	0	0	0	3	0	0	0	0	0	0	0	10	0	1	0	0
Mornington	a0d	-38.382	144.792	2019-11-27	0	0	0	0	0	0	0	5	0	0	0	0	0	0	0	0	0	0	0	0	0	21	0	0	0	0
Mornington	a0d	-38.382	144.792	2019-12-11	0	0	0	0	0	0	0	14	0	0	0	0	0	0	0	0	0	0	0	0	0	10	0	0	0	0
Mornington	a0d	-38.382	144.792	2020-01-08	0	0	0	0	0	0	0	3	0	0	0	0	0	0	0	0	0	0	0	0	0	9	0	0	0	0
Mornington	a0d	-38.382	144.792	2020-01-22	0	0	0	0	0	0	0	6	0	0	0	0	0	0	0	0	0	0	1	0	0	10	0	0	0	0
Mornington	a0d	-38.382	144.792	2020-02-05	0	0	0	0	0	0	0	4	0	0	0	0	0	0	0	0	0	0	0	0	0	5	0	0	0	0
Mornington	a0d	-38.382	144.792	2020-02-19	0	0	0	1	0	0	0	13	0	0	0	0	0	0	0	0	0	0	1	0	0	1	0	0	0	0
Mornington	a0d	-38.382	144.792	2020-03-04	0	0	0	0	0	0	0	4	0	0	0	0	0	0	0	0	0	0	0	0	0	6	0	0	0	0
Mornington	a0d	-38.382	144.792	2020-03-18	0	0	0	0	0	0	0	46	1	0	0	0	0	0	0	0	0	0	1	2	0	12	0	2	0	0
Mornington	a0e	-38.3807	144.787	2020-01-08	0	0	0	0	0	0	0	6	1	0	0	0	0	0	0	0	0	0	0	0	0	15	0	0	0	0
Mornington	a0e	-38.3807	144.787	2020-01-22	0	0	0	0	0	0	0	18	2	0	0	0	0	0	0	0	0	0	0	0	0	16	0	0	0	0
Mornington	a0e	-38.3807	144.787	2020-02-05	0	0	0	0	0	0	0	9	2	0	0	0	0	1	0	0	0	0	0	0	0	3	0	0	0	0
Mornington	a0e	-38.3807	144.787	2020-02-19	0	0	0	0	0	0	0	16	0	0	0	0	0	0	0	0	0	0	0	0	0	0	0	0	0	0
Mornington	a0e	-38.3807	144.787	2020-03-04	0	0	0	0	0	0	0	21	0	0	0	0	0	0	0	0	0	0	0	0	0	6	0	0	0	0
Mornington	a0e	-38.3807	144.787	2020-03-18	0	0	0	0	0	0	0	63	40	0	0	0	0	0	0	0	0	0	0	0	20	3	0	3	0	0
Mornington	a0f	-38.384	144.786	2019-11-12	0	0	0	0	0	0	0	6	0	0	0	0	0	0	0	0	0	0	0	0	0	16	0	0	0	0
Mornington	a0f	-38.384	144.786	2020-01-08	0	0	0	0	0	0	0	14	1	0	0	0	0	0	0	0	0	0	0	0	0	37	0	0	0	0
Mornington	a0f	-38.384	144.786	2020-01-22	0	0	0	0	0	0	0	3	4	0	0	0	0	0	0	0	0	0	1	0	1	29	0	0	0	0
Mornington	a0f	-38.384	144.786	2020-02-05	0	0	0	0	0	0	0	5	2	0	0	0	0	0	0	0	0	0	0	0	0	29	0	0	0	0
Mornington	a0f	-38.384	144.786	2020-02-19	0	0	0	0	0	0	0	8	1	0	0	0	0	0	0	0	0	0	0	0	0	4	0	0	0	0
Mornington	a0f	-38.384	144.786	2020-03-04	0	0	0	0	0	0	0	14	4	0	0	0	0	0	0	0	0	0	1	0	0	8	0	0	0	0
Mornington	a0f	-38.384	144.786	2020-03-18	5	0	0	0	0	0	0	8	0	0	0	0	0	0	0	0	0	0	2	3	0	62	0	0	0	0
Mornington	a0g	-38.3871	144.792	2019-11-27	0	0	0	0	0	0	0	1	0	0	0	0	0	0	0	0	0	0	0	0	0	0	7	0	0	0
Mornington	a0g	-38.3871	144.792	2019-12-11	0	0	0	0	0	0	0	2	1	0	0	0	0	0	0	0	0	0	0	0	0	28	0	0	0	0
Mornington	a0g	-38.3871	144.792	2020-01-08	0	0	0	0	0	0	0	2	0	0	0	0	0	0	0	0	0	0	1	0	0	7	0	0	0	0
Mornington	a0g	-38.3871	144.792	2020-02-05	0	0	0	0	0	0	0	1	0	0	0	0	0	0	0	0	0	0	0	0	0	1	0	0	0	0
Mornington	a0g	-38.3871	144.792	2020-03-04	0	0	0	0	0	0	0	3	0	0	0	0	0	0	0	0	0	0	0	0	0	1	0	0	0	0
Mornington	a0g	-38.3871	144.792	2020-03-18	0	0	0	0	0	0	0	17	0	0	0	0	0	2	0	0	0	0	0	0	1	5	0	0	0	0
Mornington	abf	-38.385	144.827	2020-01-10	0	0	0	0	0	0	0	61	0	0	0	0	0	0	0	1	0	0	40	0	20	11	0	0	0	0
Mornington	abf	-38.385	144.827	2020-02-07	0	0	0	0	0	0	0	35	2	0	0	0	0	0	0	0	0	0	8	0	5	21	0	0	0	0
Mornington	abf	-38.385	144.827	2020-02-21	0	0	0	0	0	0	0	15	2	0	0	0	0	0	0	0	0	0	0	0	1	4	0	1	0	0
Mornington	abf	-38.385	144.827	2020-03-06	0	0	0	0	0	1	0	12	0	0	0	0	0	0	0	0	0	0	0	0	6	0	0	0	0	0
Mornington	abf	-38.385	144.827	2020-03-20	0	0	0	0	0	0	0	5	0	0	0	0	0	1	0	0	0	0	2	0	4	3	0	0	0	0
Mornington	afd	-38.3773	144.876	2020-01-10	0	0	0	0	0	0	0	0	0	0	0	0	0	0	0	0	0	0	0	0	1	0	0	0	0	0
Mornington	abg	-38.3838	144.833	2019-11-29	0	0	0	0	0	0	0	1	2	0	0	0	0	0	0	0	0	0	8	1	0	16	0	0	0	0
Mornington	abg	-38.3838	144.833	2020-01-10	0	0	0	0	0	0	0	17	1	0	0	0	0	0	0	3	0	0	63	0	36	26	0	0	0	0
Mornington	abg	-38.3838	144.833	2020-02-07	0	0	0	0	0	0	0	51	0	0	0	0	0	0	0	0	0	0	12	0	24	35	0	5	0	0
Mornington	abg	-38.3838	144.833	2020-02-21	0	0	0	0	0	0	0	14	2	0	0	0	0	0	0	0	0	0	5	0	8	10	0	1	0	0
Mornington	abg	-38.3838	144.833	2020-03-06	0	0	0	0	0	0	0	11	1	0	0	0	0	0	0	0	0	0	5	0	3	3	0	2	0	0
Mornington	abg	-38.3838	144.833	2020-03-20	0	0	0	1	0	0	0	4	0	0	0	0	0	1	0	1	0	0	3	0	0	2	0	4	0	0
Mornington	abh	-38.379	144.832	2019-11-29	0	0	0	0	0	0	0	6	64	0	0	0	0	0	0	0	0	0	3	0	0	6	0	0	0	0
Mornington	abh	-38.379	144.832	2019-12-13	0	0	0	0	0	0	0	4	41	0	0	0	0	0	0	0	0	0	0	0	0	1	0	0	0	0
Mornington	abh	-38.379	144.832	2020-01-10	0	0	0	0	0	0	0	7	0	0	0	0	0	0	0	0	0	0	9	0	3	0	0	3	0	0
Mornington	abh	-38.379	144.832	2020-02-07	1	0	0	0	0	0	0	32	2	0	0	0	0	0	0	1	0	0	6	0	7	15	0	0	0	0
Mornington	abh	-38.379	144.832	2020-02-21	0	0	0	0	0	0	0	11	4	0	0	0	0	0	0	0	0	0	2	0	0	1	0	2	0	0
Mornington	abh	-38.379	144.832	2020-03-06	0	0	0	0	0	0	0	12	2	0	0	0	0	0	0	0	0	0	1	0	0	1	0	0	0	0
Mornington	abh	-38.379	144.832	2020-03-20	0	0	0	0	0	0	0	12	12	0	0	0	0	0	0	1	0	0	0	0	7	7	0	0	0	0
Mornington	b	-38.3278	144.708	2020-01-15	0	0	0	0	0	0	0	0	2	0	0	0	0	1	0	0	0	0	0	0	0	120	0	0	0	0
Mornington	abi	-38.3771	144.829	2019-11-29	0	0	0	0	0	0	0	14	0	0	0	0	0	0	0	0	0	0	3	0	0	1	0	0	0	0
Mornington	abi	-38.3771	144.829	2019-12-13	0	0	0	0	0	0	0	6	0	0	0	0	0	0	0	0	0	0	2	0	0	1	0	0	0	0
Mornington	abi	-38.3771	144.829	2020-01-10	0	0	0	0	0	0	0	44	0	0	0	0	0	0	0	0	0	0	5	0	0	3	0	0	0	0
Mornington	abi	-38.3771	144.829	2020-02-07	0	0	0	0	0	0	0	88	0	0	0	0	0	0	0	0	0	0	1	0	2	3	0	0	0	0
Mornington	abi	-38.3771	144.829	2020-02-21	0	0	0	0	0	0	0	58	0	0	0	0	0	0	0	0	0	0	1	0	3	2	0	0	0	0
Mornington	abi	-38.3771	144.829	2020-03-06	0	0	0	0	0	0	0	153	1	0	0	0	0	0	0	1	0	0	2	0	0	0	0	0	0	0
Mornington	ac0	-38.3812	144.83	2019-11-29	0	0	0	0	0	0	0	2	2	0	0	0	0	0	0	0	0	0	0	0	0	2	0	0	0	0
Mornington	ac0	-38.3812	144.83	2019-12-13	0	0	0	0	0	0	0	1	0	0	0	0	0	0	0	0	0	0	1	0	0	2	0	0	0	0
Mornington	ac0	-38.3812	144.83	2020-01-10	0	0	0	0	0	0	0	23	3	0	0	0	0	0	0	2	0	0	42	1	10	10	0	3	0	0
Mornington	ac0	-38.3812	144.83	2020-02-07	1	0	0	0	0	0	0	128	2	0	0	0	0	0	0	1	0	0	11	0	12	5	0	0	0	0
Mornington	ac0	-38.3812	144.83	2020-02-21	0	0	0	0	0	0	0	33	0	0	0	0	0	0	0	0	0	0	2	0	1	3	0	0	0	0
Mornington	ac0	-38.3812	144.83	2020-03-06	0	0	0	0	0	0	0	12	0	0	0	0	0	0	0	1	0	0	0	0	2	2	0	0	0	0
Mornington	ac0	-38.3812	144.83	2020-03-20	2	0	0	0	0	0	0	18	0	0	0	0	0	1	0	0	0	0	3	0	5	4	0	0	0	0
Mornington	aca	-38.3831	144.822	2019-11-29	1	0	0	0	0	0	0	12	7	0	0	0	0	0	0	0	0	0	0	0	0	7	0	2	0	0
Mornington	aca	-38.3831	144.822	2019-12-13	0	0	0	0	0	0	0	6	9	0	0	0	0	0	0	0	0	0	2	0	0	25	0	1	0	0
Mornington	aca	-38.3831	144.822	2020-01-10	0	0	0	0	0	0	0	18	0	0	0	0	0	0	0	0	0	0	16	0	1	9	0	2	0	0
Mornington	aca	-38.3831	144.822	2020-01-24	0	0	0	0	0	0	0	14	0	0	0	0	0	0	0	0	0	0	0	0	0	3	0	0	0	1
Mornington	aca	-38.3831	144.822	2020-02-07	0	0	0	0	0	0	0	39	0	0	0	0	0	0	0	0	0	0	4	0	2	15	0	3	0	0
Mornington	aca	-38.3831	144.822	2020-02-21	0	0	0	0	0	0	0	31	1	0	0	0	0	0	0	0	0	0	3	2	0	9	0	1	0	1
Mornington	aca	-38.3831	144.822	2020-03-06	0	0	0	0	0	0	0	13	0	0	0	0	0	0	0	0	0	0	0	1	0	1	0	0	0	0
Mornington	aca	-38.3831	144.822	2020-03-20	5	0	0	0	0	0	0	41	2	0	0	0	0	1	0	1	0	0	5	0	0	5	0	2	0	0
Mornington	acc	-38.3792	144.824	2020-01-10	0	0	0	1	0	0	0	3	0	0	0	0	0	0	1	4	0	0	48	3	23	5	0	3	0	0
Mornington	acc	-38.3792	144.824	2020-01-24	0	0	0	0	0	0	0	3	0	0	0	0	0	0	0	0	0	0	4	0	10	1	0	0	0	0
Mornington	acc	-38.3792	144.824	2020-02-07	0	0	0	0	0	0	0	24	0	0	0	0	0	0	0	1	0	0	36	0	75	17	0	28	0	0
Mornington	acc	-38.3792	144.824	2020-02-21	0	0	0	0	0	0	0	3	0	0	0	0	0	0	0	0	0	0	7	0	10	9	0	1	0	0
Mornington	acc	-38.3792	144.824	2020-03-06	0	0	0	0	0	0	0	1	1	0	0	0	0	0	0	0	0	0	0	0	3	0	0	0	0	0
Mornington	acc	-38.3792	144.824	2020-03-20	1	0	0	0	0	0	0	6	3	0	0	0	0	0	0	0	0	0	11	0	12	12	0	14	0	0
Mornington	acd	-38.375	144.824	2019-11-29	1	0	0	0	0	0	0	8	1	0	0	0	0	0	0	0	0	0	0	0	0	3	0	0	0	0
Mornington	acd	-38.375	144.824	2020-01-10	0	0	0	0	0	0	0	12	0	0	0	0	0	0	0	8	0	0	5	0	0	8	0	0	0	0
Mornington	acd	-38.375	144.824	2020-01-24	0	0	0	0	0	0	0	9	0	0	0	0	0	0	0	0	0	0	0	0	0	4	0	0	0	0
Mornington	acd	-38.375	144.824	2020-02-07	0	0	0	0	0	0	0	24	1	0	0	0	0	0	0	4	0	0	0	0	6	7	0	0	0	0
Mornington	acd	-38.375	144.824	2020-02-21	0	0	0	0	0	0	0	12	0	0	0	0	0	0	0	0	0	0	1	1	0	3	0	0	0	0
Mornington	acd	-38.375	144.824	2020-03-06	0	0	0	0	0	0	0	5	0	0	0	0	0	0	0	0	0	0	0	0	0	0	0	0	0	0
Mornington	acd	-38.375	144.824	2020-03-20	0	0	0	1	0	0	0	79	3	0	0	0	0	0	0	1	0	0	1	0	0	4	0	8	0	0
Mornington	ace	-38.3732	144.83	2019-11-29	0	0	0	0	0	0	0	3	1	0	0	0	0	0	0	0	0	0	4	0	0	0	0	0	0	0
Mornington	ace	-38.3732	144.83	2020-01-10	0	0	0	0	0	0	0	21	0	0	0	0	0	0	0	0	0	0	18	0	7	8	0	11	0	0
Mornington	ace	-38.3732	144.83	2020-01-24	0	0	0	0	0	0	0	7	0	0	0	0	0	0	0	0	0	0	1	0	0	1	0	1	0	0
Mornington	ace	-38.3732	144.83	2020-02-07	0	0	0	0	0	0	0	130	1	0	0	0	0	0	0	0	0	0	12	0	14	11	0	6	0	0
Mornington	ace	-38.3732	144.83	2020-02-21	0	0	0	0	0	0	0	46	1	0	0	0	0	0	0	0	0	0	2	0	2	2	0	5	0	0
Mornington	ace	-38.3732	144.83	2020-03-06	0	0	0	0	0	0	0	19	0	0	0	0	0	0	0	0	0	0	2	0	0	1	0	0	0	0
Mornington	ace	-38.3732	144.83	2020-03-20	0	0	0	0	0	0	0	25	1	0	0	0	0	2	0	0	0	0	5	0	0	2	0	6	0	0
Mornington	acf	-38.3748	144.834	2019-11-29	0	0	0	0	0	0	0	3	0	0	0	0	0	0	0	0	0	0	0	0	0	0	0	0	0	0
Mornington	agd	-38.3704	144.785	2020-01-15	0	0	0	0	0	0	0	0	0	0	0	0	0	0	0	0	0	0	0	0	0	23	0	1	0	0
Mornington	acf	-38.3748	144.834	2019-12-13	0	0	0	0	0	0	0	9	0	0	0	0	0	0	0	0	0	0	1	0	0	0	0	0	0	0
Mornington	df	-38.3652	144.767	2020-01-17	0	0	0	0	0	0	0	0	0	0	0	0	0	0	0	0	0	0	0	0	0	1	0	0	0	0
Mornington	dg	-38.3662	144.763	2020-01-17	0	0	0	0	0	0	0	0	0	0	0	0	0	0	0	0	0	0	0	0	0	13	0	0	0	0
Mornington	dh	-38.3682	144.766	2020-01-17	0	0	0	0	0	0	0	0	0	0	0	0	0	0	0	0	0	0	1	0	0	3	0	0	0	0
Mornington	di	-38.3666	144.767	2020-01-17	0	0	0	0	0	0	0	0	0	0	0	0	0	0	0	0	0	0	0	0	0	15	0	0	0	0
Mornington	acf	-38.3748	144.834	2020-01-10	0	0	0	0	0	0	0	22	1	0	0	0	0	0	0	1	0	0	35	0	14	3	0	7	0	0
Mornington	acf	-38.3748	144.834	2020-01-24	0	0	0	0	0	0	0	20	0	0	0	0	0	0	0	0	0	0	3	0	1	0	0	0	0	0
Mornington	ec	-38.3625	144.776	2020-01-17	0	0	0	0	0	0	0	0	0	0	0	0	0	0	0	0	0	0	0	0	0	7	0	0	0	0
Mornington	acf	-38.3748	144.834	2020-02-07	0	0	0	0	0	0	0	88	0	0	0	0	0	0	0	0	0	0	11	0	15	7	0	6	0	0
Mornington	acf	-38.3748	144.834	2020-02-21	0	0	0	0	0	0	0	15	0	0	0	0	0	0	0	0	0	0	0	0	1	1	0	2	0	0
Mornington	acf	-38.3748	144.834	2020-03-06	0	0	0	0	0	0	0	20	0	0	0	0	0	0	0	0	0	0	0	0	0	0	0	0	0	0
Mornington	eg	-38.3705	144.769	2020-01-17	0	0	0	0	0	0	0	0	0	0	0	0	0	0	0	0	0	0	0	0	0	3	0	0	0	0
Mornington	eh	-38.373	144.77	2020-01-17	0	0	0	0	0	0	0	0	0	0	0	0	0	0	0	0	0	0	0	0	0	17	0	0	0	0
Mornington	ei	-38.3713	144.773	2020-01-17	0	0	0	0	0	0	0	0	0	0	0	0	0	0	0	0	0	0	0	0	0	5	0	0	0	0
Mornington	acf	-38.3748	144.834	2020-03-20	0	0	0	0	0	0	0	35	0	0	0	0	0	0	0	0	0	0	1	0	3	2	0	2	0	0
Mornington	fa	-38.3709	144.777	2020-01-17	0	0	0	0	0	0	0	0	0	0	0	0	0	0	0	0	0	0	0	0	0	41	0	0	0	0
Mornington	fb	-38.3755	144.774	2020-01-17	0	0	0	0	0	0	0	0	0	0	0	0	0	0	0	0	0	0	0	0	3	5	0	0	0	0
Mornington	acg	-38.3788	144.836	2019-11-29	0	0	0	0	0	0	0	2	1	0	0	0	0	0	0	0	0	0	7	0	0	11	0	0	0	1
Mornington	fd	-38.3762	144.777	2020-01-17	0	0	0	0	0	0	0	0	0	0	0	0	0	0	0	0	0	0	0	0	0	2	0	0	0	0
Mornington	acg	-38.3788	144.836	2019-12-13	0	0	0	0	0	0	0	2	2	0	0	0	0	0	0	0	0	0	6	0	0	1	0	1	0	0
Mornington	acg	-38.3788	144.836	2020-01-10	0	0	0	0	0	0	0	12	0	0	0	0	0	0	0	0	0	0	36	0	47	1	0	1	1	0
Mornington	acg	-38.3788	144.836	2020-02-07	0	0	0	0	0	0	0	66	0	0	0	0	0	0	0	1	0	0	21	0	60	6	0	2	0	0
Mornington	acg	-38.3788	144.836	2020-02-21	1	0	0	0	0	0	0	13	1	0	0	0	0	0	0	0	0	0	1	0	4	6	0	6	0	0
Mornington	acg	-38.3788	144.836	2020-03-06	0	0	0	0	0	0	0	9	0	0	0	0	0	0	0	0	0	0	0	0	2	4	0	0	0	0
Mornington	acg	-38.3788	144.836	2020-03-20	1	0	0	0	0	0	0	1	0	0	0	0	0	0	0	0	0	0	1	0	3	9	0	2	2	0
Mornington	gb	-38.3676	144.789	2020-01-17	0	0	0	0	0	0	0	0	0	0	0	0	0	0	0	0	0	0	0	0	0	2	0	0	0	0
Mornington	aci	-38.385	144.856	2019-11-12	0	0	0	0	0	6	75	4	1	0	0	0	0	1	0	1	0	0	0	0	0	1	0	0	0	0
Mornington	gd	-38.3721	144.79	2020-01-17	0	0	0	0	0	0	0	0	0	0	0	0	0	0	0	0	0	0	0	0	0	5	0	0	0	0
Mornington	aci	-38.385	144.856	2019-11-29	0	0	0	0	0	2	69	1	0	0	0	0	0	0	0	0	0	0	13	0	1	4	0	0	0	0
Mornington	aci	-38.385	144.856	2020-01-10	1	0	0	1	0	0	0	21	3	0	0	0	0	3	0	2	0	0	23	0	37	1	0	0	0	0
Mornington	aci	-38.385	144.856	2020-01-24	0	0	0	0	0	0	0	2	0	0	0	0	0	2	0	0	0	0	2	0	14	10	0	0	0	0
Mornington	gh	-38.3751	144.791	2020-01-17	0	0	0	0	0	0	0	0	0	0	0	0	0	0	0	0	0	0	0	0	0	8	0	0	0	0
Mornington	aci	-38.385	144.856	2020-02-07	0	0	0	0	0	0	0	4	0	0	0	0	0	14	0	0	0	0	8	34	13	7	0	6	0	0
Mornington	aci	-38.385	144.856	2020-02-21	0	0	0	0	0	0	0	5	2	0	0	0	0	1	0	1	0	0	3	0	21	1	0	2	0	0
Mornington	aci	-38.385	144.856	2020-03-06	0	0	0	0	0	0	0	1	0	0	0	0	0	7	0	5	0	0	3	1	3	4	0	1	0	0
Mornington	hb	-38.3773	144.801	2020-01-17	0	0	0	0	0	0	0	0	0	0	0	0	0	0	0	0	0	0	0	0	0	39	0	0	0	0
Mornington	aci	-38.385	144.856	2020-03-20	0	0	0	0	0	0	0	4	0	0	0	0	0	0	0	1	0	0	3	0	8	0	0	1	0	0
Mornington	hd	-38.3768	144.804	2020-01-17	0	0	0	0	0	0	0	0	0	0	0	0	0	0	0	0	0	0	0	0	0	12	0	0	0	0
Mornington	ada	-38.3843	144.848	2020-01-10	0	0	0	0	0	0	0	4	2	0	0	0	0	0	0	0	0	0	122	0	115	20	0	0	0	0
Mornington	adi	-38.3713	144.845	2019-12-13	0	0	0	0	0	0	0	2	1	0	0	0	0	0	0	0	0	0	1	0	1	0	0	0	0	0
Mornington	adi	-38.3713	144.845	2020-03-06	0	0	0	0	0	0	0	13	0	0	0	0	0	0	0	1	0	0	2	0	0	0	0	0	0	0
Mornington	aec	-38.3701	144.875	2019-12-13	0	0	0	0	0	0	0	9	1	0	0	0	0	1	0	2	0	0	32	0	0	1	0	0	0	0
Mornington	hi	-38.3666	144.798	2020-01-17	0	0	0	0	0	0	0	0	0	0	0	0	0	0	0	0	0	0	1	0	0	5	0	0	0	0
Mornington	agd	-38.3704	144.785	2019-12-13	0	0	0	0	0	0	0	1	0	0	0	0	0	0	0	0	0	0	0	0	0	4	0	0	0	0
Mornington	agd	-38.3704	144.785	2020-01-17	0	0	0	0	0	0	0	0	0	0	0	0	0	0	0	0	0	0	0	0	0	2	0	0	0	0
Mornington	ea	-38.3599	144.765	2020-01-17	0	0	0	0	0	0	0	0	0	0	0	0	0	0	0	0	0	0	0	0	0	6	0	0	0	0
Mornington	ff	-38.3762	144.784	2020-01-17	0	0	0	0	0	0	0	0	0	0	0	0	0	0	0	0	0	0	0	0	0	36	0	0	0	0
Mornington	agd	-38.3704	144.785	2020-01-31	0	0	0	0	0	0	0	4	0	0	0	0	0	0	0	0	0	0	0	0	0	43	0	0	0	0
Mornington	agd	-38.3704	144.785	2020-02-14	0	0	0	0	0	0	0	12	0	0	0	0	0	0	0	0	0	0	2	1	0	57	0	0	0	0
Mornington	agd	-38.3704	144.785	2020-02-28	0	0	0	0	0	0	0	2	0	0	0	0	0	0	0	0	0	0	1	0	0	4	0	0	0	0
Mornington	agd	-38.3704	144.785	2020-03-13	0	0	0	0	0	0	0	8	0	0	0	0	0	1	0	0	0	0	1	0	0	48	0	0	0	0
Mornington	fi	-38.3699	144.785	2019-11-21	4	0	0	0	0	0	0	30	0	0	0	0	0	0	0	0	0	0	0	0	0	55	0	0	0	0
Mornington	gb	-38.3676	144.789	2019-11-21	1	0	0	0	0	0	0	35	3	0	0	0	0	0	0	0	0	0	0	0	0	13	0	0	0	0
Mornington	gg	-38.3743	144.795	2019-11-21	0	0	0	0	0	0	0	4	0	0	0	0	0	0	0	0	0	0	0	0	0	14	0	0	0	0
Mornington	gi	-38.3773	144.793	2019-11-21	0	0	0	0	0	0	0	54	0	0	0	0	0	0	0	0	0	0	0	0	0	80	0	0	0	0
Mornington	hb	-38.3773	144.801	2019-11-21	1	0	0	0	0	0	0	33	0	0	0	0	0	0	0	0	0	0	1	0	0	18	0	0	0	0
Mornington	hc	-38.3757	144.801	2019-11-21	0	0	0	1	0	0	0	51	1	0	0	0	0	0	0	0	0	0	0	0	0	25	0	0	0	0
Mornington	hd	-38.3768	144.804	2019-11-21	0	0	0	0	0	0	0	4	0	0	0	0	0	1	0	0	0	0	0	0	0	59	0	0	0	0
Mornington	he	-38.3732	144.805	2019-11-21	4	0	0	0	0	0	0	18	6	0	0	0	0	0	0	0	0	0	0	0	0	19	0	0	0	0
Mornington	hf	-38.3695	144.805	2019-11-21	1	0	0	0	0	0	0	20	1	0	0	0	0	0	0	0	0	0	0	0	0	4	0	0	0	0
Mornington	hg	-38.3702	144.802	2019-11-21	0	0	0	0	0	0	0	14	1	0	0	0	0	0	0	0	0	0	0	0	0	19	0	0	0	0
Mornington	hi	-38.3666	144.798	2019-11-21	0	0	0	0	0	0	0	6	2	0	0	0	0	0	0	0	0	0	1	0	0	12	0	0	0	0
Mornington	i0	-38.366	144.795	2019-11-21	0	0	0	0	0	0	0	41	4	0	0	0	0	0	0	0	0	0	0	0	0	33	0	0	0	0
Mornington	abf	-38.385	144.827	2019-11-29	0	0	0	0	0	0	0	5	7	0	0	0	0	0	0	0	0	0	3	0	0	20	0	0	0	0
Mornington	abf	-38.385	144.827	2020-01-24	0	0	0	0	0	0	0	17	1	0	0	0	0	0	0	0	0	0	2	0	5	14	0	0	0	0
Mornington	abg	-38.3838	144.833	2020-01-24	0	0	0	0	0	0	0	13	0	0	0	0	0	0	0	1	0	0	12	0	2	12	0	0	0	0
Mornington	abh	-38.379	144.832	2020-01-24	0	0	0	0	0	0	0	6	1	0	0	0	0	0	0	0	0	0	0	0	1	0	0	0	0	0
Mornington	abi	-38.3771	144.829	2020-01-24	0	0	0	0	0	0	0	20	1	0	0	0	0	0	0	2	0	0	1	0	1	4	0	0	0	0
Mornington	ac0	-38.3812	144.83	2020-01-24	0	0	0	0	0	0	0	2	0	0	0	0	0	0	0	0	0	0	3	0	0	1	0	0	0	0
Mornington	acg	-38.3788	144.836	2020-01-24	0	0	0	0	0	0	0	9	0	0	0	0	0	0	0	2	0	0	0	0	6	2	0	0	0	0
Mornington	achA	-38.3754	144.839	2019-11-29	0	0	0	0	0	0	0	8	2	0	0	0	0	1	0	0	0	0	5	0	0	0	0	0	0	0
Mornington	aaf	-38.3929	144.798	2020-01-22	0	0	0	0	0	0	0	0	2	0	0	0	0	0	0	0	0	0	2	0	0	11	0	0	0	0
Mornington	achA	-38.3754	144.839	2019-12-13	0	0	0	0	0	0	0	5	2	0	0	0	0	0	0	0	0	0	3	0	0	0	0	1	0	0
Mornington	achA	-38.3754	144.839	2020-01-10	0	0	0	0	0	0	0	59	3	0	0	0	0	0	0	1	0	0	10	0	16	0	0	11	0	0
Mornington	achA	-38.3754	144.839	2020-02-07	0	0	0	0	0	0	0	113	6	0	0	0	0	0	0	0	0	0	3	0	24	1	0	10	0	0
Mornington	achA	-38.3754	144.839	2020-02-21	0	0	0	0	0	0	0	12	0	0	0	0	0	0	0	0	0	0	0	0	1	2	0	5	0	0
Mornington	achA	-38.3754	144.839	2020-03-06	0	0	0	0	0	0	0	21	0	0	0	0	0	0	0	0	0	0	0	0	2	0	0	0	0	0
Mornington	achA	-38.3754	144.839	2020-03-20	0	0	0	1	0	0	0	9	1	0	0	0	1	0	0	0	0	0	3	0	1	1	0	10	0	0
Mornington	adb	-38.3855	144.841	2020-01-24	0	0	0	0	0	0	0	12	1	0	0	0	0	0	0	0	0	0	0	0	8	32	0	1	0	0
Mornington	ade	-38.3796	144.85	2019-11-29	0	0	0	0	0	0	3	3	0	0	0	0	0	1	0	1	0	0	7	0	0	0	11	0	0	0
Mornington	adfA	-38.3763	144.851	2019-12-13	0	0	0	0	0	0	0	38	2	0	0	0	0	0	0	1	0	0	3	0	0	1	0	0	0	0
Mornington	adfA	-38.3763	144.851	2019-11-29	0	0	0	0	0	0	0	15	2	0	0	0	0	0	0	0	0	0	4	0	0	0	0	1	0	0
Mornington	age	-38.3865	144.794	2020-01-22	0	0	0	0	0	0	0	0	0	0	0	0	0	0	0	0	0	0	1	0	0	10	0	0	0	0
Mornington	adi	-38.3713	144.845	2019-11-29	0	0	0	0	0	0	0	5	0	0	0	0	0	0	0	0	0	0	5	0	0	1	0	1	0	0
Mornington	agaA	-38.3788	144.852	2020-01-10	0	0	0	0	0	0	0	17	0	0	0	0	0	0	0	0	0	0	9	0	3	0	0	5	0	1
Mornington	dc	-38.3606	144.763	2020-01-29	0	0	0	0	0	0	0	1	1	0	0	0	0	0	0	0	0	0	0	1	0	37	0	0	0	0
Mornington	gb	-38.3676	144.789	2019-12-20	0	0	0	0	0	0	0	4	0	0	0	0	0	0	0	0	0	0	0	0	0	9	0	0	0	0
Mornington	gg	-38.3743	144.795	2019-12-20	0	0	0	0	0	0	0	4	0	0	0	0	0	0	0	0	0	0	0	1	0	23	0	0	0	0
Mornington	gi	-38.3773	144.793	2019-12-20	0	0	0	0	0	0	0	11	1	0	0	0	0	0	0	0	0	0	0	0	0	42	0	0	0	0
Mornington	hb	-38.3773	144.801	2019-12-20	0	0	0	0	0	0	0	9	4	0	0	0	0	0	0	0	0	0	1	0	0	36	0	0	0	0
Mornington	hc	-38.3757	144.801	2019-12-20	0	0	0	0	0	0	0	20	1	0	0	0	0	0	0	0	0	0	0	0	0	27	0	0	0	0
Mornington	hd	-38.3768	144.804	2019-12-20	0	0	0	0	0	0	0	2	1	0	0	0	0	0	0	0	0	0	1	0	0	20	0	1	0	0
Mornington	he	-38.3732	144.805	2019-12-20	0	0	0	0	0	0	0	8	3	0	0	0	0	0	0	0	0	0	0	0	0	22	0	0	0	0
Mornington	hf	-38.3695	144.805	2019-12-20	0	0	0	0	0	0	0	14	0	0	0	0	0	0	0	0	0	0	0	0	0	7	0	0	0	0
Mornington	hg	-38.3702	144.802	2019-12-20	0	0	0	0	0	0	0	7	2	0	0	0	0	0	0	0	0	0	0	0	0	18	0	1	0	0
Mornington	hh	-38.3701	144.799	2019-12-20	0	0	0	0	0	0	0	3	0	0	0	0	0	0	0	0	0	0	0	0	0	20	0	0	0	0
Mornington	hi	-38.3666	144.798	2019-12-20	0	0	0	0	0	0	0	1	1	0	0	0	0	0	0	0	0	0	3	0	0	2	0	0	0	0
Mornington	i0	-38.366	144.795	2019-12-20	0	0	0	0	0	0	0	46	1	0	0	0	0	0	0	0	0	0	1	0	0	9	0	4	0	0
Mornington	eb	-38.3618	144.773	2019-11-21	2	0	0	0	0	0	0	18	0	0	0	0	0	0	0	0	0	0	0	0	0	100	0	0	0	0
Mornington	eb	-38.3618	144.773	2019-12-06	0	0	0	0	0	0	0	1	0	0	0	0	0	0	0	0	0	0	0	0	0	60	0	0	0	0
Mornington	eb	-38.3618	144.773	2019-12-20	0	0	0	0	0	0	0	1	0	0	0	0	0	0	0	0	0	0	0	0	0	48	0	0	0	0
Mornington	eb	-38.3618	144.773	2020-01-17	0	0	0	0	0	0	0	3	0	0	0	0	0	0	0	0	0	0	0	0	0	109	0	0	0	0
Mornington	eb	-38.3618	144.773	2020-01-31	0	0	0	0	0	0	0	13	1	0	0	0	0	0	0	0	0	0	3	0	0	163	0	0	0	0
Mornington	ee	-38.3653	144.775	2019-11-21	1	0	0	0	0	0	0	14	0	0	0	0	0	0	0	0	0	0	0	0	0	75	0	0	0	0
Mornington	ee	-38.3653	144.775	2019-12-06	1	0	0	0	0	0	0	6	0	0	0	0	0	0	0	0	0	0	0	0	0	86	0	0	0	0
Mornington	ee	-38.3653	144.775	2019-12-20	0	0	0	0	0	0	0	2	0	0	0	0	0	0	0	0	0	0	0	0	0	56	0	0	0	0
Mornington	ee	-38.3653	144.775	2020-01-17	0	0	0	0	0	0	0	2	0	0	0	0	0	0	0	0	0	0	0	0	0	12	0	0	0	0
Mornington	ee	-38.3653	144.775	2020-01-31	0	0	0	0	0	0	0	5	0	0	0	0	0	0	0	0	0	0	0	0	0	121	0	0	0	0
Mornington	fc	-38.373	144.78	2019-11-21	1	0	0	0	0	0	0	25	0	0	0	0	0	0	0	0	0	0	0	0	0	82	0	0	0	0
Mornington	aegA	-38.3653	144.876	2020-01-24	0	0	0	1	0	0	0	0	0	0	0	0	0	1	0	0	0	0	1	0	4	0	0	0	0	0
Mornington	fc	-38.373	144.78	2019-12-06	0	0	0	0	0	0	0	16	1	0	0	0	0	0	0	0	0	0	0	0	0	85	0	0	0	0
Mornington	fc	-38.373	144.78	2019-12-20	0	0	0	0	0	0	0	6	0	0	0	0	0	0	0	0	0	0	0	0	0	43	0	0	0	0
Mornington	fc	-38.373	144.78	2020-01-17	0	0	0	0	0	0	0	9	1	0	0	0	0	0	0	0	0	0	0	0	0	35	0	0	0	0
Mornington	fc	-38.373	144.78	2020-01-31	0	0	0	0	0	0	0	27	0	0	0	0	0	0	0	0	0	0	1	0	0	141	0	0	0	0
Mornington	fc	-38.373	144.78	2020-02-14	0	0	0	0	0	0	0	22	0	0	0	0	0	0	0	0	0	0	1	0	0	70	0	0	0	0
Mornington	afc	-38.3703	144.877	2020-01-24	0	0	0	0	0	0	0	0	0	0	0	0	0	0	0	0	0	0	0	0	2	0	0	1	0	0
Mornington	fc	-38.373	144.78	2020-02-28	0	0	0	0	0	0	0	24	0	0	0	0	0	0	0	0	0	0	1	0	0	35	0	0	0	0
Mornington	fe	-38.3786	144.78	2019-11-21	0	0	0	0	0	1	0	127	1	0	0	0	0	0	0	0	0	0	0	0	0	57	0	0	0	0
Mornington	fe	-38.3786	144.78	2019-12-06	0	0	0	0	0	0	0	86	1	0	0	0	0	0	0	0	0	0	0	0	0	122	0	0	0	0
Mornington	fe	-38.3786	144.78	2019-12-20	0	0	0	1	0	0	0	29	0	0	0	0	0	0	0	0	0	0	1	0	0	43	0	0	0	0
Mornington	fe	-38.3786	144.78	2020-01-17	0	0	0	0	0	0	0	59	0	0	0	0	0	0	0	0	0	0	0	0	0	72	0	0	0	0
Mornington	ff	-38.3762	144.784	2019-11-21	1	0	0	0	0	0	0	23	0	0	0	0	0	0	0	0	0	0	0	0	0	81	0	0	0	0
Mornington	fh	-38.3744	144.783	2019-11-21	1	0	0	0	0	0	0	28	0	0	0	0	0	0	0	0	0	0	0	0	0	90	0	0	0	0
Mornington	fh	-38.3744	144.783	2019-12-06	0	0	0	0	0	0	0	14	3	0	0	0	0	0	0	0	0	0	0	0	0	40	0	0	0	0
Mornington	fh	-38.3744	144.783	2019-12-20	0	0	0	0	0	0	0	1	0	0	0	0	0	0	0	0	0	0	0	0	0	62	0	0	0	0
Mornington	fh	-38.3744	144.783	2020-01-17	0	0	0	0	0	0	0	2	0	0	0	0	0	0	0	0	0	0	0	0	0	42	0	0	0	0
Mornington	fh	-38.3744	144.783	2020-01-31	0	0	0	0	0	0	0	2	0	0	0	0	0	0	0	0	0	0	1	0	0	26	0	0	0	0
Mornington	fh	-38.3744	144.783	2020-02-14	0	0	0	0	0	0	0	4	0	0	0	0	0	0	0	0	0	0	3	0	0	37	0	0	0	0
Mornington	achA	-38.3754	144.839	2020-01-24	0	0	0	0	0	0	0	5	0	0	0	0	0	0	0	0	0	0	1	0	3	1	0	4	0	0
Mornington	a	-38.3294	144.704	2020-01-29	0	0	0	0	0	0	0	0	0	0	0	0	0	0	0	0	0	0	0	0	0	19	0	0	0	0
Mornington	acb	-38.3814	144.819	2019-12-13	0	0	0	0	0	0	0	1	1	0	0	0	0	0	0	0	0	0	0	0	0	8	0	0	0	0
Mornington	acb	-38.3814	144.819	2020-01-10	0	0	0	0	0	0	0	7	0	0	0	0	0	0	0	0	0	0	14	0	0	6	0	0	0	0
Mornington	d	-38.3239	144.708	2020-01-29	0	0	0	0	0	0	0	0	0	0	0	0	0	0	0	0	0	0	1	0	0	6	0	0	0	0
Mornington	acb	-38.3814	144.819	2020-01-24	0	0	0	0	0	0	0	5	0	0	0	0	0	0	0	0	0	0	0	0	0	2	0	0	0	0
Mornington	acb	-38.3814	144.819	2020-02-07	0	0	0	0	0	0	0	41	0	0	0	0	0	0	0	0	0	0	2	0	0	17	0	4	0	0
Mornington	acb	-38.3814	144.819	2020-02-21	0	0	0	0	0	0	0	60	1	0	0	0	0	0	0	1	1	0	0	0	0	5	0	12	0	0
Mornington	acb	-38.3814	144.819	2020-03-06	0	0	0	0	0	0	0	20	3	0	0	0	0	0	0	0	0	0	0	0	2	4	0	0	0	0
Mornington	a0	-38.3334	144.724	2020-01-29	0	0	0	0	0	0	0	0	0	0	0	0	0	0	0	0	0	0	0	0	0	28	0	0	0	0
Mornington	aa	-38.3285	144.726	2020-01-29	0	0	0	0	0	0	0	0	0	0	0	0	0	0	0	0	0	0	0	0	0	48	0	0	0	0
Mornington	acb	-38.3814	144.819	2020-03-20	0	0	0	0	0	0	0	24	2	0	0	0	0	0	0	0	0	0	2	0	0	4	0	2	0	0
Mornington	a	-38.3294	144.704	2020-01-15	0	0	0	0	0	0	0	6	0	0	0	0	0	1	0	0	0	0	5	0	2	50	0	2	0	0
Mornington	a	-38.3294	144.704	2020-02-12	0	0	0	0	0	0	0	1	0	0	0	0	0	0	0	0	0	0	0	0	0	6	0	0	0	0
Mornington	a	-38.3294	144.704	2020-02-26	0	0	0	0	0	0	0	1	0	0	0	0	0	0	0	0	0	0	0	0	0	4	0	0	0	0
Mornington	a	-38.3294	144.704	2020-03-11	0	0	0	0	0	0	0	3	0	0	0	0	0	0	0	0	0	0	0	0	1	2	0	0	0	0
Mornington	a0	-38.3334	144.724	2020-01-15	1	0	0	0	0	0	0	4	0	0	0	0	0	1	0	3	0	0	7	0	5	86	0	0	0	0
Mornington	a0	-38.3334	144.724	2020-02-12	0	0	0	5	0	0	0	1	0	0	0	0	0	0	0	0	0	0	4	0	2	247	0	0	0	0
Mornington	a0	-38.3334	144.724	2020-02-26	0	0	0	0	0	0	0	4	0	0	0	0	0	0	0	0	0	0	0	0	0	21	0	0	0	0
Mornington	ba	-38.3428	144.738	2020-01-29	0	0	0	0	0	0	0	0	0	0	0	0	0	0	0	0	0	0	0	0	0	40	0	0	0	0
Mornington	a0	-38.3334	144.724	2020-03-11	0	0	0	2	0	0	0	5	1	0	0	0	0	0	0	0	0	0	3	0	5	76	0	0	0	0
Mornington	aa	-38.3285	144.726	2019-12-18	0	0	0	0	0	0	0	1	0	0	0	0	0	1	0	3	0	0	0	0	0	36	0	0	0	0
Mornington	aa	-38.3285	144.726	2020-01-15	1	0	0	0	0	0	0	5	0	0	0	0	0	0	0	1	0	0	1	0	0	80	0	0	0	0
Mornington	aa	-38.3285	144.726	2020-02-26	0	0	0	1	0	0	0	7	0	0	0	0	0	0	0	0	0	0	0	0	0	26	0	0	0	0
Mornington	aa	-38.3285	144.726	2020-03-11	0	0	0	0	0	0	0	2	0	0	0	0	0	0	0	1	0	0	0	0	0	54	0	0	0	0
Mornington	abA	-38.3229	144.724	2019-12-18	0	0	0	0	0	0	0	1	0	0	0	0	0	1	0	0	0	0	1	0	0	19	0	0	0	0
Mornington	abA	-38.3229	144.724	2020-01-15	0	0	0	0	0	0	0	2	0	0	0	0	0	0	0	0	0	0	6	0	0	39	0	2	0	0
Mornington	abA	-38.3229	144.724	2020-01-29	0	0	0	0	0	0	0	3	0	0	0	0	0	0	0	0	0	0	0	0	0	8	0	0	0	0
Mornington	abA	-38.3229	144.724	2020-02-12	0	0	0	0	0	0	0	1	0	0	0	0	0	0	0	0	0	0	2	0	0	10	0	0	0	0
Mornington	abA	-38.3229	144.724	2020-02-26	0	0	0	2	0	0	0	2	0	0	0	0	0	0	0	0	0	0	1	0	0	0	0	0	0	0
Mornington	ac	-38.3243	144.728	2019-12-18	0	0	0	0	0	0	0	2	0	0	0	0	0	0	0	1	0	0	0	2	0	17	0	0	0	0
Mornington	ac	-38.3243	144.728	2020-01-15	0	0	0	0	0	0	0	6	2	0	0	0	0	0	0	0	0	0	1	0	0	61	0	1	0	0
Mornington	ac	-38.3243	144.728	2020-01-29	0	0	0	0	0	0	0	8	1	0	0	0	0	0	0	0	0	0	0	0	0	11	0	0	0	0
Mornington	ac	-38.3243	144.728	2020-02-12	0	0	0	0	0	0	0	22	1	0	0	0	0	0	0	0	0	0	1	0	0	18	0	0	0	0
Mornington	ac	-38.3243	144.728	2020-02-26	0	0	0	0	0	0	0	27	0	0	0	0	0	0	0	0	0	0	1	0	0	11	0	0	0	0
Mornington	ac	-38.3243	144.728	2020-03-11	0	0	0	6	0	0	0	20	1	0	0	0	0	1	0	0	0	0	0	0	0	33	0	2	0	0
Mornington	ad	-38.3268	144.734	2020-01-15	0	0	0	0	0	0	0	1	0	0	0	0	0	0	0	2	0	0	1	0	0	325	0	0	0	0
Mornington	ad	-38.3268	144.734	2020-01-29	0	0	0	0	0	0	0	1	0	0	0	0	0	0	0	1	0	0	0	0	1	38	0	0	0	0
Mornington	ad	-38.3268	144.734	2020-02-12	0	0	0	1	0	0	0	19	0	0	0	0	0	0	0	1	0	0	0	0	0	163	0	2	0	0
Mornington	da	-38.3584	144.759	2020-01-29	0	0	0	0	0	0	0	0	1	0	0	0	0	0	0	0	0	0	0	0	0	15	0	0	0	0
Mornington	db	-38.3616	144.763	2020-01-29	0	0	0	0	0	0	0	0	0	0	0	0	0	0	0	0	0	0	0	0	0	49	0	0	0	0
Mornington	ad	-38.3268	144.734	2020-02-26	0	0	0	3	0	0	0	15	0	0	0	0	0	0	0	0	0	0	0	0	0	51	0	0	0	0
Mornington	ad	-38.3268	144.734	2020-03-11	0	0	0	8	0	0	0	50	0	0	0	0	0	0	0	3	0	0	14	0	4	160	0	0	0	0
Mornington	adh	-38.3707	144.856	2020-01-24	0	0	0	0	0	0	0	17	0	0	0	0	0	0	0	0	0	0	2	0	4	0	0	0	0	0
Mornington	gA	-38.3264	144.72	2020-01-29	0	0	0	0	0	0	0	0	0	0	0	0	0	0	0	0	0	0	0	0	0	16	0	0	0	0
Mornington	adh	-38.3707	144.856	2020-02-07	1	0	0	0	0	0	0	235	0	0	0	0	0	0	0	1	0	0	11	0	17	1	0	6	0	0
Mornington	adh	-38.3707	144.856	2020-02-21	0	0	0	0	0	0	0	51	0	0	0	0	0	0	0	0	0	0	6	0	9	0	0	0	0	0
Mornington	adh	-38.3707	144.856	2020-03-06	0	0	0	0	0	0	0	109	1	0	0	0	0	1	0	0	0	0	0	0	1	0	0	3	0	0
Mornington	adh	-38.3707	144.856	2020-03-20	0	0	0	0	0	0	0	52	0	0	0	0	1	0	0	1	0	0	0	0	6	0	0	2	0	0
Mornington	ae	-38.3309	144.737	2019-12-18	0	0	0	0	0	0	0	6	0	0	0	0	0	0	0	7	0	0	2	0	0	32	0	0	0	0
Mornington	ae	-38.3309	144.737	2020-01-15	0	0	0	0	0	0	0	11	0	0	0	0	0	0	0	24	0	0	0	0	0	97	0	0	0	0
Mornington	ae	-38.3309	144.737	2020-01-29	0	0	0	0	0	0	0	1	0	0	0	0	0	0	0	0	0	0	0	0	0	32	0	0	0	0
Mornington	ae	-38.3309	144.737	2020-02-12	0	0	0	0	0	0	0	7	0	0	0	0	0	0	0	1	0	0	2	0	2	39	0	0	0	0
Mornington	ae	-38.3309	144.737	2020-02-26	0	0	0	0	0	0	0	1	0	0	0	0	0	0	0	1	0	0	0	0	5	13	0	0	0	0
Mornington	ae	-38.3309	144.737	2020-03-11	0	0	0	0	0	0	0	7	0	0	0	0	0	0	0	2	0	0	1	2	3	13	0	0	0	0
Mornington	eg	-38.3705	144.769	2020-01-31	0	0	0	0	0	0	0	0	1	0	0	0	0	0	0	0	0	0	1	0	0	17	0	0	0	0
Mornington	af	-38.3412	144.731	2019-12-04	0	0	0	0	0	0	0	1	0	0	0	0	0	0	0	0	0	0	0	0	0	24	0	0	0	0
Mornington	af	-38.3412	144.731	2019-12-18	0	0	0	1	0	0	0	6	0	0	0	0	0	1	0	2	0	0	0	0	0	35	0	0	0	0
Mornington	af	-38.3412	144.731	2020-01-15	0	0	0	0	0	0	0	14	1	0	0	0	0	0	0	2	0	0	1	0	0	83	0	0	0	0
Mornington	af	-38.3412	144.731	2020-01-29	0	0	0	0	0	0	0	3	0	0	0	0	0	0	0	0	0	0	0	0	0	61	0	0	0	0
Mornington	af	-38.3412	144.731	2020-02-12	0	0	0	1	0	0	0	40	0	0	0	0	0	0	0	0	0	0	0	0	0	129	0	0	0	0
Mornington	af	-38.3412	144.731	2020-02-26	0	0	0	2	0	0	0	32	1	0	0	0	0	0	0	1	0	0	0	0	0	73	0	0	0	0
Mornington	af	-38.3412	144.731	2020-03-11	0	0	0	2	0	0	0	36	0	0	0	0	0	0	0	0	0	0	0	0	0	44	0	0	0	0
Mornington	ah	-38.3367	144.729	2019-12-18	0	0	0	0	0	0	0	2	0	0	0	0	0	0	0	12	0	0	0	0	0	51	0	0	0	0
Mornington	ah	-38.3367	144.729	2020-01-15	0	0	0	0	0	0	0	6	0	0	0	0	0	0	0	1	0	0	8	0	0	80	0	1	0	0
Mornington	ah	-38.3367	144.729	2020-01-29	0	0	0	0	0	0	0	1	0	0	0	0	0	0	0	0	0	0	0	0	1	79	0	0	0	0
Mornington	ah	-38.3367	144.729	2020-02-12	0	0	0	0	0	0	0	6	2	0	0	0	0	0	0	0	0	0	2	0	0	98	0	0	0	0
Mornington	ah	-38.3367	144.729	2020-02-26	1	0	0	0	0	0	0	7	0	0	0	0	0	0	0	2	0	0	0	0	2	53	0	0	0	0
Mornington	ah	-38.3367	144.729	2020-03-11	0	0	0	4	0	0	0	8	0	0	0	0	0	0	0	0	0	0	2	0	8	76	0	0	0	0
Mornington	ai	-38.3383	144.734	2019-12-04	0	0	0	0	0	0	0	6	0	0	0	0	0	0	0	4	0	0	0	0	0	4	0	0	0	0
Mornington	ai	-38.3383	144.734	2019-12-18	0	0	0	0	0	0	0	22	0	0	0	0	0	0	0	39	0	0	1	0	0	5	0	0	0	0
Mornington	ai	-38.3383	144.734	2020-01-15	0	0	0	0	0	0	0	15	0	0	0	0	0	0	0	45	0	0	3	0	0	48	0	0	0	0
Mornington	ai	-38.3383	144.734	2020-01-29	0	0	0	0	0	0	0	2	0	0	0	0	0	0	0	8	0	0	0	0	1	10	0	0	0	0
Mornington	ai	-38.3383	144.734	2020-02-12	0	0	0	1	0	0	0	20	0	0	0	0	0	0	0	10	0	0	0	0	0	9	0	0	0	0
Mornington	ai	-38.3383	144.734	2020-02-26	0	0	0	0	0	0	0	10	0	0	0	0	0	0	0	5	0	0	2	0	0	11	0	0	0	0
Mornington	ai	-38.3383	144.734	2020-03-11	0	0	0	4	0	0	0	16	0	0	0	0	0	0	0	9	0	0	1	0	4	28	0	0	0	0
Mornington	b	-38.3278	144.708	2019-12-18	0	0	0	0	0	0	0	4	0	0	0	0	0	0	0	0	0	0	0	0	0	8	0	0	0	0
Mornington	b	-38.3278	144.708	2020-01-29	0	0	0	0	0	0	0	4	0	0	0	0	0	0	0	0	0	0	0	0	0	11	0	0	0	0
Mornington	b	-38.3278	144.708	2020-02-12	0	0	0	1	0	0	0	9	0	0	0	0	0	0	0	0	0	0	0	0	0	16	0	0	0	0
Mornington	b	-38.3278	144.708	2020-02-26	1	0	0	0	0	0	0	5	0	0	0	0	0	0	0	0	0	0	0	0	0	9	0	0	0	0
Mornington	b	-38.3278	144.708	2020-03-11	0	0	0	1	0	0	0	10	0	0	0	0	0	0	0	0	0	0	0	0	0	8	0	0	0	0
Mornington	hi	-38.3666	144.798	2020-01-31	0	0	0	0	0	0	0	0	0	0	0	0	0	0	0	0	0	0	2	0	0	10	0	1	0	0
Mornington	b0	-38.3452	144.735	2019-12-20	0	0	0	0	0	0	0	1	0	0	0	0	0	0	0	0	0	0	1	0	0	7	0	0	0	0
Mornington	b0	-38.3452	144.735	2020-01-15	0	0	0	0	0	0	0	3	0	0	0	0	0	0	0	0	0	0	1	0	0	80	0	0	0	0
Mornington	b0	-38.3452	144.735	2020-01-29	0	0	0	0	0	0	0	1	0	0	0	0	0	0	0	0	0	0	0	0	0	41	0	0	0	0
Mornington	b0	-38.3452	144.735	2020-02-26	0	0	0	0	0	0	0	1	0	0	0	0	0	0	0	0	0	0	0	0	0	13	0	0	0	0
Mornington	b0	-38.3452	144.735	2020-03-11	0	0	0	1	0	0	0	3	0	0	0	0	0	0	0	0	0	0	0	0	1	24	0	0	0	0
Mornington	ba	-38.3428	144.738	2019-12-04	0	0	0	0	0	0	0	14	0	0	0	0	0	0	0	0	0	0	0	0	0	5	0	0	0	0
Mornington	ba	-38.3428	144.738	2019-12-18	0	0	0	0	0	0	0	15	0	0	0	0	0	0	0	0	0	0	1	2	0	28	0	0	0	0
Mornington	ba	-38.3428	144.738	2020-01-15	0	0	0	0	0	0	0	54	0	0	0	0	0	0	0	0	0	0	4	0	0	162	0	0	0	0
Mornington	ba	-38.3428	144.738	2020-02-12	0	0	0	0	0	0	0	20	0	0	0	0	0	0	0	0	0	0	1	0	1	78	0	0	0	0
Mornington	ba	-38.3428	144.738	2020-02-26	0	0	0	0	0	0	0	106	1	0	0	0	0	0	0	0	0	0	2	0	0	27	0	0	0	0
Mornington	ba	-38.3428	144.738	2020-02-29	0	0	0	0	0	0	0	14	0	0	0	0	0	0	0	0	0	0	0	0	0	0	0	0	0	0
Mornington	ba	-38.3428	144.738	2020-03-11	0	0	0	1	0	0	0	57	0	0	0	0	0	0	0	0	0	0	0	0	4	15	0	0	0	0
Mornington	bb	-38.3416	144.742	2019-12-04	1	0	0	0	0	0	0	3	0	0	0	0	0	0	0	0	0	0	0	0	0	12	0	0	0	0
Mornington	bb	-38.3416	144.742	2019-12-18	0	0	0	0	0	0	0	13	0	0	0	0	0	0	0	2	0	0	0	0	0	26	0	0	0	0
Mornington	bb	-38.3416	144.742	2020-01-15	0	0	0	0	0	0	0	79	1	0	0	0	0	0	0	1	0	0	1	0	0	76	0	0	0	0
Mornington	a0b	-38.384	144.794	2020-02-05	0	0	0	0	0	0	0	0	0	0	0	0	0	0	0	0	0	0	0	0	0	2	0	0	0	0
Mornington	bb	-38.3416	144.742	2020-01-29	0	0	0	0	0	0	0	7	0	0	0	0	0	0	0	0	0	0	0	0	0	16	0	0	0	0
Mornington	bb	-38.3416	144.742	2020-02-12	0	0	0	0	0	0	0	11	0	0	0	0	0	0	0	0	0	0	1	0	0	43	0	0	0	0
Mornington	bb	-38.3416	144.742	2020-02-26	0	0	0	0	0	0	0	33	0	0	0	0	0	0	0	0	0	0	0	0	0	14	0	0	0	0
Mornington	bb	-38.3416	144.742	2020-03-11	0	0	0	0	0	0	0	20	0	0	0	0	0	0	0	0	0	0	0	0	3	64	0	5	0	0
Mornington	bc	-38.3477	144.739	2019-12-18	0	0	0	0	0	0	0	1	0	0	0	0	0	0	0	0	0	0	0	0	0	17	0	0	0	0
Mornington	bc	-38.3477	144.739	2020-01-15	0	0	0	0	0	0	0	10	3	0	0	0	0	0	0	1	0	0	1	0	0	148	0	0	0	0
Mornington	bc	-38.3477	144.739	2020-01-29	0	0	0	0	0	0	0	4	1	0	0	0	0	0	0	0	0	0	0	0	0	18	0	0	0	0
Mornington	bc	-38.3477	144.739	2020-02-12	0	0	0	1	0	0	0	1	1	0	0	0	0	0	0	0	0	0	1	0	0	29	0	0	0	0
Mornington	bc	-38.3477	144.739	2020-02-26	0	0	0	2	0	0	0	2	41	0	0	0	0	0	0	0	0	0	0	0	0	31	0	0	0	0
Mornington	bc	-38.3477	144.739	2020-03-11	0	0	0	0	0	0	0	22	17	0	0	0	0	0	0	0	0	0	0	0	2	27	0	0	0	0
Mornington	bd	-38.348	144.746	2019-12-18	0	0	0	0	0	0	0	6	0	0	0	0	0	0	0	0	0	0	0	0	0	55	0	0	0	0
Mornington	bd	-38.348	144.746	2020-01-15	0	0	0	0	0	0	0	2	0	0	0	0	0	0	0	0	0	0	1	0	0	69	0	2	0	0
Mornington	bd	-38.348	144.746	2020-01-29	0	0	0	0	0	0	0	4	0	0	0	0	0	0	0	0	0	0	0	0	0	24	0	0	0	0
Mornington	bd	-38.348	144.746	2020-02-12	0	0	0	0	0	0	0	1	0	0	0	0	0	0	0	0	0	0	1	0	0	39	0	0	0	0
Mornington	aag	-38.3966	144.801	2020-02-05	0	0	0	0	0	0	0	0	0	0	0	0	0	0	0	0	0	0	1	0	0	4	0	0	0	0
Mornington	bd	-38.348	144.746	2020-02-26	0	0	0	0	0	0	0	10	1	0	0	0	0	0	0	0	0	0	0	0	0	32	0	0	0	0
Mornington	bd	-38.348	144.746	2020-03-11	0	0	0	0	0	0	0	25	2	0	0	0	0	0	0	0	0	0	0	0	0	25	0	0	0	0
Mornington	bh	-38.3484	144.755	2019-12-18	0	0	0	0	0	0	0	5	0	0	0	0	0	0	0	0	0	0	0	0	0	8	0	0	0	0
Mornington	abb	-38.386	144.817	2020-02-05	0	0	0	0	0	0	0	0	1	0	0	0	0	0	0	0	0	0	1	1	0	0	0	0	0	0
Mornington	bh	-38.3484	144.755	2020-01-15	0	0	0	0	0	0	0	4	0	0	0	0	0	0	0	0	0	0	0	0	0	16	0	0	0	0
Mornington	bh	-38.3484	144.755	2020-01-29	0	0	0	0	0	0	0	2	0	0	0	0	0	0	0	0	0	0	0	0	0	14	0	0	0	0
Mornington	bh	-38.3484	144.755	2020-02-12	0	0	0	0	0	0	0	1	1	0	0	0	0	0	0	0	0	0	0	0	0	11	0	0	0	0
Mornington	bh	-38.3484	144.755	2020-02-26	0	0	0	0	0	0	0	9	0	0	0	0	0	0	0	0	0	0	0	0	0	10	0	1	0	0
Mornington	age	-38.3865	144.794	2020-02-05	0	0	0	0	0	0	0	0	0	0	0	0	0	0	0	0	0	0	0	0	0	3	0	0	0	0
Mornington	bh	-38.3484	144.755	2020-03-11	0	0	0	0	0	0	0	9	0	0	0	0	0	0	0	0	0	0	0	0	0	8	0	0	0	0
Mornington	c	-38.3305	144.711	2019-12-04	0	0	0	0	0	0	0	1	0	0	0	0	0	0	0	0	0	0	1	0	0	0	5	0	0	0
Mornington	c	-38.3305	144.711	2019-12-18	0	0	0	0	0	0	0	3	0	0	0	0	0	1	0	0	0	0	0	0	0	14	0	0	0	0
Mornington	c	-38.3305	144.711	2020-01-15	0	0	0	0	0	0	0	4	4	0	0	0	0	2	0	0	0	0	1	0	6	51	0	0	0	0
Mornington	c	-38.3305	144.711	2020-01-29	0	0	0	0	0	0	0	3	0	0	0	0	0	0	0	0	0	0	0	0	0	29	0	0	0	0
Mornington	c	-38.3305	144.711	2020-02-12	0	0	0	0	0	0	0	5	0	0	0	0	0	1	0	0	0	0	1	0	3	39	0	0	0	0
Mornington	c	-38.3305	144.711	2020-02-26	0	0	0	0	0	0	0	1	1	0	0	0	0	0	0	0	0	0	0	0	0	11	0	0	0	0
Mornington	c	-38.3305	144.711	2020-03-11	0	0	0	0	0	0	0	13	1	0	0	0	0	0	0	0	0	0	2	0	1	15	0	0	0	0
Mornington	d	-38.3239	144.708	2019-12-04	0	0	0	0	0	0	0	1	0	0	0	0	0	0	0	0	0	0	0	0	0	0	0	0	0	0
Mornington	d	-38.3239	144.708	2020-01-15	0	0	0	0	0	0	0	7	1	0	0	0	0	0	0	0	0	0	6	0	0	47	0	0	0	0
Mornington	d	-38.3239	144.708	2020-02-12	0	0	0	1	0	0	0	2	0	0	0	0	0	0	0	0	0	0	3	0	0	14	0	1	0	0
Mornington	d	-38.3239	144.708	2020-02-26	0	0	0	2	0	0	0	1	1	0	0	0	0	0	0	0	0	0	0	0	0	12	0	0	0	0
Mornington	d	-38.3239	144.708	2020-03-11	0	0	0	0	0	0	0	5	0	0	0	0	0	0	0	0	0	0	0	0	0	13	0	1	0	0
Mornington	e	-38.3191	144.706	2019-12-18	0	0	0	0	0	0	0	2	0	0	0	0	0	0	0	0	0	0	1	0	0	5	0	0	0	0
Mornington	e	-38.3191	144.706	2020-01-15	0	0	0	1	0	0	0	6	0	0	0	0	0	0	0	0	0	0	1	0	0	44	0	0	0	0
Mornington	e	-38.3191	144.706	2020-01-29	0	0	0	0	0	0	0	1	0	0	0	0	0	0	0	0	0	0	0	0	0	3	0	0	0	0
Mornington	e	-38.3191	144.706	2020-02-12	0	0	0	0	0	0	0	7	0	0	0	0	0	0	0	0	0	0	0	0	0	5	0	1	0	0
Mornington	e	-38.3191	144.706	2020-02-26	0	0	0	2	0	0	0	7	0	0	0	0	0	0	0	0	0	0	0	0	0	2	0	0	0	0
Mornington	e	-38.3191	144.706	2020-03-11	0	0	0	0	0	0	0	4	0	0	0	0	0	0	0	0	0	0	0	0	0	25	0	0	0	0
Mornington	f	-38.3215	144.715	2019-12-04	0	0	0	0	0	0	0	1	0	0	0	0	0	0	0	0	0	0	0	0	0	0	0	0	0	0
Mornington	f	-38.3215	144.715	2019-12-18	0	0	0	1	0	0	0	10	4	0	0	0	0	0	0	0	0	0	0	0	0	3	0	0	0	0
Mornington	f	-38.3215	144.715	2020-01-15	0	0	0	0	0	0	0	4	4	0	0	0	0	0	0	0	0	0	0	0	0	7	0	0	0	0
Mornington	f	-38.3215	144.715	2020-01-29	0	0	0	0	0	0	0	10	1	0	0	0	0	0	0	0	0	0	0	0	0	5	0	0	0	0
Mornington	f	-38.3215	144.715	2020-02-12	0	0	0	0	0	0	0	9	0	0	0	0	0	0	0	0	0	0	0	0	0	9	0	0	0	0
Mornington	aee	-38.3687	144.867	2020-02-07	0	0	1	0	0	0	0	0	0	0	0	0	0	0	0	0	0	0	0	0	0	0	0	0	0	0
Mornington	f	-38.3215	144.715	2020-02-26	0	0	0	0	0	0	0	8	0	0	0	0	0	1	0	0	0	0	1	0	0	6	0	0	0	0
Mornington	f	-38.3215	144.715	2020-03-11	0	0	0	1	0	0	0	11	0	0	0	0	0	0	0	0	0	0	2	0	0	4	0	0	0	0
Mornington	gA	-38.3264	144.72	2020-01-15	0	0	0	0	0	0	0	1	0	0	0	0	0	1	0	0	0	0	0	0	0	21	0	0	0	0
Mornington	gA	-38.3264	144.72	2020-02-12	0	0	0	0	0	0	0	2	0	0	0	0	0	1	0	0	0	0	1	0	0	53	0	0	0	0
Mornington	gA	-38.3264	144.72	2020-02-26	0	0	0	0	0	0	0	6	1	0	0	0	0	0	0	0	0	0	1	0	0	9	0	0	0	0
Mornington	h	-38.3304	144.718	2019-12-04	0	0	0	0	0	0	0	1	0	0	0	0	0	1	0	0	0	0	0	0	0	19	0	0	0	0
Mornington	h	-38.3304	144.718	2019-12-18	0	0	0	0	0	0	0	2	0	0	0	0	0	0	0	2	0	0	0	0	0	28	0	0	0	0
Mornington	h	-38.3304	144.718	2020-01-15	0	0	0	0	0	0	0	3	1	0	0	0	0	3	0	0	0	0	0	0	0	53	0	0	0	0
Mornington	h	-38.3304	144.718	2020-01-29	0	0	0	0	0	0	0	6	0	0	0	0	0	0	0	0	0	0	0	0	0	20	0	0	0	0
Mornington	h	-38.3304	144.718	2020-02-12	0	0	0	1	0	0	0	2	1	0	0	0	0	0	0	0	0	0	1	0	0	37	0	0	0	0
Mornington	h	-38.3304	144.718	2020-02-26	0	0	0	0	0	0	0	5	0	0	0	0	0	0	0	1	0	0	0	0	0	12	0	0	0	0
Mornington	h	-38.3304	144.718	2020-03-11	0	0	0	1	0	0	0	6	0	0	0	0	0	0	0	0	0	0	1	0	1	13	0	0	0	0
Mornington	i	-38.3328	144.716	2019-12-18	0	0	0	0	0	0	0	1	3	0	0	0	0	1	0	1	0	0	2	0	0	35	0	0	0	0
Mornington	i	-38.3328	144.716	2020-01-15	0	0	0	0	0	0	0	3	4	0	0	0	0	0	0	0	0	0	7	0	3	73	0	0	0	0
Mornington	i	-38.3328	144.716	2020-01-29	0	0	0	0	0	0	0	2	0	0	0	0	0	0	0	0	0	0	3	0	0	44	0	0	0	0
Mornington	i	-38.3328	144.716	2020-02-26	0	0	0	0	0	0	0	2	3	0	0	0	0	0	0	0	0	0	1	0	0	15	0	0	0	0
Mornington	i	-38.3328	144.716	2020-03-11	0	0	0	7	0	0	0	5	3	0	0	0	0	0	0	0	0	0	1	0	4	20	0	0	0	0
Mornington	df	-38.3652	144.767	2019-12-06	0	0	0	0	0	0	0	2	0	0	0	0	0	0	0	0	0	0	0	0	0	8	0	0	0	0
Mornington	df	-38.3652	144.767	2020-01-31	0	0	0	0	0	0	0	10	0	0	0	0	0	0	0	0	0	0	2	0	0	18	0	0	0	0
Mornington	df	-38.3652	144.767	2020-02-14	0	0	0	0	0	0	0	20	0	0	0	0	0	0	0	0	0	0	0	0	0	7	0	0	0	0
Mornington	df	-38.3652	144.767	2020-02-28	0	0	0	0	0	0	0	1	0	0	0	0	0	0	0	0	0	0	0	0	0	5	0	0	0	0
Mornington	df	-38.3652	144.767	2020-03-13	2	0	0	0	0	0	0	6	1	0	0	0	0	1	0	0	0	0	0	0	0	7	0	0	0	0
Mornington	dg	-38.3662	144.763	2019-11-21	0	0	0	0	0	0	0	2	0	0	0	0	0	0	0	0	0	0	0	0	0	3	0	0	0	0
Mornington	dg	-38.3662	144.763	2019-12-06	0	0	0	0	0	0	0	1	0	0	0	0	0	0	0	0	0	0	0	0	0	5	0	0	0	0
Mornington	dg	-38.3662	144.763	2020-01-31	0	0	0	0	0	0	0	2	1	0	0	0	0	0	0	0	0	0	0	0	0	16	0	0	0	0
Mornington	dg	-38.3662	144.763	2020-02-14	0	0	0	0	0	0	0	2	0	0	0	0	0	0	0	0	0	0	1	0	0	30	0	1	0	0
Mornington	i	-38.3328	144.716	2020-02-12	0	0	0	0	0	0	0	0	1	0	0	0	0	0	0	0	0	0	2	0	2	76	0	1	0	0
Mornington	dg	-38.3662	144.763	2020-02-28	0	0	0	0	0	0	0	1	0	0	0	0	0	0	0	0	0	0	0	0	0	3	0	0	0	0
Mornington	aa	-38.3285	144.726	2020-02-12	0	0	0	0	0	0	0	0	0	0	0	0	0	0	0	0	0	0	1	0	0	52	0	0	0	0
Mornington	dh	-38.3682	144.766	2019-12-06	0	0	0	0	0	0	0	1	0	0	0	0	0	0	0	0	0	0	0	0	0	2	0	0	0	0
Mornington	dh	-38.3682	144.766	2020-01-31	0	0	0	0	0	0	0	2	0	0	0	0	0	0	0	0	0	0	4	0	0	9	0	0	0	0
Mornington	dh	-38.3682	144.766	2020-02-14	0	0	0	0	0	0	0	1	0	0	0	0	0	0	0	0	0	0	0	0	1	15	0	0	0	0
Mornington	dh	-38.3682	144.766	2020-02-28	0	0	0	0	0	0	0	1	0	0	0	0	0	0	0	0	0	0	0	0	0	1	0	0	0	0
Mornington	dh	-38.3682	144.766	2020-03-13	0	0	0	0	0	0	0	2	0	0	0	0	0	0	0	0	0	0	6	0	2	19	0	0	0	0
Mornington	di	-38.3666	144.767	2019-11-21	0	0	0	0	0	0	0	2	0	0	0	0	0	0	0	0	0	0	0	0	0	1	0	0	0	0
Mornington	di	-38.3666	144.767	2020-01-31	0	0	0	0	0	0	0	2	0	0	0	0	0	0	0	0	0	0	0	0	0	10	0	0	0	0
Mornington	di	-38.3666	144.767	2020-02-14	0	0	0	0	0	0	0	5	0	0	0	0	0	0	0	0	0	0	0	0	0	31	0	0	0	0
Mornington	b0	-38.3452	144.735	2020-02-12	0	0	0	1	0	0	0	0	0	0	0	0	0	0	0	0	0	0	2	0	0	78	0	0	0	0
Mornington	di	-38.3666	144.767	2020-02-28	0	0	0	0	0	0	0	2	0	0	0	0	0	0	0	0	0	0	0	0	0	4	0	0	0	0
Mornington	di	-38.3666	144.767	2020-03-13	0	0	0	0	0	0	0	17	0	0	0	0	0	0	0	0	0	0	1	0	0	12	0	1	0	0
Mornington	e0	-38.366	144.77	2019-11-21	0	0	0	1	0	0	0	20	0	0	0	0	0	0	0	0	0	0	0	0	0	26	0	0	0	0
Mornington	e0	-38.366	144.77	2019-12-06	0	0	0	0	0	0	0	5	1	0	0	0	0	0	0	0	0	0	0	0	0	13	0	0	0	0
Mornington	e0	-38.366	144.77	2019-12-20	0	0	0	0	0	0	0	3	1	0	0	0	0	0	0	0	0	0	0	0	0	11	0	0	0	0
Mornington	e0	-38.366	144.77	2020-01-17	0	0	0	0	0	0	0	49	0	0	0	0	0	0	0	0	0	0	0	0	0	4	0	0	0	0
Mornington	e0	-38.366	144.77	2020-01-31	0	0	0	0	0	0	0	35	0	0	0	0	0	1	0	0	0	0	0	0	0	23	0	0	0	0
Mornington	e0	-38.366	144.77	2020-02-14	0	0	0	0	0	0	0	52	4	0	0	0	0	0	0	0	0	0	3	0	0	36	0	0	0	0
Mornington	e0	-38.366	144.77	2020-02-28	0	0	0	0	0	0	0	32	0	0	0	0	0	0	0	0	0	0	0	0	0	4	0	0	0	0
Mornington	e0	-38.366	144.77	2020-03-13	0	0	0	0	0	0	0	161	0	0	0	0	0	0	0	0	0	0	1	0	0	15	0	0	0	0
Mornington	ea	-38.3599	144.765	2019-11-21	0	0	0	0	0	0	0	1	0	0	0	0	0	0	0	0	0	0	0	0	0	69	0	0	0	0
Mornington	ea	-38.3599	144.765	2020-01-31	0	0	0	0	0	0	0	30	1	0	0	0	0	0	0	0	0	0	1	0	0	241	0	0	0	0
Mornington	ea	-38.3599	144.765	2020-02-14	0	0	0	0	0	0	0	43	0	0	0	0	0	0	0	0	0	0	0	0	3	70	0	0	0	0
Mornington	eaA	-38.3599	144.765	2020-02-28	0	0	0	0	0	0	0	6	1	0	0	0	0	0	0	0	0	0	0	0	0	29	0	0	0	0
Mornington	eaA	-38.3599	144.765	2020-03-13	0	0	0	0	0	0	0	24	3	0	0	0	0	1	0	0	0	0	1	0	6	45	0	0	0	0
Mornington	eb	-38.3618	144.773	2020-02-14	0	0	0	0	0	0	0	32	0	0	0	0	0	0	0	0	0	0	2	0	0	70	0	0	0	0
Mornington	eb	-38.3618	144.773	2020-02-28	0	0	0	0	0	0	0	5	0	0	0	0	0	0	0	0	0	0	0	0	0	38	0	0	0	0
Mornington	eb	-38.3618	144.773	2020-03-13	0	0	0	1	0	0	0	19	0	0	0	0	0	2	0	0	0	0	11	0	0	42	0	3	0	0
Mornington	ec	-38.3625	144.776	2019-11-21	0	0	0	0	0	0	0	2	0	0	0	0	0	0	0	0	0	0	0	0	0	34	0	0	0	0
Mornington	ec	-38.3625	144.776	2019-12-06	0	0	0	0	0	0	0	2	0	0	0	0	0	0	0	0	0	0	0	0	0	6	0	0	0	0
Mornington	da	-38.3584	144.759	2020-02-12	0	0	0	0	0	0	0	0	1	0	0	0	0	0	0	0	0	0	1	0	0	15	0	0	0	0
Mornington	ec	-38.3625	144.776	2020-01-31	0	0	0	0	0	0	0	2	0	0	0	0	0	0	0	0	0	0	1	0	0	38	0	0	0	0
Mornington	ec	-38.3625	144.776	2020-02-14	0	0	0	0	0	0	0	2	0	0	0	0	0	0	0	0	0	0	6	0	0	27	0	0	0	0
Mornington	ec	-38.3625	144.776	2020-02-28	0	0	0	0	0	0	0	1	0	0	0	0	0	0	0	0	0	0	0	0	1	2	0	0	0	0
Mornington	ec	-38.3625	144.776	2020-03-13	0	0	0	0	0	0	0	7	0	0	0	0	0	0	0	0	0	0	9	0	0	14	0	0	0	0
Mornington	ed	-38.3638	144.779	2019-11-21	1	0	0	0	0	0	0	10	0	0	0	0	0	0	0	0	0	0	0	0	0	24	0	0	0	3
Mornington	ed	-38.3638	144.779	2019-12-06	0	0	0	0	0	0	0	3	0	0	0	0	0	0	0	0	0	0	0	0	0	7	0	0	0	0
Mornington	ed	-38.3638	144.779	2019-12-20	0	0	0	0	0	0	0	1	0	0	0	0	0	0	0	0	0	0	1	0	0	16	0	0	0	1
Mornington	ed	-38.3638	144.779	2020-01-17	0	0	0	0	0	0	0	1	1	0	0	0	0	0	0	0	0	0	0	0	0	19	0	0	0	0
Mornington	ed	-38.3638	144.779	2020-01-31	0	0	0	0	0	0	0	10	0	0	0	0	0	0	0	0	0	0	0	0	0	61	0	0	0	2
Mornington	ed	-38.3638	144.779	2020-02-14	0	0	0	0	0	0	0	45	0	0	0	0	0	0	0	1	0	0	3	0	0	62	0	0	0	0
Mornington	ed	-38.3638	144.779	2020-02-28	0	0	0	0	0	0	0	5	0	0	0	0	0	0	0	0	0	0	0	0	0	28	0	1	0	0
Mornington	ed	-38.3638	144.779	2020-03-13	0	0	0	0	0	0	0	58	1	0	0	0	0	1	0	0	0	0	10	0	1	53	0	1	2	0
Mornington	ee	-38.3653	144.775	2020-02-14	0	0	0	0	0	0	0	17	0	0	0	0	0	0	0	0	0	0	5	0	1	40	0	0	0	0
Mornington	ee	-38.3653	144.775	2020-02-28	0	0	0	0	0	0	0	4	0	0	0	0	0	0	0	0	0	0	0	0	0	25	0	0	0	0
Mornington	ee	-38.3653	144.775	2020-03-13	0	0	0	0	0	0	0	5	0	0	0	0	0	0	0	0	0	0	14	0	2	66	0	0	0	0
Mornington	ef	-38.3676	144.773	2019-11-21	1	0	0	0	0	0	0	13	0	0	0	0	0	0	0	0	0	0	0	0	0	16	0	0	0	0
Mornington	ef	-38.3676	144.773	2019-12-06	0	0	0	0	0	0	0	12	0	0	0	0	0	0	0	0	0	0	0	1	0	14	0	0	0	0
Mornington	ef	-38.3676	144.773	2019-12-20	0	0	0	0	0	0	0	9	1	0	0	0	0	0	0	0	0	0	0	0	0	20	0	0	0	0
Mornington	ef	-38.3676	144.773	2020-01-17	0	0	0	0	0	0	0	2	0	0	0	0	0	0	0	0	0	0	0	0	0	30	0	0	0	0
Mornington	ef	-38.3676	144.773	2020-01-31	0	0	0	0	0	0	0	48	1	0	0	0	0	0	0	0	0	0	0	0	0	66	0	0	0	0
Mornington	ef	-38.3676	144.773	2020-02-14	0	0	0	0	0	0	0	93	0	0	0	0	0	0	0	0	0	0	2	0	0	49	0	0	0	0
Mornington	ef	-38.3676	144.773	2020-02-28	0	0	0	0	0	0	0	55	1	0	0	0	0	0	0	0	0	0	1	0	0	23	0	0	0	0
Mornington	ef	-38.3676	144.773	2020-03-13	0	0	0	0	0	0	0	112	5	0	0	0	0	0	0	0	0	0	1	0	0	16	0	1	0	0
Mornington	eg	-38.3705	144.769	2019-11-21	1	0	0	0	0	0	0	9	0	0	0	0	0	0	0	0	0	0	0	0	0	41	0	0	0	0
Mornington	eg	-38.3705	144.769	2019-12-06	0	0	0	0	0	0	0	3	0	0	0	0	0	0	0	0	0	0	0	0	0	23	0	0	0	0
Mornington	eg	-38.3705	144.769	2019-12-20	0	0	0	0	0	0	0	3	0	0	0	0	0	0	0	0	0	0	0	0	0	8	0	0	0	0
Mornington	eg	-38.3705	144.769	2020-02-14	0	0	0	0	0	0	0	8	0	0	0	0	0	0	0	0	0	0	0	0	0	13	0	0	0	0
Mornington	eg	-38.3705	144.769	2020-02-28	0	0	0	0	0	0	0	2	0	0	0	0	0	0	0	0	0	0	0	0	0	0	0	0	0	0
Mornington	eg	-38.3705	144.769	2020-03-13	0	0	0	0	0	0	0	19	0	0	0	0	0	0	0	0	0	0	1	0	0	23	0	1	0	0
Mornington	eh	-38.373	144.77	2019-11-21	1	0	0	0	0	0	0	4	2	0	0	0	0	0	0	0	0	0	0	0	0	81	0	0	0	0
Mornington	eh	-38.373	144.77	2019-12-20	0	0	0	0	0	0	0	1	2	0	0	0	0	0	0	0	0	0	0	0	0	68	0	0	0	0
Mornington	eh	-38.373	144.77	2020-01-31	0	0	0	0	0	0	0	2	1	0	0	0	0	0	0	0	0	0	0	0	1	92	0	0	0	0
Mornington	eh	-38.373	144.77	2020-02-14	0	0	0	0	0	0	0	11	0	0	0	0	0	0	0	0	0	0	2	0	0	160	0	1	0	0
Mornington	eh	-38.373	144.77	2020-02-28	0	0	0	0	0	0	0	2	0	0	0	0	0	0	0	0	0	0	0	0	0	20	0	0	0	0
Mornington	eh	-38.373	144.77	2020-03-13	1	0	0	0	0	0	0	7	1	0	0	0	0	0	0	0	0	0	1	0	0	16	0	1	0	0
Mornington	ei	-38.3713	144.773	2019-11-21	0	0	0	0	0	0	0	2	0	0	0	0	0	0	0	0	0	0	0	0	0	10	0	0	0	0
Mornington	ei	-38.3713	144.773	2019-12-06	0	0	0	0	0	0	0	3	0	0	0	0	0	0	0	0	0	0	0	0	0	14	0	0	0	0
Mornington	ei	-38.3713	144.773	2019-12-20	0	0	0	0	0	0	0	1	0	0	0	0	0	0	0	0	0	0	0	0	0	10	0	0	0	0
Mornington	ei	-38.3713	144.773	2020-01-31	0	0	0	0	0	0	0	5	0	0	0	0	0	0	0	0	0	0	0	0	0	31	0	0	0	0
Mornington	ei	-38.3713	144.773	2020-02-14	0	0	0	0	0	0	0	9	0	0	0	0	0	0	0	0	0	0	0	0	0	15	0	0	0	0
Mornington	ei	-38.3713	144.773	2020-02-28	0	0	0	0	0	0	0	4	0	0	0	0	0	0	0	0	0	0	0	0	0	9	0	0	0	0
Mornington	ei	-38.3713	144.773	2020-03-13	0	0	0	0	0	0	0	8	0	0	0	0	0	0	0	0	0	0	0	0	0	22	0	0	0	0
Mornington	f0	-38.3685	144.779	2019-11-21	1	0	0	0	0	0	0	15	2	0	0	0	0	0	0	0	0	0	0	0	0	51	0	0	0	0
Mornington	f0	-38.3685	144.779	2019-12-06	0	0	0	0	0	0	0	7	1	0	0	0	0	0	0	0	0	0	0	0	0	29	0	0	0	0
Mornington	f0	-38.3685	144.779	2019-12-20	0	0	0	0	0	0	0	15	0	0	0	0	0	0	0	0	0	0	0	0	0	25	0	0	0	0
Mornington	f0	-38.3685	144.779	2020-01-17	0	0	0	0	0	0	0	18	0	0	0	0	0	0	0	0	0	0	0	0	0	52	0	0	0	0
Mornington	f0	-38.3685	144.779	2020-01-31	0	0	0	1	0	0	0	11	0	0	0	0	0	1	0	0	0	0	1	0	0	71	0	0	0	2
Mornington	f0	-38.3685	144.779	2020-02-14	0	0	0	0	0	0	0	11	0	0	0	0	0	0	0	0	0	0	1	0	0	33	0	0	2	0
Mornington	f0	-38.3685	144.779	2020-02-28	0	0	0	0	0	0	0	7	1	0	0	0	0	0	0	0	0	0	1	0	0	24	0	0	0	0
Mornington	f0	-38.3685	144.779	2020-03-13	0	0	0	0	0	0	0	14	2	0	0	0	0	0	0	0	0	0	4	0	0	25	0	0	0	0
Mornington	fa	-38.3709	144.777	2019-11-21	3	0	0	0	0	0	0	27	0	0	0	0	0	0	0	0	0	0	0	0	0	77	0	0	0	0
Mornington	fa	-38.3709	144.777	2019-12-06	0	0	0	0	0	0	0	29	0	0	0	0	0	0	0	0	0	0	0	0	0	72	0	0	0	0
Mornington	fa	-38.3709	144.777	2019-12-20	0	0	0	0	0	0	0	6	0	0	0	0	0	0	0	0	0	0	0	0	0	62	0	1	0	0
Mornington	id	-38.3749	144.819	2020-02-19	0	0	0	0	0	0	0	0	0	0	0	0	0	0	0	0	0	0	0	0	0	0	0	1	0	0
Mornington	fa	-38.3709	144.777	2020-01-31	0	0	0	0	0	0	0	17	0	0	0	0	0	0	0	0	0	0	3	0	0	201	0	0	0	0
Mornington	fa	-38.3709	144.777	2020-02-14	0	0	0	0	0	0	0	71	0	0	0	0	0	0	0	0	0	0	3	0	0	123	0	0	0	0
Mornington	fa	-38.3709	144.777	2020-02-28	0	0	0	0	0	0	0	19	0	0	0	0	0	0	0	0	0	0	0	0	0	38	0	0	0	0
Mornington	fa	-38.3709	144.777	2020-03-13	0	0	0	1	0	0	0	56	0	0	0	0	0	1	0	0	0	0	11	0	0	81	0	1	0	0
Mornington	fb	-38.3755	144.774	2019-11-21	0	0	0	0	0	0	0	5	0	0	0	0	0	0	0	0	0	0	0	0	0	6	0	0	0	0
Mornington	fb	-38.3755	144.774	2019-12-06	0	0	0	0	0	0	0	2	0	0	0	0	0	0	0	0	0	0	0	0	0	5	0	0	0	0
Mornington	fb	-38.3755	144.774	2020-01-31	0	0	0	0	0	0	0	3	0	0	0	0	0	0	0	0	0	0	3	0	0	77	0	1	0	0
Mornington	fb	-38.3755	144.774	2020-02-14	0	0	0	0	0	0	0	11	0	0	0	0	0	0	0	0	0	0	3	0	0	31	0	0	0	0
Mornington	fb	-38.3755	144.774	2020-02-28	0	0	0	0	0	0	0	2	0	0	0	0	0	0	0	0	0	0	1	0	0	5	0	0	0	0
Mornington	fb	-38.3755	144.774	2020-03-13	0	0	0	1	0	0	0	16	0	0	0	0	0	0	0	1	0	0	2	0	0	12	0	1	0	0
Mornington	fd	-38.3762	144.777	2020-01-31	0	0	0	0	0	0	0	1	0	0	0	0	0	0	0	0	0	0	0	0	0	38	0	0	0	0
Mornington	fd	-38.3762	144.777	2020-02-14	0	0	0	0	0	0	0	3	0	0	0	0	0	0	0	0	0	0	0	0	0	11	0	0	0	0
Mornington	a0g	-38.3871	144.792	2020-02-19	0	0	0	0	0	0	0	0	0	0	0	0	0	0	0	0	0	0	0	0	1	0	0	0	0	0
Mornington	fd	-38.3762	144.777	2020-03-13	0	0	0	0	0	0	0	7	0	0	0	0	0	0	0	0	0	0	8	0	3	30	0	0	0	0
Mornington	a0i	-38.39	144.794	2020-02-19	0	0	0	0	0	0	0	0	0	0	0	0	0	0	0	0	0	0	0	0	0	1	0	0	0	0
Mornington	fe	-38.3786	144.78	2020-01-31	0	0	0	0	0	0	0	67	0	0	0	0	0	0	0	0	0	0	2	0	0	81	0	0	0	0
Mornington	fe	-38.3786	144.78	2020-02-14	0	0	0	0	0	0	0	36	0	0	0	0	0	0	0	0	0	0	2	0	0	44	0	0	0	0
Mornington	fe	-38.3786	144.78	2020-02-28	0	0	0	0	0	0	0	30	0	0	0	0	0	0	0	0	0	0	1	0	0	29	0	0	0	0
Mornington	fe	-38.3786	144.78	2020-03-13	0	0	0	0	0	0	0	144	1	0	0	0	0	0	0	1	0	0	3	0	0	37	0	0	0	0
Mornington	ffA	-38.3742	144.78	2019-12-20	0	0	0	0	0	0	0	1	0	0	0	0	0	0	0	0	0	0	0	0	0	51	0	0	0	0
Mornington	ffA	-38.3742	144.78	2020-01-31	0	0	0	0	0	0	0	31	2	0	0	0	0	0	0	0	0	0	3	0	0	89	0	0	0	0
Mornington	ffA	-38.3742	144.78	2020-02-14	0	0	0	0	0	0	0	26	0	0	0	0	0	1	0	0	0	0	2	0	2	25	0	0	0	0
Mornington	ffA	-38.3742	144.78	2020-02-28	0	0	0	0	0	0	0	3	0	0	0	0	0	0	0	0	0	0	0	0	0	9	0	0	0	0
Mornington	ffA	-38.3742	144.78	2020-03-13	1	0	0	1	0	0	0	70	0	0	0	0	0	2	0	0	0	0	18	0	6	52	0	0	0	0
Mornington	fg	-38.382	144.783	2019-11-21	3	0	0	1	0	0	0	11	6	0	0	0	0	0	0	0	0	0	0	0	0	15	0	0	0	0
Mornington	fg	-38.382	144.783	2019-12-06	0	0	0	0	0	0	0	7	1	0	0	0	0	0	0	0	0	0	0	0	0	13	0	0	0	0
Mornington	fg	-38.382	144.783	2019-12-20	0	0	0	0	0	0	0	8	0	0	0	0	0	0	0	0	0	0	0	0	0	16	0	0	0	0
Mornington	fg	-38.382	144.783	2020-01-17	0	0	0	0	0	0	0	4	5	0	0	0	0	0	0	0	0	0	1	0	0	9	0	0	0	0
Mornington	fg	-38.382	144.783	2020-01-31	0	0	0	0	0	0	0	8	3	0	0	0	0	0	0	0	0	0	1	0	0	3	0	0	0	0
Mornington	fg	-38.382	144.783	2020-02-14	0	0	0	0	0	0	0	43	0	0	0	0	0	0	0	0	0	0	0	0	0	6	0	0	0	0
Mornington	fg	-38.382	144.783	2020-02-28	0	0	0	0	0	0	0	17	3	0	0	0	0	0	0	0	0	0	1	0	0	7	0	0	0	0
Mornington	age	-38.3865	144.794	2020-02-19	0	0	0	0	0	0	0	0	0	0	0	0	0	0	0	0	0	0	0	0	0	1	0	0	0	0
Mornington	fg	-38.382	144.783	2020-03-13	2	0	0	0	0	0	0	40	7	0	0	0	0	0	0	0	0	0	4	0	2	42	0	0	0	0
Mornington	fh	-38.3744	144.783	2020-02-28	0	0	0	0	0	0	0	7	0	0	0	0	0	0	0	0	0	0	0	0	0	32	0	0	0	0
Mornington	fh	-38.3744	144.783	2020-03-13	0	0	0	0	0	0	0	9	0	0	0	0	0	0	0	0	0	0	0	0	0	26	0	0	0	0
Mornington	fi	-38.3699	144.785	2019-12-06	0	0	0	0	0	0	0	9	1	0	0	0	0	0	0	0	0	0	0	0	0	55	0	0	0	0
Mornington	fi	-38.3699	144.785	2019-12-20	0	0	0	0	0	0	0	20	0	0	0	0	0	0	0	1	0	0	0	0	0	41	0	0	0	0
Mornington	fi	-38.3699	144.785	2020-01-17	0	0	0	0	0	0	0	15	2	0	0	0	0	0	0	0	0	0	1	0	0	45	0	0	0	0
Mornington	fi	-38.3699	144.785	2020-02-14	0	0	0	0	0	0	0	94	0	0	0	0	0	0	0	0	0	0	1	0	1	160	0	0	0	0
Mornington	a0i	-38.39	144.794	2019-11-27	0	0	0	0	0	0	0	2	0	0	0	0	0	0	0	0	0	0	0	0	0	2	25	0	0	0
Mornington	a0i	-38.39	144.794	2019-12-11	0	0	0	0	0	0	0	2	0	0	0	0	0	0	0	0	0	0	0	0	0	10	0	0	0	0
Mornington	a0i	-38.39	144.794	2020-01-08	0	0	0	0	0	0	0	1	0	0	0	0	0	0	0	0	0	0	3	0	0	9	0	0	0	0
Mornington	a0i	-38.39	144.794	2020-01-22	0	0	0	0	0	0	0	2	0	0	0	0	0	0	0	0	0	0	6	0	1	16	0	0	0	0
Mornington	a0i	-38.39	144.794	2020-02-05	0	0	0	0	0	0	0	2	0	0	0	0	0	0	0	0	0	0	0	0	0	5	0	0	0	0
Mornington	a0i	-38.39	144.794	2020-03-04	0	0	0	0	0	0	0	8	0	0	0	0	0	0	0	0	0	0	0	0	0	9	0	0	0	0
Mornington	a0i	-38.39	144.794	2020-03-18	0	0	0	0	0	0	0	13	0	0	0	0	0	0	0	0	0	0	2	0	2	12	0	0	0	0
Mornington	aa0	-38.3886	144.799	2019-12-11	0	0	0	0	0	0	0	6	0	0	0	0	0	0	0	0	0	0	1	0	0	4	0	0	0	0
Mornington	aa0	-38.3886	144.799	2020-01-08	0	0	0	0	0	0	0	8	0	0	0	0	0	0	0	0	0	0	0	0	0	15	0	0	0	0
Mornington	aa0	-38.3886	144.799	2020-01-22	0	0	0	0	0	0	0	16	0	0	0	0	0	0	0	0	0	0	2	0	1	20	0	0	0	0
Mornington	aa0	-38.3886	144.799	2020-02-05	0	0	0	0	0	0	0	27	2	0	0	0	0	0	0	0	0	0	0	0	0	8	0	0	0	0
Mornington	aa0	-38.3886	144.799	2020-02-19	0	0	0	0	0	0	0	14	0	0	0	0	0	0	0	0	0	0	0	0	0	3	0	0	0	0
Mornington	aa0	-38.3886	144.799	2020-03-04	0	0	0	0	0	0	0	61	0	0	0	0	0	0	0	0	0	0	1	0	0	9	0	0	0	0
Mornington	aa0	-38.3886	144.799	2020-03-18	0	0	0	0	0	0	0	138	0	0	0	0	0	0	0	0	0	0	0	0	0	29	0	0	0	0
Mornington	aaa	-38.3885	144.805	2020-01-08	0	0	0	0	0	0	0	5	1	0	0	0	0	0	0	0	0	0	2	0	0	13	0	0	0	0
Mornington	aaa	-38.3885	144.805	2020-01-22	0	0	0	0	0	0	0	7	0	0	0	0	0	0	0	0	0	0	3	0	0	16	0	0	0	0
Mornington	aaa	-38.3885	144.805	2020-02-05	0	0	0	0	0	0	0	1	0	0	0	0	0	0	0	0	0	0	0	0	0	10	0	1	0	0
Mornington	aaa	-38.3885	144.805	2020-02-19	0	0	0	0	0	0	0	4	5	0	0	0	0	0	0	0	0	0	0	0	0	2	0	0	0	0
Mornington	aaa	-38.3885	144.805	2020-03-04	0	0	0	0	0	0	0	7	0	0	0	0	0	0	0	0	0	0	3	1	1	12	0	0	0	0
Mornington	aaa	-38.3885	144.805	2020-03-18	20	0	0	0	0	0	0	17	20	0	0	0	0	4	0	0	0	0	1	10	0	1	0	1	1	0
Mornington	aab	-38.3893	144.813	2019-12-11	0	0	0	0	0	0	0	1	2	0	0	0	0	0	0	0	0	0	1	0	0	2	0	0	0	0
Mornington	aab	-38.3893	144.813	2020-01-08	0	0	0	0	0	0	0	1	0	0	0	0	0	0	0	0	0	0	2	0	0	2	0	0	0	0
Mornington	aab	-38.3893	144.813	2020-01-22	0	0	0	0	0	0	0	4	1	0	0	0	0	0	0	1	0	0	1	0	0	1	0	0	0	0
Mornington	aab	-38.3893	144.813	2020-02-05	0	0	0	0	0	0	0	1	0	0	0	0	0	0	0	0	0	0	0	0	0	1	0	0	0	0
Mornington	aab	-38.3893	144.813	2020-02-19	0	0	0	0	0	0	0	5	0	0	0	0	0	0	0	0	0	0	0	0	0	0	0	0	0	0
Mornington	aab	-38.3893	144.813	2020-03-04	0	0	0	0	0	0	0	5	0	0	0	0	0	0	0	0	0	0	0	0	0	11	0	0	0	0
Mornington	aab	-38.3893	144.813	2020-03-18	0	0	0	0	0	0	0	36	1	0	0	0	0	0	0	0	0	0	2	1	1	4	0	1	0	0
Mornington	afd	-38.3773	144.876	2020-02-21	1	0	1	0	0	0	0	0	0	0	0	0	0	4	0	7	0	0	4	0	9	0	0	2	0	0
Mornington	aac	-38.3922	144.817	2019-11-27	0	0	0	0	0	0	0	2	0	0	0	0	0	0	0	0	0	0	0	0	0	4	0	0	0	0
Mornington	aac	-38.3922	144.817	2019-12-11	0	0	0	0	0	0	0	2	0	0	0	0	0	0	0	0	0	0	3	0	1	80	0	0	0	0
Mornington	aac	-38.3922	144.817	2020-01-22	0	0	0	0	0	0	0	13	0	0	0	0	0	1	0	0	0	0	2	0	4	25	0	0	0	0
Mornington	aac	-38.3922	144.817	2020-02-05	0	0	0	0	0	0	0	2	0	0	0	0	0	0	0	0	0	0	0	0	0	9	0	0	0	0
Mornington	aac	-38.3922	144.817	2020-02-19	0	0	0	0	0	0	0	1	0	0	0	0	0	0	0	0	0	0	2	0	0	0	0	0	0	0
Mornington	aac	-38.3922	144.817	2020-03-04	0	0	0	0	0	0	0	5	0	0	0	0	0	0	0	0	0	0	0	0	0	15	0	0	0	0
Mornington	aac	-38.3922	144.817	2020-03-18	0	0	0	1	0	0	0	43	0	0	0	0	0	0	0	0	0	0	0	0	1	21	0	1	0	0
Mornington	aad	-38.3931	144.807	2019-12-11	0	0	0	0	0	0	0	1	0	0	0	0	0	0	0	0	0	0	2	0	0	8	0	0	0	0
Mornington	aad	-38.3931	144.807	2020-01-08	1	0	0	0	0	0	0	1	1	0	0	0	0	0	0	0	0	0	1	0	0	4	0	2	0	0
Mornington	aad	-38.3931	144.807	2020-01-22	0	0	0	0	0	0	0	3	1	0	0	0	0	0	0	1	0	0	9	0	1	19	0	0	0	0
Mornington	aad	-38.3931	144.807	2020-02-05	0	0	0	0	0	0	0	9	2	0	0	0	0	0	0	0	0	0	0	0	0	28	0	0	0	0
Mornington	aad	-38.3931	144.807	2020-02-19	0	0	0	0	0	0	0	1	0	0	0	0	0	0	0	0	0	0	0	0	1	33	0	0	0	0
Mornington	aad	-38.3931	144.807	2020-03-04	0	0	0	0	0	0	0	17	4	0	0	0	0	0	0	0	0	0	2	0	2	92	0	0	0	0
Mornington	aad	-38.3931	144.807	2020-03-18	0	0	0	0	0	0	0	46	4	0	0	0	0	0	0	0	0	0	2	1	0	98	0	0	0	0
Mornington	aae	-38.3914	144.802	2019-11-27	0	0	0	0	0	0	0	1	0	0	0	0	0	0	0	0	0	0	0	0	0	31	0	0	0	0
Mornington	aae	-38.3914	144.802	2019-12-11	0	0	0	0	0	0	0	3	2	0	0	0	0	0	0	0	0	0	1	3	0	50	0	0	0	0
Mornington	aae	-38.3914	144.802	2020-01-08	0	0	0	0	0	0	0	1	0	0	0	0	0	0	0	1	0	0	1	3	0	41	0	0	0	0
Mornington	aae	-38.3914	144.802	2020-01-22	0	0	0	0	0	0	0	8	0	0	0	0	0	0	0	0	0	0	9	0	7	55	0	0	0	0
Mornington	aae	-38.3914	144.802	2020-02-05	0	0	0	0	0	0	0	5	0	0	0	0	0	0	0	0	0	0	0	0	0	17	0	0	0	0
Mornington	aae	-38.3914	144.802	2020-02-19	0	0	0	0	0	0	0	36	0	0	0	0	0	0	0	0	0	0	0	0	0	13	0	0	0	0
Mornington	aae	-38.3914	144.802	2020-03-04	0	0	0	0	0	0	0	24	6	0	0	0	0	0	0	0	0	0	1	0	1	5	0	0	0	0
Mornington	aae	-38.3914	144.802	2020-03-18	0	0	0	0	0	0	0	18	5	0	0	0	0	0	0	0	0	0	0	0	0	21	0	0	0	0
Mornington	aaf	-38.3929	144.798	2020-02-05	0	0	0	0	0	0	0	1	0	0	0	0	0	0	0	0	0	0	0	0	0	2	0	0	0	0
Mornington	aaf	-38.3929	144.798	2020-02-19	0	0	0	0	0	0	0	2	0	0	0	0	0	0	0	0	0	0	0	0	0	9	0	0	0	0
Mornington	aaf	-38.3929	144.798	2020-03-04	0	0	0	0	0	0	0	8	0	0	0	0	0	0	0	0	0	0	0	0	0	8	0	0	0	0
Mornington	aaf	-38.3929	144.798	2020-03-18	0	0	0	1	0	0	0	16	0	0	0	0	0	0	0	1	0	0	0	1	0	11	0	0	0	0
Mornington	aag	-38.3966	144.801	2020-01-08	0	0	0	0	0	0	0	2	0	0	0	0	0	0	0	0	0	0	0	0	0	10	0	0	0	0
Mornington	aag	-38.3966	144.801	2020-01-22	0	0	0	0	0	0	0	2	0	0	0	0	0	0	0	0	0	0	5	0	3	11	0	0	0	0
Mornington	aag	-38.3966	144.801	2020-02-19	0	0	0	0	0	0	0	2	0	0	0	0	0	0	0	0	0	0	0	0	0	3	0	0	0	0
Mornington	aag	-38.3966	144.801	2020-03-04	0	0	0	0	0	0	0	5	0	0	0	0	0	0	0	0	0	0	0	0	0	10	0	0	0	0
Mornington	aag	-38.3966	144.801	2020-03-18	0	1	0	0	0	0	0	7	0	0	0	0	0	0	0	1	0	0	3	0	16	39	0	0	0	0
Mornington	aah	-38.3975	144.809	2019-11-27	0	0	0	0	0	0	1	1	0	0	0	0	0	0	0	0	0	0	0	0	0	0	3	0	0	0
Mornington	aah	-38.3975	144.809	2019-12-11	0	0	0	0	0	0	0	3	0	0	0	0	0	0	0	0	0	0	0	0	0	13	0	0	0	0
Mornington	aah	-38.3975	144.809	2020-01-08	0	0	0	0	0	0	0	2	0	0	0	0	0	0	0	0	0	0	0	0	0	8	0	0	0	0
Mornington	aah	-38.3975	144.809	2020-01-22	0	0	0	0	0	0	0	5	2	0	0	0	0	0	0	0	0	0	2	0	0	12	0	0	0	0
Mornington	aah	-38.3975	144.809	2020-02-05	0	0	0	0	0	0	0	21	0	0	0	0	0	0	0	0	0	0	0	0	0	10	0	0	0	0
Mornington	aah	-38.3975	144.809	2020-02-19	0	0	0	0	0	0	0	6	0	0	0	0	0	0	0	0	0	0	0	0	2	2	0	0	0	0
Mornington	aah	-38.3975	144.809	2020-03-04	0	0	0	0	0	0	0	48	1	0	0	0	0	0	0	0	0	0	2	0	0	15	0	0	0	0
Mornington	aah	-38.3975	144.809	2020-03-18	0	0	0	0	0	0	0	54	0	0	0	0	0	0	0	0	0	0	3	0	0	17	0	2	0	0
Mornington	aai	-38.4025	144.811	2019-11-27	0	0	0	0	0	0	0	2	0	0	0	0	0	0	0	0	0	0	0	0	0	3	0	0	0	0
Mornington	aai	-38.4025	144.811	2019-12-11	0	0	0	0	0	0	0	2	0	0	0	0	0	0	0	0	0	0	1	0	0	12	0	0	0	0
Mornington	aai	-38.4025	144.811	2020-01-08	0	0	0	0	0	0	0	6	0	0	0	0	0	0	0	0	0	0	3	0	0	6	0	0	0	0
Mornington	aai	-38.4025	144.811	2020-01-22	0	0	0	0	0	0	0	15	0	0	0	0	0	0	0	1	0	0	4	0	3	0	0	0	0	0
Mornington	aai	-38.4025	144.811	2020-02-05	0	0	0	0	0	0	0	9	0	0	0	0	0	0	0	0	0	0	0	0	0	15	0	0	0	0
Mornington	aai	-38.4025	144.811	2020-02-19	0	0	0	0	0	0	0	3	0	0	0	0	0	0	0	1	0	0	0	0	0	3	0	0	0	0
Mornington	aai	-38.4025	144.811	2020-03-04	0	0	0	0	0	0	0	11	0	0	0	0	0	0	0	0	0	0	0	0	2	4	0	0	0	0
Mornington	aai	-38.4025	144.811	2020-03-18	1	0	0	0	0	0	0	2	0	0	0	0	0	0	0	2	0	0	0	0	0	0	0	0	0	0
Mornington	ab0	-38.4009	144.813	2019-11-27	0	0	0	0	0	0	0	2	0	0	0	0	0	0	0	0	0	0	0	0	0	8	0	0	0	0
Mornington	ab0	-38.4009	144.813	2019-12-11	0	0	0	0	0	0	0	1	0	0	0	0	0	0	0	0	0	0	0	0	0	37	0	0	0	0
Mornington	ab0	-38.4009	144.813	2020-01-08	0	0	0	0	0	0	0	2	0	0	0	0	0	0	0	0	0	0	0	0	0	20	0	0	0	0
Mornington	ab0	-38.4009	144.813	2020-01-22	0	0	0	0	0	0	0	5	2	0	0	0	0	0	0	1	0	0	0	2	0	26	0	0	0	0
Mornington	ab0	-38.4009	144.813	2020-02-05	0	0	0	0	0	0	0	3	0	0	0	0	0	0	0	0	0	0	0	0	0	7	0	0	0	0
Mornington	ab0	-38.4009	144.813	2020-02-19	0	0	0	0	0	0	0	3	0	0	0	0	0	0	0	0	0	0	1	0	0	1	0	0	0	0
Mornington	ab0	-38.4009	144.813	2020-03-04	0	0	0	0	0	0	0	11	1	0	0	0	0	0	0	0	0	0	0	0	0	3	0	0	0	0
Mornington	ab0	-38.4009	144.813	2020-03-18	0	0	0	0	0	0	0	33	5	0	0	0	0	0	0	0	0	0	4	0	0	19	0	0	0	0
Mornington	abaA	-38.3972	144.814	2019-11-27	0	0	0	0	0	0	0	1	0	0	0	0	0	0	0	0	0	0	0	0	0	1	0	0	0	0
Mornington	abaA	-38.3972	144.814	2020-01-22	0	0	0	0	0	0	0	2	2	0	0	0	0	0	0	0	0	0	1	0	0	17	0	0	0	0
Mornington	abaA	-38.3972	144.814	2020-02-05	0	0	0	0	0	0	0	5	6	0	0	0	0	0	0	0	0	0	0	0	0	5	0	0	0	0
Mornington	abaA	-38.3972	144.814	2020-02-19	1	0	0	0	0	0	0	4	0	0	0	0	0	0	0	0	0	0	0	0	0	1	0	1	0	1
Mornington	abaA	-38.3972	144.814	2020-02-26	0	0	0	0	0	0	0	17	1	0	0	0	0	0	0	0	0	0	1	0	0	11	0	0	0	0
Mornington	abaA	-38.3972	144.814	2020-03-18	0	0	0	0	0	0	0	9	2	0	0	0	0	0	0	0	0	0	1	0	2	16	0	5	1	0
Mornington	abb	-38.386	144.817	2020-01-08	0	0	0	0	0	0	0	2	0	0	0	0	0	0	0	0	0	0	0	0	0	8	0	3	0	0
Mornington	abb	-38.386	144.817	2020-01-22	0	0	0	0	0	0	0	5	0	0	0	0	0	0	0	0	0	0	1	0	0	0	0	0	0	0
Mornington	abb	-38.386	144.817	2020-02-19	1	0	0	0	0	0	0	1	0	0	0	0	0	0	0	0	0	0	0	0	1	2	0	0	0	0
Mornington	abb	-38.386	144.817	2020-03-04	0	0	0	0	0	0	0	2	3	0	0	0	0	0	0	0	0	0	0	0	1	3	0	0	0	0
Mornington	abb	-38.386	144.817	2020-03-18	1	0	0	0	0	0	0	16	2	0	0	0	0	0	0	0	0	0	0	0	0	6	0	2	0	0
Mornington	abc	-38.3838	144.815	2020-01-08	0	0	0	0	0	0	0	3	4	0	0	0	0	0	0	0	0	0	0	0	0	16	0	0	0	0
Mornington	abc	-38.3838	144.815	2020-01-22	0	0	0	0	0	0	0	53	23	0	0	0	0	0	0	1	0	0	2	0	0	21	0	0	0	0
Mornington	abc	-38.3838	144.815	2020-02-05	0	0	0	0	0	0	0	4	4	0	0	0	0	0	0	0	0	0	0	0	0	7	0	1	0	0
Mornington	abc	-38.3838	144.815	2020-02-19	0	0	0	0	0	0	0	11	5	0	0	0	0	0	0	0	0	0	0	0	0	0	0	0	0	0
Mornington	abc	-38.3838	144.815	2020-03-04	0	0	0	0	0	0	0	37	7	0	0	0	0	0	0	0	0	0	1	0	0	1	0	2	0	0
Mornington	abc	-38.3838	144.815	2020-03-18	0	0	0	0	0	0	0	187	9	0	0	0	0	0	0	0	0	0	0	1	0	25	0	1	0	0
Mornington	abd	-38.3835	144.807	2020-01-08	0	0	0	0	0	0	0	4	1	0	0	0	0	0	0	0	0	0	1	0	0	5	0	2	0	0
Mornington	abd	-38.3835	144.807	2020-01-22	0	0	0	0	0	0	0	7	1	0	0	0	0	0	0	0	0	0	2	0	0	10	0	0	0	0
Mornington	abd	-38.3835	144.807	2020-02-05	0	0	0	0	0	0	0	8	0	0	0	0	0	0	0	0	0	0	0	0	0	5	0	0	0	0
Mornington	abd	-38.3835	144.807	2020-02-19	0	0	0	1	0	0	0	2	0	0	0	0	0	0	0	0	0	0	0	0	0	1	0	0	0	0
Mornington	abd	-38.3835	144.807	2020-03-04	0	0	0	0	0	0	0	33	3	0	0	0	0	0	0	0	0	0	1	0	2	7	0	1	0	0
Mornington	abd	-38.3835	144.807	2020-03-18	0	0	0	0	0	0	0	50	2	0	0	0	0	0	0	0	0	0	2	0	0	19	0	5	0	0
Mornington	abe	-38.3846	144.81	2020-01-08	0	0	0	0	0	0	0	16	1	0	0	0	0	0	0	0	0	0	0	0	0	8	0	0	0	0
Mornington	abe	-38.3846	144.81	2020-01-22	0	0	0	0	0	0	0	48	1	0	0	0	0	0	0	3	0	0	3	0	0	15	0	0	0	0
Mornington	abe	-38.3846	144.81	2020-02-05	0	0	0	0	0	0	0	41	1	0	0	0	0	0	0	0	0	0	3	0	0	17	0	0	0	0
Mornington	abe	-38.3846	144.81	2020-02-19	0	0	0	0	0	0	0	29	4	0	0	0	0	0	0	0	0	0	0	0	0	1	0	0	0	0
Mornington	abe	-38.3846	144.81	2020-03-04	0	0	0	0	0	0	0	76	6	0	0	0	0	1	0	0	0	0	2	0	0	12	0	0	0	0
Mornington	abe	-38.3846	144.81	2020-03-18	0	0	0	0	0	0	0	183	11	0	0	0	0	0	0	1	0	0	2	0	0	13	0	0	0	0
Mornington	agb	-38.3898	144.813	2019-11-27	2	0	0	0	0	0	0	2	0	0	0	0	0	0	0	0	0	0	0	0	0	3	0	0	0	0
Mornington	agb	-38.3898	144.813	2019-12-11	0	0	0	0	0	0	0	2	3	0	0	0	0	0	0	0	0	0	0	1	0	3	0	0	0	0
Mornington	agb	-38.3898	144.813	2020-01-08	0	0	0	0	0	0	0	9	2	0	0	0	0	0	0	0	0	0	0	0	3	6	0	0	0	0
Mornington	agb	-38.3898	144.813	2020-01-22	0	0	0	0	0	0	0	14	2	0	0	0	0	0	0	0	0	0	2	0	0	3	0	0	0	0
Mornington	agb	-38.3898	144.813	2020-02-19	0	0	0	0	0	0	0	7	0	0	0	0	0	0	0	0	0	0	0	0	1	0	0	0	0	0
Mornington	agb	-38.3898	144.813	2020-03-04	0	0	0	0	0	0	0	18	0	0	0	0	0	0	0	0	0	0	3	0	3	10	0	2	0	0
Mornington	agb	-38.3898	144.813	2020-03-18	1	0	0	0	0	0	0	57	4	0	0	0	0	0	0	0	0	0	0	0	0	4	0	0	0	0
Mornington	agc	-38.4007	144.812	2019-11-27	0	0	0	0	0	0	0	3	0	0	0	0	0	0	0	0	0	0	0	0	0	1	0	0	0	0
Mornington	agc	-38.4007	144.812	2019-12-11	0	0	0	0	0	0	0	2	0	0	0	0	0	0	0	0	0	0	1	0	0	17	0	0	0	0
Mornington	agc	-38.4007	144.812	2020-01-08	0	0	0	0	0	0	0	10	0	0	0	0	0	0	0	0	0	0	0	0	0	6	0	0	0	0
Mornington	hh	-38.3701	144.799	2020-02-28	0	0	0	1	0	0	0	0	1	0	0	0	0	0	0	0	0	0	2	0	1	13	0	0	0	0
Mornington	agc	-38.4007	144.812	2020-01-22	0	0	0	0	0	0	0	8	0	0	0	0	0	0	0	0	0	0	1	0	0	2	0	0	0	0
Mornington	agc	-38.4007	144.812	2020-02-05	0	0	0	0	0	0	0	6	1	0	0	0	0	0	0	0	0	0	1	0	0	0	0	0	0	0
Mornington	agc	-38.4007	144.812	2020-03-18	0	0	0	0	0	0	0	6	0	0	0	0	0	0	0	0	0	0	0	0	0	6	0	0	0	0
Mornington	age	-38.3865	144.794	2019-12-11	0	0	0	0	0	0	0	1	0	0	0	0	0	0	0	0	0	0	0	0	0	10	0	0	0	0
Mornington	age	-38.3865	144.794	2020-01-08	0	0	0	0	0	0	0	2	0	0	0	0	0	0	0	0	0	0	0	0	0	5	0	1	0	0
Mornington	age	-38.3865	144.794	2020-03-04	0	0	0	0	0	0	0	3	0	0	0	0	0	0	0	0	0	0	0	0	0	3	0	0	0	0
Mornington	age	-38.3865	144.794	2020-03-18	0	0	0	0	0	0	0	2	0	0	0	0	0	0	0	1	0	0	0	0	2	9	0	0	0	0
Mornington	adc	-38.3805	144.852	2019-11-12	0	0	0	1	0	0	15	22	4	0	0	0	0	2	0	0	0	0	0	0	0	0	0	0	0	0
Mornington	adc	-38.3805	144.852	2019-11-29	0	0	0	0	0	0	3	1	1	0	0	0	0	0	0	3	0	0	4	0	0	0	0	0	0	0
Mornington	adc	-38.3805	144.852	2020-01-10	0	0	0	0	0	0	0	25	1	0	0	0	0	3	0	3	0	0	15	0	11	1	0	0	0	0
Mornington	id	-38.3749	144.819	2020-03-04	0	0	0	0	0	0	0	0	0	0	0	0	0	0	0	0	0	0	5	0	0	2	0	0	0	0
Mornington	adc	-38.3805	144.852	2020-01-24	0	0	0	0	0	0	0	10	3	0	0	0	0	2	0	0	0	0	1	0	0	5	0	0	0	0
Mornington	adc	-38.3805	144.852	2020-02-07	1	0	0	0	0	0	0	53	3	0	0	0	0	6	0	5	0	0	4	1	7	0	0	2	0	0
Mornington	adc	-38.3805	144.852	2020-02-21	0	0	0	0	0	0	0	52	6	0	0	0	0	4	0	6	0	0	0	0	0	0	0	1	0	0
Mornington	adc	-38.3805	144.852	2020-03-06	1	0	0	0	0	0	0	12	2	0	0	0	0	5	0	3	0	0	0	0	0	0	0	0	0	0
Mornington	adc	-38.3805	144.852	2020-03-20	0	0	0	0	0	0	0	30	5	0	0	0	0	7	0	5	0	0	9	0	2	18	0	7	0	0
Mornington	ade	-38.3796	144.85	2020-01-10	0	0	0	0	0	0	0	16	0	0	0	0	0	2	0	4	0	0	33	0	14	5	0	10	0	0
Mornington	ade	-38.3796	144.85	2020-01-24	0	0	0	0	0	0	0	31	2	0	0	0	0	0	0	0	0	0	6	0	9	6	0	0	0	0
Mornington	a0b	-38.384	144.794	2020-03-04	0	0	0	0	0	0	0	0	0	0	0	0	0	0	0	0	0	0	1	0	0	2	0	0	0	0
Mornington	ade	-38.3796	144.85	2020-02-07	0	0	0	0	0	0	0	76	3	0	0	0	0	2	0	0	0	0	5	0	4	21	0	0	0	0
Mornington	ade	-38.3796	144.85	2020-02-21	0	0	0	0	0	0	0	13	3	0	0	0	0	2	0	1	0	1	2	0	2	5	0	0	0	0
Mornington	ade	-38.3796	144.85	2020-03-06	0	0	0	0	0	0	0	3	0	0	0	0	0	2	0	0	0	0	4	0	0	2	0	1	0	0
Mornington	ade	-38.3796	144.85	2020-03-20	2	0	0	0	0	0	0	15	10	0	0	0	0	9	0	14	0	0	0	0	2	2	0	0	0	0
Mornington	adf	-38.3763	144.851	2020-03-20	0	0	0	0	0	0	0	68	0	0	0	0	0	0	0	0	0	0	2	1	0	0	0	0	0	0
Mornington	adfA	-38.3763	144.851	2020-01-10	0	0	0	0	0	0	0	11	1	0	0	0	0	0	0	0	0	0	7	0	1	0	0	0	0	0
Mornington	adfA	-38.3763	144.851	2020-01-24	0	0	0	0	0	0	0	20	2	0	0	0	0	0	0	0	0	0	0	0	0	1	0	0	0	0
Mornington	adfA	-38.3763	144.851	2020-02-07	0	0	0	0	0	0	0	45	5	0	0	0	0	3	0	0	0	0	5	0	0	2	0	13	0	0
Mornington	adfA	-38.3763	144.851	2020-02-21	0	0	0	0	0	0	0	14	2	0	0	0	0	0	0	0	0	0	2	0	0	0	0	1	0	0
Mornington	adfA	-38.3763	144.851	2020-03-06	0	0	0	0	0	0	0	46	0	0	0	0	0	0	0	0	0	0	0	0	0	0	0	1	0	0
Mornington	adg	-38.3736	144.853	2019-11-29	0	0	0	1	0	0	1	56	3	0	0	0	0	0	0	0	0	0	7	0	0	1	0	3	0	0
Mornington	adg	-38.3736	144.853	2019-12-13	0	0	0	0	0	0	0	29	4	0	0	0	0	0	0	0	0	0	15	0	2	1	0	0	0	0
Mornington	adg	-38.3736	144.853	2020-01-10	0	0	0	0	0	0	0	48	2	0	0	0	0	1	0	1	0	0	25	0	8	1	0	3	0	0
Mornington	adg	-38.3736	144.853	2020-01-24	0	0	0	0	0	0	0	46	0	0	0	0	0	1	0	0	0	0	2	0	12	1	0	0	0	0
Mornington	adg	-38.3736	144.853	2020-02-07	1	0	0	3	0	0	0	117	2	0	0	0	0	2	0	1	0	0	12	0	34	1	0	2	0	0
Mornington	adg	-38.3736	144.853	2020-02-21	0	0	0	0	0	0	0	69	1	0	0	0	0	0	0	0	0	0	0	0	0	1	0	0	0	0
Mornington	adg	-38.3736	144.853	2020-03-06	0	0	0	0	0	0	0	22	1	0	0	0	0	1	0	0	0	0	0	0	0	0	0	1	0	0
Mornington	adg	-38.3736	144.853	2020-03-20	0	0	0	0	0	0	0	34	1	0	0	0	0	1	0	1	0	0	4	0	7	0	0	4	0	0
Mornington	adh	-38.3707	144.856	2019-11-29	0	0	0	0	0	0	0	11	0	0	0	0	0	0	0	0	0	0	11	0	1	0	0	0	0	0
Mornington	adh	-38.3707	144.856	2019-12-13	0	0	0	0	0	0	0	22	0	0	0	0	0	0	0	0	0	0	5	0	0	1	0	0	0	0
Mornington	adh	-38.3707	144.856	2020-01-10	0	0	0	0	0	0	0	13	0	0	0	0	0	0	0	0	0	0	14	0	0	0	0	3	0	0
Mornington	ae0	-38.3727	144.862	2019-11-12	1	0	0	0	0	0	6	36	0	0	0	0	0	0	0	0	0	0	2	0	0	0	0	0	0	0
Mornington	ae0	-38.3727	144.862	2019-11-29	1	0	0	0	0	2	0	23	0	0	0	0	0	0	0	0	0	0	15	0	1	1	0	1	0	0
Mornington	agc	-38.4007	144.812	2020-03-04	0	0	0	0	0	0	0	0	0	0	0	0	0	0	0	0	0	0	0	0	0	4	0	0	0	0
Mornington	ae0	-38.3727	144.862	2019-12-13	1	0	0	0	0	0	0	17	2	0	0	0	0	0	0	1	0	0	9	0	3	0	0	0	0	0
Mornington	ae0	-38.3727	144.862	2020-01-10	0	0	0	0	0	0	0	38	0	0	0	0	0	3	0	3	0	0	27	0	34	5	0	6	0	0
Mornington	ae0	-38.3727	144.862	2020-01-24	0	0	0	0	0	0	0	15	1	0	0	0	0	0	0	0	0	0	4	0	5	0	0	3	0	0
Mornington	ae0	-38.3727	144.862	2020-02-07	0	0	0	0	0	0	0	74	0	0	0	0	0	4	0	2	0	0	4	2	14	0	0	3	0	0
Mornington	ae0	-38.3727	144.862	2020-02-21	0	0	0	0	0	0	0	24	0	0	0	0	0	0	0	2	0	0	2	0	0	0	0	0	0	0
Mornington	ae0	-38.3727	144.862	2020-03-06	0	0	0	0	0	0	0	57	1	0	0	0	0	2	0	3	0	0	0	0	1	0	0	3	0	0
Mornington	ae0	-38.3727	144.862	2020-03-20	1	0	0	1	0	0	0	2	0	0	0	0	0	2	0	4	0	0	5	0	9	1	0	2	0	0
Mornington	aeaA	-38.3729	144.869	2019-11-12	2	0	0	0	0	0	4	10	2	0	0	0	0	0	0	0	0	0	3	0	0	0	0	1	0	0
Mornington	aeaA	-38.3729	144.869	2019-11-29	0	0	0	0	0	0	0	10	0	0	0	0	0	2	0	0	0	0	80	0	1	2	0	1	0	0
Mornington	aeaA	-38.3729	144.869	2019-12-13	0	0	0	0	0	0	1	1	0	0	0	0	0	1	0	1	0	0	35	0	15	0	0	0	0	0
Mornington	aeaA	-38.3729	144.869	2020-01-10	0	0	0	0	0	0	0	3	0	0	0	0	0	13	0	1	0	0	79	0	52	5	0	9	0	0
Mornington	aeaA	-38.3729	144.869	2020-01-24	0	0	0	0	0	0	0	3	0	0	0	0	0	1	0	0	0	0	2	0	10	0	0	0	0	0
Mornington	aeaA	-38.3729	144.869	2020-02-07	2	0	0	1	0	0	0	411	4	0	0	0	0	30	0	8	0	0	59	0	120	2	0	27	0	0
Mornington	aeaA	-38.3729	144.869	2020-02-21	0	0	0	0	0	0	0	4	0	0	0	0	0	5	0	0	0	0	3	0	19	0	0	4	0	0
Mornington	aeaA	-38.3729	144.869	2020-03-06	0	0	0	0	0	0	0	3	0	0	0	0	0	4	0	1	0	0	4	0	4	0	0	0	0	0
Mornington	aeaA	-38.3729	144.869	2020-03-20	1	0	0	0	0	0	0	3	0	0	0	0	0	7	0	10	0	0	1	0	9	1	0	5	0	0
Mornington	aebA	-38.3729	144.869	2020-01-10	0	0	0	0	0	0	0	241	3	0	0	0	0	1	0	5	0	0	60	0	55	0	0	7	0	0
Mornington	aebA	-38.3729	144.869	2020-01-24	0	0	0	0	0	0	0	22	2	0	0	0	0	1	0	0	0	0	4	0	1	0	0	1	0	0
Mornington	aebA	-38.3729	144.869	2020-02-21	0	0	0	0	0	0	0	39	1	0	0	0	0	1	0	1	0	0	3	0	9	1	0	5	0	0
Mornington	aebA	-38.3729	144.869	2020-03-06	0	0	0	0	0	0	0	147	0	0	0	0	0	5	0	8	0	0	44	0	0	0	0	0	0	0
Mornington	aebA	-38.3729	144.869	2020-03-20	0	0	0	1	0	0	0	326	0	0	0	0	0	20	0	17	0	0	2	0	27	0	0	10	0	0
Mornington	aebA	-38.3729	144.869	2019-11-29	0	0	0	0	0	0	0	2	0	0	0	0	0	0	0	0	0	0	23	0	0	1	0	5	0	0
Mornington	aec	-38.3701	144.875	2019-11-29	0	0	0	0	0	0	0	8	0	0	0	0	0	1	0	0	0	0	4	0	0	1	0	1	0	0
Mornington	aec	-38.3701	144.875	2020-01-10	0	0	0	0	0	0	0	21	0	0	0	0	0	6	0	9	0	0	75	0	51	4	0	13	0	0
Mornington	aec	-38.3701	144.875	2020-01-24	0	0	0	0	0	0	0	5	0	0	0	0	0	0	0	0	0	0	6	0	15	0	0	0	0	0
Mornington	aec	-38.3701	144.875	2020-02-07	5	0	0	0	0	0	0	77	4	0	0	0	0	7	0	2	0	0	23	0	46	1	0	7	0	0
Mornington	aec	-38.3701	144.875	2020-03-06	0	0	0	0	0	0	0	20	1	0	0	0	0	3	0	4	0	0	2	0	0	0	0	11	0	0
Mornington	aec	-38.3701	144.875	2020-03-20	0	0	0	0	0	0	0	17	0	0	0	0	0	7	0	12	0	0	4	0	11	0	0	8	0	0
Mornington	aedA	-38.369	144.871	2019-12-13	0	0	0	0	0	0	0	1	0	0	0	0	0	1	0	0	0	0	27	0	0	0	0	0	0	0
Mornington	aedA	-38.369	144.871	2020-01-10	0	0	0	0	0	0	0	23	0	0	0	0	0	4	0	2	0	0	44	0	18	0	0	1	0	0
Mornington	aedA	-38.369	144.871	2020-01-24	0	0	0	0	0	0	0	3	0	0	0	0	0	0	0	0	0	0	1	0	0	0	0	0	0	0
Mornington	aedA	-38.369	144.871	2020-02-07	0	0	0	0	0	0	0	64	0	0	0	0	0	2	0	2	0	0	17	0	43	0	0	0	0	0
Mornington	aedA	-38.369	144.871	2020-03-06	0	0	0	0	0	0	0	3	0	0	0	0	0	0	0	2	0	0	7	0	13	0	0	1	0	0
Mornington	aee	-38.3687	144.867	2019-11-12	0	0	0	0	0	0	3	34	1	0	0	0	0	1	0	0	0	0	0	0	0	0	0	0	0	0
Mornington	afd	-38.3773	144.876	2020-03-06	0	0	0	0	0	0	0	0	0	0	0	0	0	4	0	0	0	0	1	0	14	0	0	0	0	0
Mornington	aee	-38.3687	144.867	2019-11-29	0	0	0	0	0	0	0	26	0	0	0	0	0	1	0	1	0	0	22	0	0	0	0	2	0	0
Mornington	aee	-38.3687	144.867	2019-12-13	0	0	0	0	0	0	0	45	0	0	0	0	0	1	0	0	0	0	11	0	0	0	0	1	0	0
Mornington	aee	-38.3687	144.867	2020-01-10	0	0	0	0	0	0	0	23	0	0	0	0	0	2	0	1	0	0	41	0	13	0	0	0	0	0
Mornington	aee	-38.3687	144.867	2020-01-24	0	0	0	0	0	0	0	3	0	0	0	0	0	0	0	1	0	0	3	0	0	0	0	0	0	0
Mornington	aee	-38.3687	144.867	2020-02-21	0	0	0	0	0	0	0	24	1	0	0	0	0	1	0	4	0	0	2	5	5	0	0	3	0	0
Mornington	aee	-38.3687	144.867	2020-03-06	0	0	0	0	0	0	0	15	0	0	0	0	0	3	0	0	0	0	1	0	1	0	0	3	0	0
Mornington	aee	-38.3687	144.867	2020-03-20	0	0	0	0	0	0	0	5	0	0	0	0	0	5	0	3	0	0	0	0	0	0	0	3	0	0
Mornington	aef	-38.3651	144.876	2019-11-12	0	0	0	0	0	0	0	25	0	0	0	0	0	0	0	0	0	0	0	0	0	1	0	0	0	0
Mornington	aef	-38.3651	144.876	2019-11-29	0	0	0	0	0	0	0	13	6	0	0	0	0	1	0	1	0	0	21	0	0	0	0	3	0	0
Mornington	aef	-38.3651	144.876	2019-12-13	0	0	0	0	0	0	0	3	2	0	0	0	0	0	0	0	0	0	32	0	0	0	0	0	0	0
Mornington	aef	-38.3651	144.876	2020-01-10	0	0	0	0	0	0	0	7	0	0	0	0	0	2	0	0	0	0	39	0	19	0	0	6	0	0
Mornington	aef	-38.3651	144.876	2020-01-24	0	0	0	0	0	0	0	14	0	0	0	0	0	0	0	0	0	0	2	0	8	0	0	0	0	0
Mornington	aef	-38.3651	144.876	2020-02-07	0	0	0	0	0	0	0	22	1	0	0	0	0	4	0	0	0	0	41	0	45	0	0	9	0	0
Mornington	aef	-38.3651	144.876	2020-02-21	0	0	0	1	0	0	0	8	2	0	0	0	0	1	0	0	0	0	4	0	0	0	0	0	0	0
Mornington	aef	-38.3651	144.876	2020-03-06	0	0	0	0	0	0	0	9	0	0	0	0	0	1	0	0	0	0	6	0	0	1	0	0	0	0
Mornington	aef	-38.3651	144.876	2020-03-20	0	0	0	0	0	0	0	26	1	0	0	0	0	3	0	2	0	0	0	0	2	0	0	7	0	0
Mornington	aeg	-38.3653	144.876	2019-12-13	0	0	0	0	0	0	0	1	0	0	0	0	0	1	0	0	0	0	36	0	7	0	0	0	0	0
Mornington	aegA	-38.3653	144.876	2020-01-10	0	0	0	0	0	0	0	2	1	0	0	0	0	1	0	1	0	0	44	0	14	0	0	0	0	0
Mornington	aegA	-38.3653	144.876	2020-02-07	0	0	0	0	0	0	0	13	0	0	0	0	0	3	0	0	0	0	21	0	46	1	0	2	0	0
Mornington	aegA	-38.3653	144.876	2020-02-21	0	0	0	0	0	0	0	4	0	0	0	0	0	0	0	0	0	0	3	0	9	0	0	0	0	0
Mornington	abA	-38.3229	144.724	2020-03-11	0	0	0	3	0	0	0	0	0	0	0	0	0	1	0	0	0	0	0	0	0	5	0	0	0	0
Mornington	aegA	-38.3653	144.876	2020-03-06	0	0	0	0	0	0	0	9	1	0	0	0	0	0	0	1	0	0	4	0	1	0	0	2	0	0
Mornington	aegA	-38.3653	144.876	2020-03-20	0	0	0	0	0	0	0	2	1	0	1	0	0	2	0	2	0	0	1	1	4	0	0	3	0	0
Mornington	aeh	-38.3656	144.882	2019-11-29	0	0	0	0	0	0	0	3	0	0	0	0	0	0	0	1	0	0	100	0	0	2	0	1	0	0
Mornington	aeh	-38.3656	144.882	2019-12-13	0	0	0	0	0	0	0	1	0	0	0	0	0	2	0	0	0	0	15	0	4	0	0	1	0	0
Mornington	aeh	-38.3656	144.882	2020-01-10	0	0	0	0	0	0	0	11	1	0	0	0	0	0	0	1	0	0	85	0	48	0	0	25	0	0
Mornington	aeh	-38.3656	144.882	2020-01-24	0	0	0	0	0	0	0	24	0	0	0	0	0	1	0	0	0	0	19	0	23	0	0	5	0	0
Mornington	aeh	-38.3656	144.882	2020-02-07	0	0	0	0	0	0	0	99	0	0	0	0	0	0	0	0	0	0	11	0	97	0	0	6	0	0
Mornington	aeh	-38.3656	144.882	2020-02-21	0	0	0	0	0	0	0	6	0	0	0	0	0	0	0	0	0	0	9	0	5	0	0	28	0	0
Mornington	aeh	-38.3656	144.882	2020-03-06	0	0	0	0	0	0	0	10	0	0	0	0	0	0	0	2	0	0	9	0	17	0	0	1	0	0
Mornington	aeh	-38.3656	144.882	2020-03-20	0	0	0	0	0	0	0	7	0	0	0	0	0	4	0	1	0	0	1	0	18	0	0	13	0	0
Mornington	aei	-38.3666	144.884	2019-11-29	1	0	0	0	0	0	0	27	0	0	0	0	0	0	0	1	0	0	18	0	0	0	0	1	0	0
Mornington	aei	-38.3666	144.884	2019-12-13	0	0	0	0	0	0	0	29	0	0	0	0	0	2	0	3	0	0	35	0	20	0	0	0	0	0
Mornington	aei	-38.3666	144.884	2020-01-10	1	0	0	0	0	0	0	26	0	0	0	0	0	9	0	3	0	0	81	0	31	2	0	10	0	0
Mornington	aei	-38.3666	144.884	2020-01-24	1	0	0	0	0	0	0	27	0	0	0	0	0	1	0	1	0	0	16	0	16	1	0	0	0	0
Mornington	aei	-38.3666	144.884	2020-02-07	0	0	0	1	0	0	0	148	0	0	0	0	0	1	0	0	0	1	34	0	15	3	0	7	0	0
Mornington	aei	-38.3666	144.884	2020-02-21	0	0	0	0	0	0	0	48	1	0	0	0	0	3	0	4	0	0	7	0	0	1	0	2	0	0
Mornington	aei	-38.3666	144.884	2020-03-06	0	0	0	0	0	0	0	46	0	0	0	0	0	0	0	3	0	0	7	0	2	0	0	0	0	0
Mornington	aei	-38.3666	144.884	2020-03-20	0	0	0	0	0	0	0	59	0	0	0	1	0	2	0	5	0	0	0	0	5	0	0	7	0	0
Mornington	af0	-38.3644	144.886	2019-11-29	0	0	0	0	0	0	0	5	0	0	0	0	0	0	0	0	0	0	31	0	0	1	0	0	0	0
Mornington	af0	-38.3644	144.886	2019-12-13	1	0	0	0	0	0	0	5	0	0	0	0	0	1	0	3	0	0	50	0	0	1	0	0	0	0
Mornington	af0	-38.3644	144.886	2020-01-10	0	0	0	0	0	0	0	17	0	0	0	0	0	4	0	3	0	0	55	0	35	1	0	6	0	0
Mornington	af0	-38.3644	144.886	2020-01-24	0	0	0	0	0	0	0	2	0	0	0	0	0	0	0	0	0	0	4	0	2	1	0	3	0	0
Mornington	af0	-38.3644	144.886	2020-02-07	1	0	0	0	0	0	0	24	0	0	0	0	0	0	0	0	0	0	4	0	16	0	0	0	0	0
Mornington	af0	-38.3644	144.886	2020-02-21	0	0	0	0	0	0	0	4	0	0	0	0	0	0	0	0	0	0	0	0	0	0	0	0	0	0
Mornington	af0	-38.3644	144.886	2020-03-06	1	0	0	0	0	0	0	4	0	0	0	0	0	3	0	0	0	0	0	0	5	0	0	1	0	0
Mornington	af0	-38.3644	144.886	2020-03-20	0	0	0	0	0	0	0	2	1	0	0	0	0	2	0	0	0	0	5	0	2	0	0	8	0	0
Mornington	afa	-38.3683	144.876	2019-11-29	0	0	0	0	0	0	0	4	0	0	0	0	0	0	0	0	0	0	36	0	0	0	0	0	0	0
Mornington	afa	-38.3683	144.876	2019-12-13	0	0	0	0	0	0	0	3	0	0	0	0	0	0	0	1	0	0	25	0	3	0	0	0	0	0
Mornington	afa	-38.3683	144.876	2020-01-10	0	0	0	0	0	0	0	12	0	0	0	0	0	2	0	5	0	0	37	0	57	3	0	16	0	0
Mornington	afa	-38.3683	144.876	2020-01-24	0	0	0	0	0	0	0	9	0	0	0	0	0	2	0	0	0	0	2	0	2	0	0	0	0	0
Mornington	afa	-38.3683	144.876	2020-02-07	1	0	0	0	0	0	0	45	0	0	0	0	0	1	0	0	0	0	13	0	59	1	0	9	0	0
Mornington	afa	-38.3683	144.876	2020-02-21	0	0	0	0	0	0	0	13	0	0	0	0	0	0	0	0	0	0	7	0	8	0	0	6	0	0
Mornington	gA	-38.3264	144.72	2020-03-11	0	0	0	0	0	0	0	0	1	0	0	0	0	0	0	0	0	0	0	0	0	18	0	0	0	0
Mornington	afa	-38.3683	144.876	2020-03-06	0	0	0	0	0	0	0	9	0	0	0	0	0	1	0	0	0	0	0	0	16	0	0	0	0	0
Mornington	dg	-38.3662	144.763	2020-03-13	0	0	0	0	0	0	0	0	0	0	0	0	0	1	0	0	0	0	6	0	0	19	0	0	0	0
Mornington	afa	-38.3683	144.876	2020-03-20	0	0	1	0	0	0	0	4	0	0	0	0	0	1	0	2	0	0	5	0	13	0	0	1	0	0
Mornington	afb	-38.3763	144.877	2020-01-10	0	0	0	0	0	0	0	2	0	0	0	0	0	7	0	21	0	0	54	0	25	4	0	13	0	0
Mornington	afb	-38.3763	144.877	2020-01-24	0	0	0	0	0	0	0	4	0	0	0	0	0	0	0	3	0	0	2	0	2	0	0	0	0	0
Mornington	afb	-38.3763	144.877	2020-02-07	0	0	0	0	0	0	0	14	0	0	0	0	0	19	0	14	0	0	6	0	38	1	0	3	0	0
Mornington	afb	-38.3763	144.877	2020-02-21	0	0	0	0	0	0	0	2	0	0	0	0	0	3	0	4	0	0	1	0	0	0	0	2	0	0
Mornington	afb	-38.3763	144.877	2020-03-06	0	0	0	0	0	0	0	1	0	0	0	0	0	3	0	6	0	0	0	0	0	0	0	0	0	0
Mornington	afb	-38.3763	144.877	2020-03-20	0	0	0	0	0	0	0	11	0	0	0	0	0	16	0	73	0	2	3	0	14	0	0	2	0	0
Mornington	afc	-38.3703	144.877	2020-01-10	0	0	0	0	0	0	0	6	1	0	0	0	0	1	0	25	0	0	67	0	30	1	0	12	0	0
Mornington	afc	-38.3703	144.877	2020-02-07	0	0	0	2	0	0	0	11	0	0	0	0	0	3	0	1	0	0	13	0	40	1	0	4	0	0
Mornington	afc	-38.3703	144.877	2020-02-21	0	0	0	0	0	0	0	3	0	0	0	0	0	2	0	0	0	0	3	0	0	0	0	0	0	0
Mornington	afc	-38.3703	144.877	2020-03-06	0	0	0	0	0	0	0	1	0	0	0	0	0	19	0	13	0	0	0	0	0	0	0	0	0	0
Mornington	afc	-38.3703	144.877	2020-03-20	0	0	0	0	0	0	0	3	0	0	0	0	0	19	0	30	0	0	0	0	0	0	0	0	0	0
Mornington	afd	-38.3773	144.876	2020-01-24	0	0	0	0	0	0	0	1	0	0	0	0	0	24	0	3	0	0	6	0	31	1	0	0	0	0
Mornington	afd	-38.3773	144.876	2020-03-20	0	0	0	0	0	1	0	2	0	0	0	0	0	25	0	34	0	0	2	1	16	1	0	5	0	0
Mornington	fc	-38.373	144.78	2020-03-13	0	0	0	0	0	0	0	0	0	0	0	0	0	0	0	1	0	38	5	0	1	62	0	0	0	0
Mornington	afe	-38.3739	144.874	2019-11-29	1	0	0	0	0	0	0	1	0	0	0	0	0	0	0	1	0	0	91	0	0	1	0	6	0	0
Mornington	afe	-38.3739	144.874	2019-12-13	0	0	0	0	0	0	3	4	2	0	0	0	0	2	0	8	1	0	25	0	6	2	0	8	0	0
Mornington	afe	-38.3739	144.874	2020-01-10	0	0	0	0	0	0	0	13	2	0	0	0	0	0	0	12	0	0	89	0	11	1	0	5	0	0
Mornington	afe	-38.3739	144.874	2020-01-24	1	0	0	0	0	0	0	3	0	0	0	0	0	11	0	4	0	0	12	0	5	0	0	0	0	0
Mornington	afe	-38.3739	144.874	2020-02-07	2	0	0	0	0	0	0	32	5	0	0	0	0	6	0	16	0	0	7	0	80	0	0	16	0	0
Mornington	afe	-38.3739	144.874	2020-02-21	0	0	0	0	0	0	0	13	1	0	0	0	0	2	0	13	0	0	5	0	1	0	0	6	0	0
Mornington	afe	-38.3739	144.874	2020-03-06	0	0	0	0	0	0	0	4	0	0	0	0	0	1	0	4	0	0	0	1	2	0	0	0	0	0
Mornington	afe	-38.3739	144.874	2020-03-20	0	0	0	0	0	1	0	19	0	0	0	0	0	29	0	69	0	0	2	1	6	1	0	18	0	0
Mornington	aff	-38.3684	144.879	2019-11-29	0	0	0	0	0	0	0	3	0	0	0	0	0	0	0	0	0	0	17	0	0	16	0	0	0	0
Mornington	aff	-38.3684	144.879	2019-12-13	0	0	0	0	0	0	0	4	0	0	0	0	0	0	0	1	0	0	40	1	2	26	0	4	0	0
Mornington	aff	-38.3684	144.879	2020-01-10	0	0	0	0	0	0	0	9	0	0	0	0	0	0	0	2	0	0	16	0	3	0	0	2	0	0
Mornington	aff	-38.3684	144.879	2020-01-24	0	0	0	0	0	0	0	2	1	0	0	0	0	0	0	0	0	0	3	0	1	4	0	6	0	0
Mornington	aff	-38.3684	144.879	2020-02-07	0	0	0	0	0	0	0	92	1	0	0	0	0	0	0	0	0	0	14	0	91	2	0	13	0	0
Mornington	aff	-38.3684	144.879	2020-02-21	0	0	0	0	0	0	0	10	0	0	0	0	0	0	0	1	0	0	3	0	1	0	0	8	0	0
Mornington	aff	-38.3684	144.879	2020-03-06	0	0	0	0	0	0	0	28	0	0	0	0	0	0	0	2	0	0	6	0	5	1	0	0	0	0
Mornington	aff	-38.3684	144.879	2020-03-20	0	0	0	0	0	0	0	49	1	0	0	0	0	1	0	7	0	0	4	0	13	5	0	6	0	0
Mornington	afg	-38.3728	144.879	2019-11-29	0	0	0	0	0	0	0	1	0	0	0	0	0	0	0	0	0	0	32	0	0	1	0	2	0	0
Mornington	afg	-38.3728	144.879	2020-01-10	0	0	0	0	0	0	0	5	0	0	0	0	0	6	0	13	0	0	46	0	15	0	0	3	0	0
Mornington	afg	-38.3728	144.879	2020-01-24	0	0	0	0	0	0	0	6	0	0	0	0	0	3	0	0	0	0	31	0	0	0	0	0	0	0
Mornington	afg	-38.3728	144.879	2020-02-07	0	0	0	0	0	0	0	10	0	0	0	0	0	2	0	1	0	0	14	0	104	0	0	21	0	0
Mornington	afg	-38.3728	144.879	2020-02-21	0	0	0	0	0	0	0	2	0	0	0	0	0	4	0	2	0	0	3	0	5	0	0	8	0	0
Mornington	afg	-38.3728	144.879	2020-03-06	0	0	0	0	0	0	0	5	0	0	0	0	0	2	0	3	0	0	33	0	0	0	0	0	0	0
Mornington	afg	-38.3728	144.879	2020-03-20	0	0	0	0	0	0	0	5	0	0	0	0	0	8	0	5	0	0	1	0	21	9	0	2	0	0
Mornington	afh	-38.3757	144.883	2019-11-29	0	0	0	0	1	0	0	5	1	0	0	0	0	0	0	0	0	0	8	0	0	0	0	4	0	0
Mornington	afh	-38.3757	144.883	2019-12-13	0	0	0	0	0	0	0	3	1	0	0	0	0	2	0	4	0	0	26	0	18	1	0	8	0	0
Mornington	afh	-38.3757	144.883	2020-01-10	0	0	0	0	0	0	0	54	2	0	0	0	0	15	0	45	0	0	24	0	10	0	0	8	0	0
Mornington	afh	-38.3757	144.883	2020-01-24	0	0	0	0	0	0	0	7	1	0	0	0	0	5	0	5	0	0	0	0	0	0	0	0	0	0
Mornington	afh	-38.3757	144.883	2020-02-07	0	0	0	0	0	0	0	27	0	0	0	0	0	9	0	6	0	0	5	0	18	1	0	10	0	0
Mornington	afh	-38.3757	144.883	2020-02-21	1	0	0	0	0	0	0	15	3	0	0	0	0	10	0	30	0	0	6	0	1	2	0	3	0	0
Mornington	afh	-38.3757	144.883	2020-03-06	0	0	0	0	0	0	0	14	1	0	0	0	0	19	0	57	0	0	1	0	0	0	0	0	0	0
Mornington	afh	-38.3757	144.883	2020-03-20	2	0	0	1	0	0	0	29	1	0	0	0	0	16	0	167	0	0	0	0	2	0	0	2	0	0
Mornington	afi	-38.3732	144.886	2019-11-29	0	0	0	0	0	0	0	11	0	0	0	0	0	0	0	0	0	0	25	0	2	0	0	9	0	0
Mornington	afi	-38.3732	144.886	2019-12-13	0	0	0	0	0	0	0	4	1	0	0	0	0	0	0	0	0	0	19	2	13	0	0	0	0	0
Mornington	afi	-38.3732	144.886	2020-01-10	0	0	0	0	0	0	0	31	10	0	0	0	0	1	0	16	0	0	59	0	16	0	0	26	0	0
Mornington	afi	-38.3732	144.886	2020-01-24	0	0	0	0	0	0	0	32	1	0	0	0	0	1	0	2	0	0	3	15	24	0	0	0	0	0
Mornington	afi	-38.3732	144.886	2020-02-07	0	0	0	0	0	0	0	90	6	0	0	0	0	6	0	2	0	0	12	0	70	0	0	16	0	0
Mornington	afi	-38.3732	144.886	2020-02-21	0	0	0	0	0	0	0	88	4	0	0	0	0	2	0	8	0	0	1	2	5	0	0	7	0	0
Mornington	afi	-38.3732	144.886	2020-03-06	0	0	0	0	0	0	0	57	46	0	0	0	0	1	0	12	0	0	0	0	0	0	0	4	0	0
Mornington	afi	-38.3732	144.886	2020-03-20	0	0	0	0	0	0	0	82	16	0	0	0	0	5	0	29	0	0	3	0	3	0	0	11	0	0
Mornington	ag0	-38.3707	144.883	2019-11-29	0	0	0	0	0	0	0	3	0	0	0	0	0	0	0	0	0	0	11	0	0	0	0	0	0	0
Mornington	ag0	-38.3707	144.883	2020-01-10	0	0	0	0	0	0	0	4	0	0	0	0	0	0	0	3	0	0	16	0	0	0	0	3	0	0
Mornington	ag0	-38.3707	144.883	2020-01-24	0	0	0	0	0	0	0	1	0	0	0	0	0	1	0	0	0	0	0	0	6	0	0	0	0	0
Mornington	ag0	-38.3707	144.883	2020-02-07	0	0	0	0	0	0	0	8	0	0	0	0	0	0	0	0	0	0	4	0	1	0	0	0	0	0
Mornington	ag0	-38.3707	144.883	2020-02-21	0	0	0	0	0	0	0	3	1	0	0	0	0	2	0	2	0	0	0	0	0	0	0	3	0	0
Mornington	ag0	-38.3707	144.883	2020-03-06	0	0	0	0	0	0	0	1	1	0	0	0	0	1	0	0	0	0	0	0	2	0	0	0	0	0
Mornington	ag0	-38.3707	144.883	2020-03-20	0	0	0	0	0	0	0	19	0	0	0	0	0	2	0	3	0	0	0	0	2	2	0	2	0	0
Mornington	aga	-38.3754	144.839	2019-11-12	2	0	0	0	0	1	15	47	28	0	0	0	0	0	0	2	0	0	0	0	0	0	0	0	0	0
Mornington	aga	-38.3754	144.839	2019-11-29	15	0	0	0	2	0	0	27	0	0	0	0	0	0	0	0	0	0	7	0	0	1	0	0	0	0
Mornington	aga	-38.3754	144.839	2019-12-13	0	0	0	0	0	0	0	32	16	0	0	0	0	0	0	1	0	0	4	0	0	2	0	0	0	0
Mornington	agaA	-38.3788	144.852	2020-01-24	0	0	0	0	0	0	0	150	0	0	0	0	0	0	0	0	0	0	1	0	6	0	0	0	0	0
Mornington	agaA	-38.3788	144.852	2020-02-07	0	0	0	0	0	0	0	142	2	0	0	0	0	6	0	1	0	0	0	0	4	5	0	4	0	0
Mornington	agaA	-38.3788	144.852	2020-02-21	0	0	0	0	0	0	0	103	0	0	0	0	0	0	0	1	0	0	1	0	2	3	0	4	0	0
Mornington	agaA	-38.3788	144.852	2020-03-06	0	0	0	0	0	1	0	52	1	0	0	0	0	0	0	1	0	0	0	0	2	0	0	0	0	0
Mornington	agaA	-38.3788	144.852	2020-03-20	0	0	0	0	0	0	0	67	3	0	0	0	0	0	0	3	0	0	3	0	0	4	0	0	1	0
Mornington	a0h	-38.3867	144.795	2019-11-27	0	0	0	0	0	0	0	1	0	0	0	0	0	0	0	0	0	0	0	0	0	164	0	0	0	0
Mornington	a0h	-38.3867	144.795	2019-12-11	0	0	0	0	0	0	0	9	0	0	0	0	0	0	0	0	0	0	0	0	0	94	0	0	0	0
Mornington	a0h	-38.3867	144.795	2020-01-08	0	0	0	0	0	0	0	3	0	0	0	0	0	0	0	0	0	0	0	0	0	73	0	0	0	0
Mornington	a0h	-38.3867	144.795	2020-01-22	0	0	0	0	0	0	0	22	1	0	0	0	0	0	0	0	0	0	0	0	0	33	0	0	0	0
Mornington	a0h	-38.3867	144.795	2020-02-05	0	0	0	0	0	0	0	16	0	0	0	0	0	0	0	0	0	0	0	0	0	20	0	0	0	0
Mornington	a0h	-38.3867	144.795	2020-02-19	0	0	0	0	0	0	0	1	0	0	0	0	0	0	0	0	0	0	0	0	0	2	0	0	0	0
Mornington	a0h	-38.3867	144.795	2020-03-04	0	0	0	0	0	0	0	51	0	0	0	0	0	0	0	0	0	0	0	0	0	37	0	0	0	0
Mornington	a0h	-38.3867	144.795	2020-03-18	0	0	0	0	0	0	0	86	0	0	0	0	0	0	0	0	0	0	2	0	0	99	0	0	0	0
Mornington	ade	-38.3796	144.85	2019-11-12	1	0	0	0	0	1	17	35	8	0	0	0	0	0	0	0	0	0	0	0	0	15	0	0	0	0
Mornington	achA	-38.3754	144.839	2019-11-12	0	0	0	0	1	0	0	53	7	0	0	0	0	0	0	0	0	0	0	0	0	0	0	0	0	0
Mornington	ad0	-38.3864	144.849	2019-11-12	0	0	0	0	6	6	0	84	4	0	0	0	0	0	0	0	0	0	1	0	3	211	0	0	0	0
Mornington	ad0	-38.3864	144.849	2019-11-29	0	0	0	0	0	0	0	6	0	0	0	0	0	0	0	0	0	0	21	0	3	22	0	0	0	0
Mornington	ad0	-38.3864	144.849	2019-12-13	0	0	0	0	0	0	0	1	1	0	0	0	0	0	0	0	0	0	60	0	12	30	0	0	0	0
Mornington	ad0	-38.3864	144.849	2020-01-10	0	0	0	0	0	0	0	16	1	0	0	0	0	1	0	0	0	0	45	2	56	11	0	0	0	0
Mornington	ad0	-38.3864	144.849	2020-01-24	0	0	0	0	0	0	0	13	0	0	0	0	0	3	0	0	0	0	2	0	52	9	0	0	0	0
Mornington	ad0	-38.3864	144.849	2020-02-07	0	0	0	0	0	0	0	197	4	0	0	0	0	2	0	1	0	0	16	0	120	61	0	0	0	0
Mornington	ad0	-38.3864	144.849	2020-02-21	1	0	0	0	0	0	0	33	5	0	0	0	0	3	0	0	0	0	3	0	16	11	0	0	0	0
Mornington	ad0	-38.3864	144.849	2020-03-06	0	0	0	0	0	0	0	35	0	0	0	0	0	0	0	0	0	0	0	0	7	0	0	0	0	0
Mornington	ad0	-38.3864	144.849	2020-03-20	2	0	0	0	0	0	0	4	1	0	0	0	0	10	0	5	0	0	2	10	2	9	0	2	0	0
Mornington	adaA	-38.3838	144.846	2019-11-12	0	0	0	0	0	0	4	16	12	0	0	0	0	0	0	0	0	0	3	0	1	17	0	0	0	0
Mornington	adaA	-38.3838	144.846	2019-11-29	0	0	0	0	0	0	0	2	4	0	0	0	0	0	0	0	0	0	44	0	2	49	0	0	0	0
Mornington	adaA	-38.3838	144.846	2020-01-10	0	0	0	0	0	0	0	4	1	0	0	0	0	0	0	1	0	0	26	0	8	19	0	0	0	0
Mornington	adaA	-38.3838	144.846	2020-01-24	0	0	0	0	0	0	0	3	4	0	0	0	0	0	0	0	0	0	5	0	7	26	0	0	0	0
Mornington	adaA	-38.3838	144.846	2020-02-07	0	0	0	0	0	0	0	80	4	0	0	0	0	2	0	1	0	0	13	0	50	52	0	0	0	0
Mornington	adaA	-38.3838	144.846	2020-02-21	0	0	0	1	0	0	0	49	14	0	0	0	0	1	0	2	0	0	7	0	7	16	0	5	0	0
Mornington	adaA	-38.3838	144.846	2020-03-06	0	0	0	0	0	0	0	18	8	0	0	0	0	1	0	0	0	0	0	0	1	3	0	0	0	0
Mornington	adaA	-38.3838	144.846	2020-03-20	0	0	0	0	0	0	0	39	5	0	0	0	0	3	0	1	0	0	6	0	8	21	0	9	0	0
Mornington	adb	-38.3855	144.841	2019-11-12	0	0	0	0	0	0	1	4	3	0	0	0	0	0	0	0	0	0	0	0	0	31	0	0	0	0
Mornington	adb	-38.3855	144.841	2019-11-29	0	0	0	0	0	0	1	2	0	0	0	0	0	0	0	0	0	0	11	0	1	33	0	0	0	0
Mornington	adb	-38.3855	144.841	2019-12-13	0	0	0	0	0	0	0	1	0	0	0	0	0	0	0	0	0	0	6	0	3	19	0	0	0	0
Mornington	adb	-38.3855	144.841	2020-01-10	0	0	0	0	0	0	0	5	0	0	0	0	0	0	0	0	0	0	18	0	15	17	0	2	0	0
Mornington	adb	-38.3855	144.841	2020-02-21	0	0	0	0	0	0	0	10	0	0	0	0	0	0	0	1	0	0	0	0	0	17	0	2	0	0
Mornington	adb	-38.3855	144.841	2020-03-06	0	0	0	0	0	0	0	11	1	0	0	0	0	1	0	0	0	0	1	0	0	6	0	0	0	0
Mornington	adb	-38.3855	144.841	2020-03-20	0	0	0	0	0	0	0	36	31	0	0	0	0	1	0	1	0	0	2	0	4	10	0	3	0	0
Mornington	add	-38.379	144.856	2019-11-12	0	0	0	0	26	6	0	40	4	0	0	0	0	0	0	0	0	0	0	0	0	4	0	0	0	0
Mornington	add	-38.379	144.856	2019-11-29	2	0	0	0	5	0	0	17	0	0	0	0	0	0	0	0	0	0	31	0	7	2	0	5	0	0
Mornington	add	-38.379	144.856	2019-12-13	0	0	0	1	0	0	3	7	3	0	0	0	0	1	0	0	0	0	3	0	0	14	0	1	0	0
Mornington	add	-38.379	144.856	2020-01-10	0	0	0	0	0	0	0	18	3	0	0	0	0	0	0	3	0	0	14	0	3	1	0	26	0	0
Mornington	add	-38.379	144.856	2020-01-24	0	0	0	0	0	0	0	4	1	0	0	0	0	0	0	0	0	0	3	0	3	7	0	1	0	0
Mornington	add	-38.379	144.856	2020-02-07	0	0	0	0	0	0	0	103	4	0	0	0	0	5	0	2	0	0	5	0	7	12	0	3	0	0
Mornington	add	-38.379	144.856	2020-02-21	1	0	0	0	0	0	0	13	1	0	0	0	0	2	0	0	0	0	6	0	5	4	0	0	0	0
Mornington	add	-38.379	144.856	2020-03-06	0	0	0	0	0	0	0	7	1	0	0	0	0	1	0	2	0	0	3	0	0	2	0	0	0	0
Mornington	add	-38.379	144.856	2020-03-20	1	0	0	0	0	0	0	4	1	0	0	0	0	3	0	0	0	0	3	0	2	5	0	6	0	0
Mornington	adfA	-38.3763	144.851	2019-11-12	1	0	0	0	0	0	1	27	3	0	0	0	0	0	0	0	0	0	0	0	0	0	0	1	0	0
Mornington	aebA	-38.3729	144.869	2019-11-12	0	0	0	0	0	0	0	11	0	0	0	0	0	0	0	0	0	0	0	0	0	1	0	0	0	0
Mornington	aec	-38.3701	144.875	2019-11-12	1	0	0	0	0	0	1	36	1	0	0	0	0	0	0	1	0	0	1	0	0	0	0	0	0	0
Mornington	aedA	-38.369	144.871	2019-11-12	0	0	0	0	0	0	1	25	1	0	0	0	0	1	0	0	0	0	2	0	0	0	0	0	0	0
Mornington	aeg	-38.3653	144.876	2019-11-12	2	0	0	0	0	0	0	18	0	0	0	0	0	1	0	0	0	0	0	0	0	1	0	0	0	0
Mornington	g0	-38.3673	144.783	2019-11-21	0	0	0	0	0	0	0	19	0	0	0	0	0	0	0	0	0	0	0	0	0	84	0	0	0	0
Mornington	g0	-38.3673	144.783	2019-12-06	0	0	0	0	0	0	0	19	2	0	0	0	0	0	0	0	0	0	0	0	0	81	0	0	0	0
Mornington	g0	-38.3673	144.783	2019-12-20	0	0	0	0	0	0	0	11	0	0	0	0	0	0	0	0	0	0	0	0	0	60	0	0	0	0
Mornington	g0	-38.3673	144.783	2020-01-17	0	0	0	0	0	0	0	2	0	0	0	0	0	0	0	0	0	0	1	0	0	11	0	0	0	0
Mornington	g0	-38.3673	144.783	2020-01-31	0	0	0	0	0	0	0	13	0	0	0	0	0	0	0	0	0	0	0	0	0	1	0	0	0	0
Mornington	g0	-38.3673	144.783	2020-02-14	0	0	0	0	0	0	0	82	1	0	0	0	0	0	0	0	0	0	4	0	3	100	0	1	0	0
Mornington	g0	-38.3673	144.783	2020-02-28	0	0	0	0	0	0	0	17	0	0	0	0	0	0	0	0	0	0	0	0	1	36	0	0	0	0
Mornington	g0	-38.3673	144.783	2020-03-13	0	0	0	0	0	0	0	12	0	0	0	0	0	0	0	0	0	0	4	0	1	120	0	0	0	0
Mornington	ha	-38.377	144.798	2019-11-21	0	0	0	0	0	0	0	23	0	0	0	0	0	0	0	0	0	0	0	0	0	3	0	0	0	0
Mornington	BG2-6	-38.3713	144.773	2021-03-25	2	0	0	0	0	0	0	62	3	0	0	0	0	0	0	0	0	0	6	0	3	13	0	0	0	0
Mornington	BG2-7	-38.3657	144.776	2021-04-01	0	0	0	5	0	0	0	72	10	0	0	0	0	0	0	0	0	0	1	0	0	95	0	6	2	0

## Sheet: Supplementary_dataset_2
Supplementary dataset 2 | Accession details for M. ulcerans DNA sequence reads used in this study
Isolate ID	Alternate ID	Genbank accession	Year	Location	Region	Host species	Sequencing chemistry	Sequencing platform	Country	Reference
DMG2212098- DMG2301551	5675	PRJNA943595	2019	Victoria, Australia	South Mornington Peninsula	Aedes notoscriptus	NextSeq 2x150bp	Illumina MiSeq and NextSeq 2000	Australia	This study
DMG2212099	4601-02	PRJNA943595	2019	Victoria, Australia	South Mornington Peninsula	Aedes notoscriptus	MiSeq 2x150bp	Illumina MiSeq	Australia	This study
DMG2212100	4997	PRJNA943595	2019	Victoria, Australia	South Mornington Peninsula	Aedes notoscriptus	MiSeq 2x150bp	Illumina MiSeq	Australia	This study
DMG2304587	226	PRJNA943595	2021	Victoria, Australia	South Mornington Peninsula	Aedes notoscriptus	NextSeq 2x150bp	NextSeq 2000	Australia	This study
DMG2304588	819	PRJNA943595	2021	Victoria, Australia	South Mornington Peninsula	Aedes notoscriptus	NextSeq 2x150bp	NextSeq 2000	Australia	This study
DMG2300866	RES21-00999	PRJNA943595	2022	Victoria, Australia	South Mornington Peninsula	Common ringtail possum feces	NextSeq 2x150bp	NextSeq 2000	Australia	This study
DMG2300867	RES21-00921	PRJNA943595	2022	Victoria, Australia	South Mornington Peninsula	Common ringtail possum feces	NextSeq 2x150bp	NextSeq 2000	Australia	This study
DMG1701366		SRR6346235	2015	Victoria, Australia	South Mornington Peninsula	Human	NextSeq 2x150bp	NextSeq 500	Australia	-1
DMG1701349		SRR6346254	2015	Victoria, Australia	South Mornington Peninsula	Human	NextSeq 2x150bp	NextSeq 500	Australia	-1
DMG1701351		SRR6346282	2015	Victoria, Australia	North Mornington Peninsula	Human	NextSeq 2x150bp	NextSeq 500	Australia	-1
DMG1701353		SRR6346280	2015	Victoria, Australia	South Mornington Peninsula	Human	NextSeq 2x150bp	NextSeq 500	Australia	-1
DMG1701357		SRR6346246	2015	Victoria, Australia	South Mornington Peninsula	Human	NextSeq 2x150bp	NextSeq 500	Australia	-1
DMG1701358		SRR6346247	2015	Victoria, Australia	South Mornington Peninsula	Human	NextSeq 2x150bp	NextSeq 500	Australia	-1
DMG1701359		SRR6346240	2015	Victoria, Australia	Bellarine Peninsula	Human	NextSeq 2x150bp	NextSeq 500	Australia	-1
DMG1701360		SRR6346241	2015	Victoria, Australia	South Mornington Peninsula	Human	NextSeq 2x150bp	NextSeq 500	Australia	-1
DMG1701361		SRR6346238	2015	Victoria, Australia	South Mornington Peninsula	Human	NextSeq 2x150bp	NextSeq 500	Australia	-1
DMG1701362		SRR6346239	2015	Victoria, Australia	South Mornington Peninsula	Human	NextSeq 2x150bp	NextSeq 500	Australia	-1
DMG1701365		SRR6346234	2015	Victoria, Australia	Bellarine Peninsula	Human	NextSeq 2x150bp	NextSeq 500	Australia	-1
DMG1701368		SRR6346243	2015	Victoria, Australia	Bellarine Peninsula	Human	NextSeq 2x150bp	NextSeq 500	Australia	-1
DMG1701371		SRR6346364	2016	Victoria, Australia	Bellarine Peninsula	Human	NextSeq 2x150bp	NextSeq 500	Australia	-1
DMG1701373		SRR6346362	2016	Victoria, Australia	North Mornington Peninsula	Human	NextSeq 2x150bp	NextSeq 500	Australia	-1
DMG1701376		SRR6346359	2016	Victoria, Australia	Bellarine Peninsula	Human	NextSeq 2x150bp	NextSeq 500	Australia	-1
DMG1701377		SRR6346358	2016	Victoria, Australia	South Mornington Peninsula	Human	NextSeq 2x150bp	NextSeq 500	Australia	-1
DMG1701384		SRR6346374	2016	Victoria, Australia	Bellarine Peninsula	Human	NextSeq 2x150bp	NextSeq 500	Australia	-1
DMG1701389		SRR6346299	2016	Victoria, Australia	North Mornington Peninsula	Human	NextSeq 2x150bp	NextSeq 500	Australia	-1
DMG1701393		SRR6346303	2016	Victoria, Australia	North Mornington Peninsula	Human	NextSeq 2x150bp	NextSeq 500	Australia	-1
DMG1701396		SRR6346304	2005	Victoria, Australia	North Mornington Peninsula	Human	MiSeq 2x300bp	Illumina MiSeq	Australia	-1
DMG1701397		SRR6346297	2005	Victoria, Australia	Gippsland	Human	MiSeq 2x300bp	Illumina MiSeq	Australia	-1
DMG1701398		SRR6346296	2006	Victoria, Australia	Bellarine Peninsula	Human	MiSeq 2x150bp	NextSeq 500	Australia	-1
DMG1701400		SRR6346331	2015	Victoria, Australia	North Mornington Peninsula	Human	NextSeq 2x150bp	NextSeq 500	Australia	-1
DMG1701403		SRR6346330	2007	Victoria, Australia	North Mornington Peninsula	Human	MiSeq 2x150bp	NextSeq 500	Australia	-1
DMG1701404		SRR6346335	2008	Victoria, Australia	North Mornington Peninsula	Human	MiSeq 2x150bp	NextSeq 500	Australia	-1
DMG1701405		SRR6346336	2008	Victoria, Australia	Bellarine Peninsula	Human	MiSeq 2x150bp	NextSeq 500	Australia	-1
DMG1701406		SRR6346333	2008	Victoria, Australia	Bellarine Peninsula	Dog	MiSeq 2x150bp	NextSeq 500	Australia	-1
DMG1701409		SRR6346328	2008	Victoria, Australia	Bellarine Peninsula	Human	MiSeq 2x150bp	NextSeq 500	Australia	-1
DMG1701420		SRR6346276	2009	Victoria, Australia	Gippsland	Koala	MiSeq 2x150bp	NextSeq 500	Australia	-1
DMG1701423		SRR6346279	2009	Victoria, Australia	North Mornington Peninsula	Human	MiSeq 2x150bp	NextSeq 500	Australia	-1
DMG1701428		SRR6346292	2002	Victoria, Australia	Gippsland	Human	MiSeq 2x300bp	Illumina MiSeq	Australia	-1
DMG1701435		SRR6346206	2002	Victoria, Australia	Gippsland	Long Footed Potoroo	MiSeq 2x300bp	Illumina MiSeq	Australia	-1
DMG1701442		SRR6346230	2002	Victoria, Australia	Gippsland	Human	MiSeq 2x300bp	Illumina MiSeq	Australia	-1
DMG1701477		SRR6346351	2003	Victoria, Australia	Gippsland	Human	MiSeq 2x300bp	Illumina MiSeq	Australia	-1
DMG1701493		SRR6346340	2015	Victoria, Australia	Gippsland	Human	NextSeq 2x150bp	NextSeq 500	Australia	-1
DMG1701495		SRR6346339	2005	Victoria, Australia	Gippsland	Human	MiSeq 2x300bp	Illumina MiSeq	Australia	-1

## Sheet: Supplementary_dataset_3
Supplementary dataset 3 | M. ulcerans SNP alleles used for phylogenomic inference
	DMG2212098-DMG2301551_mincov-1	DMG2304588_mincov-1	DMG2304587_mincov-1	DMG2300866	DMG2300867	SRR6346235	SRR6346239	SRR6346241	SRR6346246	SRR6346297	SRR6346234	SRR6346238	SRR6346240	SRR6346243	SRR6346247	SRR6346254	SRR6346296	SRR6346303	SRR6346328	SRR6346331	SRR6346333	SRR6346336	SRR6346358	SRR6346359	SRR6346364	SRR6346374	SRR6346280	SRR6346276	SRR6346351	SRR6346279	SRR6346282	SRR6346299	SRR6346304	SRR6346330	SRR6346335	SRR6346339	SRR6346362	SRR6346292	SRR6346206	SRR6346340	SRR6346230
1038552	A	A	A	A	A	A	A	A	A	A	A	A	A	A	A	A	A	A	A	A	A	A	A	A	A	A	A	A	A	A	A	A	A	A	A	A	A	C	A	A	A
1073945	G	G	G	G	G	G	G	G	G	G	G	G	G	G	G	G	G	G	G	G	G	G	G	G	T	G	G	G	G	G	G	G	G	G	G	G	G	G	G	G	G
1078094	A	A	A	A	A	A	A	A	A	A	A	A	A	A	A	A	A	A	A	A	A	A	A	A	A	A	A	A	A	G	G	G	A	G	G	A	A	A	A	A	A
1083304	T	T	T	T	T	T	T	T	T	T	T	T	T	T	T	T	T	T	T	T	T	T	T	T	T	T	T	T	T	T	T	T	T	T	T	T	T	C	C	C	T
1083847	C	C	C	C	C	C	C	C	C	C	C	C	C	C	C	C	C	C	C	C	C	C	C	C	C	C	C	C	C	C	C	C	C	C	C	C	T	C	C	C	C
1137368	G	G	G	G	G	G	G	G	G	G	G	G	G	G	G	G	G	G	G	G	G	G	G	G	G	G	G	G	A	G	G	G	G	G	G	G	G	G	G	G	G
1141480	C	C	C	C	C	T	T	T	T	C	C	C	C	C	C	C	C	C	C	C	C	C	C	C	C	C	C	C	C	C	C	C	C	C	C	C	C	C	C	C	C
1147317	C	C	C	C	C	C	C	C	C	C	C	A	C	C	C	C	C	C	C	C	C	C	C	C	C	C	C	C	C	C	C	C	C	C	C	C	C	C	C	C	C
1181588	T	T	T	T	T	T	T	T	T	T	T	T	C	T	T	T	T	T	T	T	T	T	T	T	T	T	T	T	T	T	T	T	T	T	T	T	T	T	T	T	T
1209153	C	C	C	C	C	C	C	C	C	C	C	C	C	C	C	C	C	C	C	C	C	C	C	C	C	C	C	C	C	C	C	C	C	C	C	C	C	C	C	C	T
1223972	T	T	T	T	T	T	T	T	T	T	T	T	T	T	T	T	C	T	T	T	T	T	T	T	T	T	T	T	T	T	T	T	T	T	T	T	T	T	T	T	T
1249660	A	A	A	A	A	A	A	A	A	A	A	A	A	A	A	A	A	A	A	A	A	A	A	A	A	A	A	A	A	A	A	A	A	A	A	G	A	A	A	A	G
1258987	A	A	A	A	A	A	A	A	A	A	A	A	A	A	A	A	A	A	A	A	A	A	A	A	A	A	A	A	A	A	A	A	A	A	A	A	A	G	G	G	A
1307238	A	A	A	A	A	A	A	A	A	A	A	A	A	A	A	A	A	A	A	A	A	A	A	A	A	A	A	T	A	A	A	A	A	A	A	A	A	A	A	A	A
1326356	A	A	A	A	A	A	A	A	A	G	A	A	A	A	A	A	A	A	A	A	A	A	A	A	A	A	A	A	A	A	A	A	A	A	A	A	A	A	A	A	A
143100	T	T	T	T	T	T	T	T	T	C	T	T	T	T	T	T	T	T	T	T	T	T	T	T	T	T	T	T	T	T	T	T	T	T	T	T	T	T	T	T	T
1443791	C	C	C	C	C	G	G	G	G	C	C	C	C	C	C	C	C	C	C	C	C	C	C	C	C	C	C	C	C	C	C	C	C	C	C	C	C	C	C	C	C
1461583	C	C	C	C	C	C	C	C	C	C	C	C	C	C	C	C	C	G	C	C	C	C	C	C	C	C	C	C	C	C	C	C	C	C	C	C	C	C	C	C	C
1501558	T	T	T	T	T	T	T	T	T	C	T	T	T	T	T	T	T	T	T	T	T	T	T	T	T	T	T	T	T	T	T	T	T	T	T	T	T	T	T	T	T
1517690	C	C	C	C	C	C	C	C	C	C	C	C	C	C	C	C	C	C	C	C	C	C	C	C	C	C	C	G	C	C	C	C	C	C	C	C	C	C	C	C	C
1552987	A	A	A	A	A	A	A	A	A	G	A	A	A	A	A	A	A	A	A	A	A	A	A	A	A	A	A	A	A	A	A	A	A	A	A	A	A	A	A	A	A
1600648	A	A	A	A	A	A	A	A	A	A	A	A	A	A	A	A	A	A	A	A	A	A	A	A	A	A	A	A	A	A	A	A	A	A	A	A	A	G	G	G	A
1644645	C	C	C	C	C	C	C	C	C	C	C	C	C	C	C	C	C	C	C	C	C	C	C	C	C	C	C	C	C	C	C	C	C	C	C	C	C	T	T	T	C
16896	T	T	T	T	T	T	T	T	T	T	T	T	T	T	T	T	T	T	T	T	T	T	T	T	T	T	T	T	T	T	T	T	T	T	T	T	T	T	T	C	T
1740638	C	C	C	C	C	C	C	C	C	C	C	C	C	C	C	C	C	C	C	C	C	C	C	C	C	C	C	C	C	C	C	C	C	C	C	C	C	G	C	C	C
1742535	A	A	A	A	A	A	A	A	A	A	A	A	A	A	A	A	A	A	A	A	A	A	A	A	A	A	A	A	A	A	A	A	A	A	A	A	A	G	G	G	A
1854413	T	T	T	T	T	T	T	T	T	T	T	T	T	T	T	T	T	T	T	T	T	T	T	T	T	T	T	T	T	T	T	T	T	T	T	T	T	T	C	C	T
189346	C	C	C	C	C	C	C	C	C	C	C	C	C	C	C	C	C	C	C	C	C	C	C	C	C	C	C	C	C	C	C	C	C	C	C	C	C	T	T	T	C
1906269	A	A	A	A	A	A	A	A	A	A	A	A	A	A	A	A	A	A	A	A	A	A	A	A	A	A	A	A	A	A	A	A	A	A	A	A	A	G	G	G	A
1913146	C	C	C	C	C	C	C	C	C	C	C	C	C	C	C	C	C	C	C	C	C	C	C	C	C	C	C	C	C	C	C	C	C	C	C	C	C	T	C	C	C
1919491	G	G	G	G	G	G	G	G	G	G	G	G	G	G	G	G	G	G	G	G	G	G	G	G	G	G	A	G	G	G	G	G	G	G	G	G	G	G	G	G	G
2076107	C	C	C	C	C	C	C	C	C	C	C	C	C	C	C	C	C	C	C	C	C	C	C	C	C	C	C	C	C	C	C	C	C	C	C	C	C	G	G	G	C
207841	C	C	C	T	C	C	C	C	C	C	C	C	C	C	C	C	C	C	C	C	C	C	C	C	C	C	T	C	C	C	C	C	C	C	C	C	C	C	C	C	C
2099679	G	C	G	G	G	G	G	C	C	G	G	G	G	G	G	G	G	G	G	G	G	G	G	G	G	G	G	G	G	G	G	G	G	G	G	G	G	G	G	G	G
212752	C	C	C	C	C	T	T	T	T	C	C	C	C	C	C	C	C	C	C	C	C	C	C	C	C	C	C	C	C	C	C	C	C	C	C	C	C	C	C	C	C
2132479	C	C	C	C	C	C	C	C	C	C	C	C	C	C	C	C	C	C	C	C	C	C	C	C	C	C	C	C	C	C	C	C	T	C	C	C	C	C	C	C	C
2139485	A	A	A	G	A	A	A	A	A	A	A	A	A	A	A	A	A	A	A	A	A	A	G	A	A	A	G	A	A	A	A	A	A	A	A	A	A	A	A	A	A
218091	C	C	C	C	C	C	C	C	C	C	C	C	C	C	C	C	C	C	C	C	C	C	C	C	C	C	C	C	C	C	C	C	C	C	C	C	C	G	G	G	C
2231885	A	A	A	A	A	A	A	A	A	A	A	A	A	A	A	A	A	A	A	A	A	A	A	A	A	A	A	A	A	A	A	A	A	A	A	A	A	A	A	C	A
2231911	C	C	C	C	C	C	C	C	C	C	C	C	C	C	C	C	C	C	C	C	C	C	C	T	C	C	C	C	C	C	C	C	C	C	C	C	C	C	C	C	C
2252582	C	C	C	C	C	C	C	C	C	C	C	C	C	C	C	C	C	C	C	C	C	C	C	C	C	C	C	C	C	C	C	C	C	C	C	C	C	A	A	A	C
2257607	G	G	G	G	G	G	G	G	G	G	G	G	G	G	G	G	G	G	G	G	G	G	G	G	G	G	G	G	G	G	G	G	G	G	G	A	G	G	G	G	A
2290727	T	T	T	T	T	T	T	T	T	T	T	T	T	T	T	T	T	T	T	T	T	T	T	T	T	T	T	T	T	T	T	T	T	T	T	T	T	T	T	T	C
2471485	C	C	C	C	C	C	C	C	C	C	C	C	C	C	C	C	C	C	C	C	C	C	C	C	C	C	C	C	C	C	C	C	C	C	C	C	C	G	C	C	C
2537945	G	G	G	G	G	G	G	G	G	G	G	G	G	G	G	G	G	G	G	G	G	G	G	G	G	G	G	C	G	G	G	G	G	G	G	G	G	G	G	G	G
2537946	G	G	G	G	G	G	G	G	G	G	G	G	G	G	G	G	G	G	G	G	G	G	G	G	G	G	G	C	G	G	G	G	G	G	G	G	G	G	G	G	G
275975	G	G	G	G	G	G	G	G	G	G	G	G	G	G	G	G	G	G	G	G	G	G	G	G	G	G	G	G	G	G	G	G	G	G	G	G	G	A	A	A	G
2849882	G	G	G	G	G	A	A	A	A	G	G	G	G	G	G	G	G	G	G	G	G	G	G	G	G	G	G	A	A	G	G	G	G	G	G	G	G	G	G	G	G
2895190	G	G	G	G	G	G	G	G	G	G	G	G	G	G	G	G	G	G	G	G	G	G	G	G	A	G	G	G	G	G	G	G	G	G	G	G	G	G	G	G	G
2914832	T	T	T	T	T	T	T	T	T	T	T	T	T	T	T	T	T	T	T	T	T	T	T	T	T	T	T	T	T	T	T	T	T	T	T	T	T	C	T	T	T
3034899	G	G	G	G	G	G	G	G	G	G	G	G	G	G	G	G	G	G	G	G	G	G	G	G	G	G	G	G	G	G	G	G	G	G	G	G	G	A	G	G	G
3151421	A	A	A	A	A	A	A	A	A	A	A	A	A	A	A	A	A	A	A	A	A	A	A	A	A	A	A	A	A	A	A	A	A	A	A	A	A	G	G	G	A
3171526	C	C	C	C	C	C	C	C	C	C	C	C	C	C	C	C	C	C	C	C	C	C	C	C	C	C	C	C	C	C	C	C	C	C	C	C	C	A	A	A	C
3189720	T	T	T	T	T	T	T	T	T	T	T	T	T	T	T	T	T	T	T	T	T	T	T	T	T	T	T	T	T	T	T	T	T	T	T	C	T	T	T	T	T
326149	G	G	G	G	G	G	G	G	G	G	G	G	G	G	G	G	G	G	G	G	G	G	G	G	G	G	G	G	G	G	G	G	G	G	G	G	G	G	G	G	A
3287521	A	A	A	A	A	A	A	A	A	G	A	A	A	A	A	A	A	A	A	A	A	A	A	A	A	A	A	A	A	A	A	A	A	A	A	A	A	A	A	A	A
3299889	G	G	G	G	G	G	G	G	G	G	G	G	G	G	G	G	G	G	G	G	G	G	G	G	G	G	G	G	G	G	G	G	G	G	G	G	G	G	G	A	G
3302908	A	A	A	A	A	A	A	A	A	A	A	A	A	A	A	A	A	A	A	A	A	A	A	A	A	A	A	A	A	A	A	A	A	A	A	A	A	A	A	G	A
336800	T	T	T	T	T	T	T	T	T	T	T	T	T	T	T	T	T	T	T	T	T	T	T	T	T	T	T	T	T	T	T	T	T	T	T	T	T	C	C	C	T
3602545	T	T	T	T	T	C	C	C	C	C	T	T	T	T	T	T	T	T	T	T	T	T	T	T	T	T	T	C	C	C	C	C	C	C	C	C	C	C	C	C	C
3669289	G	G	G	G	G	G	G	G	G	G	G	G	G	G	G	G	G	G	G	G	G	G	G	G	G	G	G	G	G	G	G	G	G	G	G	G	G	G	G	C	G
3683496	C	C	C	C	C	C	C	C	C	C	C	C	C	C	C	C	C	C	C	C	C	C	C	C	C	C	C	C	C	A	C	C	C	C	C	C	C	C	C	C	C
3728996	G	G	G	G	G	G	G	G	G	G	G	G	G	G	G	G	G	G	G	G	G	G	G	G	G	G	G	G	A	G	G	G	G	G	G	G	G	G	G	G	G
3760226	G	G	G	G	G	G	G	G	G	G	G	G	G	G	G	G	G	G	G	G	G	G	G	G	G	G	G	G	G	G	G	G	G	G	G	G	G	A	A	A	G
3802519	G	G	G	G	G	G	G	G	G	G	G	G	G	G	G	G	G	G	G	G	G	G	G	G	G	G	G	G	G	T	G	G	G	G	G	G	G	G	G	G	G
3852669	G	G	G	G	G	G	G	G	G	G	G	T	G	G	G	G	G	G	G	G	G	G	G	G	G	G	G	G	G	G	G	G	G	G	G	G	G	G	G	G	G
3909936	T	T	T	T	T	T	T	T	T	C	T	T	T	T	T	T	T	T	T	T	T	T	T	T	T	T	T	T	T	T	T	T	T	T	T	T	T	T	T	T	T
3987345	A	A	A	A	A	A	A	A	A	A	A	A	A	A	A	A	A	A	A	A	A	A	A	A	A	A	A	A	A	A	A	A	A	A	A	A	A	C	C	C	A
4063873	G	G	G	G	G	T	T	T	T	G	G	G	G	G	G	G	G	G	G	G	G	G	G	G	G	G	G	G	G	G	G	G	G	G	G	G	G	G	G	G	G
4101860	T	T	T	T	T	T	T	T	T	T	T	T	T	T	T	T	T	T	T	T	T	T	T	T	T	T	T	T	T	T	T	T	T	T	T	T	T	T	C	T	T
4102748	A	A	A	A	A	A	A	A	A	A	A	A	A	A	A	A	A	A	A	A	A	A	A	A	A	A	A	G	A	A	A	A	A	A	A	A	A	A	A	A	A
413419	A	A	A	A	A	A	A	A	A	A	A	A	A	A	A	G	A	A	A	A	A	A	A	G	A	A	A	A	A	A	A	A	A	A	A	A	A	A	A	A	A
4247172	C	C	C	C	C	C	C	C	C	C	C	C	C	C	C	C	C	C	C	C	C	C	C	C	C	C	C	C	C	C	C	C	C	C	C	A	C	C	C	C	C
4253187	G	G	G	G	G	G	G	G	G	G	G	G	G	G	G	G	G	A	G	G	G	G	G	G	G	G	G	G	G	G	G	G	G	G	G	G	G	G	G	G	G
4282280	A	A	A	A	A	G	G	G	G	G	A	A	A	A	A	A	A	A	A	A	A	A	A	A	A	A	A	G	G	A	A	A	A	A	A	G	A	G	G	G	G
4327263	A	A	A	A	A	A	A	A	A	A	A	A	A	A	A	A	A	A	A	A	A	A	A	A	A	A	A	A	A	A	A	A	A	G	A	A	A	A	A	A	A
432898	C	C	C	C	C	C	C	C	C	C	C	C	C	C	C	C	C	C	C	C	C	C	C	C	C	C	C	C	C	C	C	C	C	C	C	C	C	T	T	T	C
4418222	G	A	G	G	G	A	A	A	A	G	G	G	G	G	G	G	G	G	G	G	G	G	G	G	G	G	G	G	G	G	G	G	G	G	G	G	G	G	G	G	G
4420786	G	G	G	G	G	G	G	G	G	G	G	G	G	G	G	G	G	G	G	G	G	G	G	G	G	A	G	G	G	G	G	G	G	G	G	G	G	G	G	G	G
4484255	G	G	G	G	G	G	G	G	G	G	G	G	G	G	G	G	G	G	G	G	G	G	G	G	G	G	G	G	G	G	G	G	G	G	G	G	G	A	A	A	G
4486687	G	G	G	G	G	G	G	G	G	G	G	G	G	G	G	G	G	G	G	G	G	G	G	G	G	G	G	G	G	G	G	G	G	G	G	G	G	C	C	C	G
449203	A	A	A	A	A	A	A	A	A	A	A	A	A	A	A	A	A	A	A	A	A	G	A	A	A	A	A	A	A	A	A	A	A	A	A	A	A	A	A	A	A
4585132	T	T	T	T	T	T	T	T	T	T	T	T	T	T	T	T	T	T	T	T	T	T	T	T	T	T	T	T	T	T	T	T	T	T	T	T	T	T	T	C	T
4762820	A	A	A	A	A	A	A	G	A	A	A	A	A	A	A	A	A	A	A	A	A	A	A	A	A	A	A	A	A	A	A	A	A	A	A	A	A	A	A	A	A
4808445	C	C	C	C	C	C	C	C	C	C	C	C	C	C	C	C	C	C	C	C	C	C	C	C	C	C	C	C	C	C	C	C	C	C	C	C	C	C	T	T	C
4895931	C	C	C	C	T	C	C	C	C	C	C	C	C	C	T	C	C	T	C	C	C	C	C	C	C	C	C	C	C	C	C	C	C	C	C	C	C	C	C	C	C
4916023	G	G	G	G	G	G	G	G	G	G	G	G	G	G	G	G	G	G	G	G	G	G	G	G	G	G	G	G	G	G	G	G	G	G	G	G	G	T	T	T	G
4927490	C	C	C	C	C	C	C	C	C	C	C	C	C	C	C	C	C	C	C	C	C	C	C	C	C	C	C	C	C	C	C	C	C	C	C	C	C	C	G	C	C
4934139	G	G	G	G	G	G	G	G	G	G	G	G	G	G	G	G	G	G	G	G	G	G	G	G	G	G	G	G	G	G	G	G	G	G	G	G	G	C	G	G	G
5081778	G	G	G	G	G	G	G	G	G	G	G	G	G	G	G	G	G	G	G	G	G	G	G	G	G	G	G	G	G	G	G	G	G	G	G	G	G	A	A	A	G
508429	G	G	G	G	G	G	G	G	G	G	G	G	G	G	G	G	G	G	G	G	G	G	G	G	G	G	G	G	G	G	G	G	G	G	G	G	T	G	G	G	G
5126883	C	C	C	C	C	C	C	C	C	C	C	C	C	C	C	C	C	C	C	C	C	C	C	C	C	C	C	C	C	C	C	C	C	C	C	T	C	C	C	C	C
5132023	A	A	A	A	A	A	A	A	A	A	A	A	A	A	A	A	A	A	A	G	A	A	A	A	A	A	A	A	A	A	A	A	A	A	A	A	A	A	A	A	A
5289654	T	T	T	T	T	T	T	T	T	T	T	T	T	T	T	T	T	T	T	T	T	T	T	T	T	T	T	T	T	T	T	T	T	T	T	T	T	G	G	G	T
5333903	G	G	G	G	G	A	A	A	A	G	G	G	G	G	G	G	G	G	G	G	G	G	G	G	G	G	G	G	G	G	G	G	G	G	G	G	G	G	G	G	G
5362211	A	A	A	A	A	G	G	G	G	G	A	A	A	A	A	A	A	A	A	A	A	A	A	A	A	A	A	G	G	A	A	A	A	A	A	G	A	G	G	G	G
5412286	G	G	G	G	G	G	G	G	G	G	G	G	G	G	G	G	G	G	G	G	G	G	G	G	G	G	G	G	G	C	G	G	G	C	G	G	G	G	G	G	G
5442563	C	C	C	C	C	C	C	C	C	C	C	C	C	C	C	C	C	C	C	C	C	C	C	C	C	C	C	C	T	C	C	C	C	C	C	C	C	C	C	C	C
5481456	C	C	C	C	C	C	C	C	C	C	C	C	C	C	C	C	C	C	C	C	C	C	C	C	C	C	C	T	C	C	C	C	C	C	C	C	C	C	C	C	C
5515487	A	A	A	A	A	G	G	G	G	A	A	A	A	A	A	A	A	A	A	A	A	A	A	A	A	A	A	A	A	A	A	A	A	A	A	A	A	A	A	A	A
5523110	G	G	G	G	G	G	G	G	G	G	G	G	G	G	G	G	G	G	G	G	G	G	G	G	G	G	G	G	G	G	G	G	G	G	G	G	G	G	C	G	G
5543193	G	G	G	G	G	G	G	G	G	G	G	G	G	G	G	G	G	G	G	G	G	G	G	G	G	G	G	C	G	G	G	G	G	G	G	G	G	G	G	G	G
5543914	A	A	A	A	A	A	A	A	A	A	A	A	A	A	A	A	A	A	A	A	A	A	A	A	A	A	A	A	A	A	A	A	A	A	A	A	A	A	G	A	A
5581887	T	T	T	T	T	T	T	T	T	T	T	T	T	T	T	T	T	T	T	T	T	T	T	T	T	T	T	T	T	C	C	C	T	C	C	T	T	T	T	T	T
5625141	G	G	G	G	G	G	G	G	G	G	G	G	G	G	G	G	G	G	G	G	G	G	G	G	G	G	G	G	G	G	G	G	A	G	G	G	G	G	G	G	G
586474	C	C	C	C	C	C	C	C	C	C	C	C	C	C	C	C	C	C	C	C	C	C	C	C	C	C	C	C	C	C	C	C	C	C	C	C	C	C	T	C	C
586815	C	C	C	C	C	C	C	C	C	C	C	C	C	C	C	C	C	C	C	C	C	C	C	C	C	C	C	C	C	C	C	C	C	C	C	C	C	T	C	C	C
593567	T	T	T	T	T	T	T	T	T	T	T	T	T	T	T	T	T	T	T	T	T	T	T	T	T	T	T	T	T	C	C	C	T	C	C	T	T	T	T	T	T
607871	C	C	C	C	C	C	C	C	C	C	C	C	C	C	C	C	C	C	C	C	C	C	C	C	C	C	C	C	T	C	C	C	C	C	C	C	C	C	C	C	C
720080	G	G	G	G	G	G	G	G	G	G	G	G	G	G	G	G	G	G	G	G	G	G	C	G	G	G	G	G	G	G	G	G	G	G	G	G	G	G	G	G	G
801361	C	C	C	C	C	C	C	C	C	C	C	T	C	C	C	C	C	C	C	C	C	C	C	C	C	C	C	C	C	C	C	C	C	C	C	C	C	C	C	C	C
869371	G	G	G	G	G	G	G	G	G	G	G	G	G	G	G	G	G	G	G	G	G	G	G	G	G	G	G	G	G	G	G	G	G	G	G	G	G	C	C	C	G
916542	C	C	C	C	C	T	T	T	T	C	C	C	C	C	C	C	C	C	C	C	C	C	C	C	C	C	C	T	T	C	C	C	C	C	C	C	C	C	C	C	C
918743	A	A	A	A	A	A	A	A	A	T	A	A	A	A	A	A	A	A	A	A	A	A	A	A	A	A	A	A	A	A	A	A	A	A	A	A	A	A	A	A	A
93597	G	G	G	G	G	G	G	G	G	G	G	G	G	G	G	G	G	A	G	G	G	G	G	G	G	G	G	G	G	G	G	G	G	G	G	G	G	G	G	G	G
942451	T	T	T	T	T	T	T	T	T	T	T	T	T	T	T	T	T	T	T	T	T	T	T	T	T	T	T	T	T	T	T	T	T	T	T	T	T	C	C	C	T
970694	T	T	T	T	T	T	T	T	T	T	T	T	T	T	T	T	T	T	T	T	T	T	T	T	T	T	T	T	T	T	T	T	T	T	T	C	T	T	T	T	T

## Sheet: Supplementary_dataset_4
Supplementary dataset 4 | Oligonucleotide sequences of RNA baits used for M. ulcerans genome-enrichment sequencing
TargetID	Probe Group	ProbeID	Replication	Sequence
Mulcerans_JKD8049	M_ulcerans_JKD8049_KEEP_BOOST_1_Probes	TWP_XMXOXUAUCI_000001	1	GCGCCGGCCCGCAATCCTCGCCGGCGCCGCAAAAACGTTCAGTGCAGAAACGGACGGGTGGCCAATACATAGATTGCCAGCACCGCCAACGGCGCCGCCAATGGCAACCACGGCACCTGC
Mulcerans_JKD8049	M_ulcerans_JKD8049_KEEP_BOOST_1_Probes	TWP_XMXOXUAUCI_000002	1	TGGCCCTGCTCAGACGGTCGGCCCCTGGACCCGGCCTGTAGAACAGGACTCTAGGAAAATCGGAGTCCGATATCCGGGGTTTCGCGAAATTTCTTTTACGTGCCGGAAATACGCCAGTCC
Mulcerans_JKD8049	M_ulcerans_JKD8049_KEEP_BOOST_1_Probes	TWP_XMXOXUAUCI_000003	4	AGCGGAAATGCGGTGGCCGCCAGGCCTGCGAACGCAAATCCAAGGGCGGCAACGATAGTCGGCCAGGTAGCCATCGCGACGCCGGCGGGAGCCCCGGCCGCGTGCCGGCTCACCAGGTAG
Mulcerans_JKD8049	M_ulcerans_JKD8049_KEEP_BOOST_1_Probes	TWP_XMXOXUAUCI_000005	1	GCCACAGCGCAAAGGCCACACAGTGCGGCAAGCAATTGCGGCGGCGCCGACAACACCAGCGCCAGCACCGTCAGCAATACCGCAACCGTTGCCGCCGCACGCACCAAGATTCCCGCTACC
Mulcerans_JKD8049	M_ulcerans_JKD8049_KEEP_BOOST_1_Probes	TWP_XMXOXUAUCI_000007	4	AAGGCAATGACGGCTCCGGCCAGAGCGACGATTACCGGCCCCTGAGCTCCGGCACCGGCGGCGCCCACCATGAGCAGCCCGAATACCGGGGACAGGACTCGACTGCCGGTTCCGGCCACC
Mulcerans_JKD8049	M_ulcerans_JKD8049_KEEP_BOOST_1_Probes	TWP_XMXOXUAUCI_000008	7	CCGCCTCAAACGCAGACGCCACCATCTTGGCCTGCCCGGCCGCCCCCGCCGCCCGGGCCGCCGCCGCACTCAACCAACTGGAGTAGGGCGCCGCGACCGCCGCCATCGCCTTGGCCGCCG
Mulcerans_JKD8049	M_ulcerans_JKD8049_KEEP_BOOST_1_Probes	TWP_XMXOXUAUCI_000009	4	GATCCCATGTCAGACGCTCCCCCGCAGCCGTCCGCGGATCCGACGGCGGCGATCGGGCAACGCCCCCATCGACTGCTCGAGTGCACGGTTTCCCGGCCAGTCGAGTACGTCGACGCCCAC
Mulcerans_JKD8049	M_ulcerans_JKD8049_KEEP_BOOST_1_Probes	TWP_XMXOXUAUCI_000010	1	ACGTGCCTTCGGTCGCCGCGATCGCCGGCGCGTTCTGACCGAACAGATTCGACGTCACCAACTGCACAAACACGTTGCGATTGGCCGCCACCGCCAGCGGATGCACCATCGCCGACCGTG
Mulcerans_JKD8049	M_ulcerans_JKD8049_KEEP_BOOST_1_Probes	TWP_XMXOXUAUCI_000011	2	CGTTGCCATGTCCCGATACATCCCGGCACGCTGCAGCGCCCACATCCGGACCACGAGCGGGTCCTGCTCCCCCTCGAAAGGAGCGCCGTCGAGTACGTCCACGGCAACCACGACATGACC
Mulcerans_JKD8049	M_ulcerans_JKD8049_KEEP_BOOST_1_Probes	TWP_XMXOXUAUCI_000012	5	GACCTATGCCGGGCAACGCCGACAACGCCTGCTGCCACGACGGCAGCCCCGACGCGGCAGCCGAGGCGCCACCGTGATACCCGACCATCGCGGCCACGTCCGCGGCCCACATCTCCTCAT
Mulcerans_JKD8049	M_ulcerans_JKD8049_KEEP_BOOST_1_Probes	TWP_XMXOXUAUCI_000013	1	CCGCTTACGCAAGTCGATCAGCGCCAGCGCGAATTCGGTGTCCAGCAACGTGGAGAACGCGATGACAATGGCCCCGGTCGGAACGGCGGCACGCGGAGCGAGTGTCCCGGTCGTCTTCTC
Mulcerans_JKD8049	M_ulcerans_JKD8049_KEEP_BOOST_1_Probes	TWP_XMXOXUAUCI_000014	1	CGCTGCCCAGGTTGAACGAGCCGTTGTTTCCACCGCCGAGATTCCACTGGCCCGAGTTGCCCAGGCCAGTGTTGACGGTAGGCAAGTTGAACAACGCTGCCGCGGGCGCCGCCGCCGCTT
Mulcerans_JKD8049	M_ulcerans_JKD8049_KEEP_BOOST_1_Probes	TWP_XMXOXUAUCI_000015	2	GAACCGGTCGCCGCTACCGAGCACGGTGTCGAGCACCCGATAGAACTGACGTTGGCCGATGTCGGCTCCCATCCACCGCGGGCGATTGCCGCCCAGCGCGATGATCCCGGCCCGATCACC
Mulcerans_JKD8049	M_ulcerans_JKD8049_KEEP_BOOST_1_Probes	TWP_XMXOXUAUCI_000017	5	ATTGCGCAGGGCGGTCTGAACCACCTGAGCCGCCCCGCGCGCTACTCGCTCGGTGGCTTCGCTGGCCGGGCCCGGCGGCTGCCGGTAAGTGTCGATCAGCACGATGACGTCGGCGGCTCG
Mulcerans_JKD8049	M_ulcerans_JKD8049_KEEP_BOOST_1_Probes	TWP_XMXOXUAUCI_000019	3	GTCGGTCAACCGCTGCGTCACATGCAAACGTCCGCGCCGCGCGCTGACCGCCCAGTTCACCGCCCGCAGCTGGTCCCCCGGAACATAGGGGCGAATGTCGGCGTATTCGACGCCTGGGCC
Mulcerans_JKD8049	M_ulcerans_JKD8049_KEEP_BOOST_1_Probes	TWP_XMXOXUAUCI_000021	3	GATGTACCGGGTGAGGTGGGCACCCAACCGGTCAAGCAGCTCGGTCTGCGGAATGGCCGTCGGCTGCGGCGGTGTGAGCGGAAAGACGACCACCTGGGCGGCCTCGACCGTCCCATCGCC
Mulcerans_JKD8049	M_ulcerans_JKD8049_KEEP_BOOST_1_Probes	TWP_XMXOXUAUCI_000027	4	ATCGGGCTCGGCGTGCACATGAACGGTCGGGACCGGCCGCTGCCAGTAGATCGAGCACAGCACGCCGAGCAGTGGCGCCGCGAACGCGATCAGTTGCCACCGGCCGGCAATGAGGGCGGC
Mulcerans_JKD8049	M_ulcerans_JKD8049_KEEP_BOOST_1_Probes	TWP_XMXOXUAUCI_000029	2	GGCCAGGGCCACTCCGGCGCACGTGGCGACGGCCAGCGTCAGTGGCGAAGCACGCCAGCGCAACTCGACATCACGAGTTGGGATCACATCGCGCCGTCGCTCATCGGCTTCCCGCATTGG
Mulcerans_JKD8049	M_ulcerans_JKD8049_KEEP_BOOST_1_Probes	TWP_XMXOXUAUCI_000031	1	TGCGCGGAACGGGCAAGCGCCGCAACAGTTCTGCGATGACATCGGCTCCCTGGATCTTGCGCACCCACATCTCCGGACGCAAGGTGATCCGGTGCGCGATTGACGCGGTGGCCAGCGCTT
Mulcerans_JKD8049	M_ulcerans_JKD8049_KEEP_BOOST_1_Probes	TWP_XMXOXUAUCI_000033	5	TGACGTCTTCGGGGATCACGTAGTCGCGCCCGAGTAGCAGCGCCCGGGCGCGGGAGAGCTGGACCAGGTCGAGTTCGGCCCGAGGGCTGGCACCGACGGCGACCTGCGGATGGTTGCGGG
Mulcerans_JKD8049	M_ulcerans_JKD8049_KEEP_BOOST_1_Probes	TWP_XMXOXUAUCI_000035	1	TCGCGGTGGCCAACGACACCACGTACTGCAAGACATCGTCGTGAACGGTCACCTGCTCGACCGATTCCCGCATGGCCAACAGGTCGTGCAGGTCCACCACCTGGTTCACCGTCGCCTCGG
Mulcerans_JKD8049	M_ulcerans_JKD8049_KEEP_BOOST_1_Probes	TWP_XMXOXUAUCI_000037	2	CTGACCCGCGTTCGAGCCGGCGCCGCAGCATCGCCGTCTCATCCTGTTCGGAGAGGTAGCGCAGTTCGAGCCGGATGGCGAACCGGTCCAGCTGCGCCTCCGGCAGTGGATAAGTGCCCT
Mulcerans_JKD8049	M_ulcerans_JKD8049_KEEP_BOOST_1_Probes	TWP_XMXOXUAUCI_000039	1	CGTGCTCGATCGGGTTGTCCGTGGCCAACACGATGAACGGCACGGGCAACTTGTGCGTTTGGCCGTCGATACTGACCTGTCCTTCGGCCATCGCCTCCAGCAGCGCCGCCTGGGTCTTGG
Mulcerans_JKD8049	M_ulcerans_JKD8049_KEEP_BOOST_1_Probes	TWP_XMXOXUAUCI_000041	1	GCGGCGTGCGATTGATCTCGTCGGCCATCAGCAGGTTGGTGAAGATCGGCCCCGCCCGAAACTCGAAGCGACCCGATTGCATGTCGTAGATGGTGGAGCCGAGCAGGTCTGCCGGCAGCA
Mulcerans_JKD8049	M_ulcerans_JKD8049_KEEP_BOOST_1_Probes	TWP_XMXOXUAUCI_000043	1	GATCGGGAGTGAACTGCACCCGTTTGAACTCCAGCCCCAACGCGGCGGCAAACGAGCGCGCGATCAACGTCTTACCTAGGCCGGGGAGGTCTTCGATGAGAACGTGGCCCCGAGCCAGTA
Mulcerans_JKD8049	M_ulcerans_JKD8049_KEEP_BOOST_1_Probes	TWP_XMXOXUAUCI_000049	1	TGTTCGGATTGACCCACTCCCACAGGTCCTCCCCGAACAGCATGCGCCCGGTGGCGTGAAATGCCGCCGGATCTTTGGCTTGCCGCTGCCCGGTCGCGATTTCGTATCGTCGCGCCAGCA
Mulcerans_JKD8049	M_ulcerans_JKD8049_KEEP_BOOST_1_Probes	TWP_XMXOXUAUCI_000051	4	TCGGACGCAGATGCCGGTCCCAGTCCGCCCGGGTGGATTCCGACCTACGGATCGTGGTCTCGGTACCCGACAGCCAGCGACGCAGTCCGTCGCCCACGTCATCGGGGTCCGTCTCCGCCG
Mulcerans_JKD8049	M_ulcerans_JKD8049_KEEP_BOOST_1_Probes	TWP_XMXOXUAUCI_000053	4	GCGGCGCCATTGCGTGCCCCACCACTCGACGAATGTTGAGCAGCACCAGGGCGACGGTCACCCCCGAGGCCGCCAGGATCAGTCGGTGGTCACGCACGGCCAGCGTCAGCAGCTCCACCG
Mulcerans_JKD8049	M_ulcerans_JKD8049_KEEP_BOOST_1_Probes	TWP_XMXOXUAUCI_000055	1	CGACAATGAGCAAAGCGCCCAGCACAATAAGCCTTTTCACATTTCATCGCCTCGGCCGGTCGAGGCACCCACGGGCGCCGCGAGTTCGTCGAGCACTAGCCGCAGAACGCGCACCGCCAA
Mulcerans_JKD8049	M_ulcerans_JKD8049_KEEP_BOOST_1_Probes	TWP_XMXOXUAUCI_000056	2	AGTGGTGGCGCCGGGCATCTTGAGCAAGGCGGCGATCGCGGTTTGTGCGGCGGTCACTGTGCTGCTGGGGATCCTGCCGCAACCGGTGCTCGACCTCGCCAACCAGGCCGCCCACTTGCT
Mulcerans_JKD8049	M_ulcerans_JKD8049_KEEP_BOOST_1_Probes	TWP_XMXOXUAUCI_000057	1	CTCGCGGTGGCCCTCGTTCATGACATGCGTGCTGAACCGCGCTTCAGCGAACAGGTTCACCAGCTGTACGGCGTTATCGGCCTGCAGCGCATGATGTTGCACTGCGCGCGCCAACACCTC
Mulcerans_JKD8049	M_ulcerans_JKD8049_KEEP_BOOST_1_Probes	TWP_XMXOXUAUCI_000058	1	CGAGGGCGGTGCGGCGCCGTTGGTGGTCATCGGTGTCATCTCCAGCGGAGTGGCCGCCTACTTCTACGTCCGGGTGATCGTGTTGATGTTCTTCACCGAAGAGTCCAGCGACACACCGCA
Mulcerans_JKD8049	M_ulcerans_JKD8049_KEEP_BOOST_1_Probes	TWP_XMXOXUAUCI_000059	4	GGTTGGGGTGTCGAAGTCGCGCGGCGCGGCCGCGGGGACATTGGCCAGTTCGCGTTCCATGGCCGCATAGCAGGCGATGATCGCCTCGCGTGGATCGCGCTCGAGGTCGGCCATCTCGGC
Mulcerans_JKD8049	M_ulcerans_JKD8049_KEEP_BOOST_1_Probes	TWP_XMXOXUAUCI_000060	1	GGGGCTGGGTCAGCGCTCCCCGATTGTGGGCGTCATGCTGTCGATGTTCCTGCTGGCCTTCGCCGGCATCCCGCTGACGAGCGGGTTCATCAGCAAGTTCTCCGTGTTCAAGGCCGCCGC
Mulcerans_JKD8049	M_ulcerans_JKD8049_KEEP_BOOST_1_Probes	TWP_XMXOXUAUCI_000061	2	CAGTCCGACTTTGGCCGCCCGCACCAGCAGTTGCGAACGTTGCGGCGGCTCCGGGGATTCGCCGGCAACGTCGGTGTGGGTATTGGAGGTCTCGGCACGCCATCGGCGCCGCCACAGAAC
Mulcerans_JKD8049	M_ulcerans_JKD8049_KEEP_BOOST_1_Probes	TWP_XMXOXUAUCI_000062	1	TCTGTCGGCGACGCTGTTCTACCTGGTTGCCTACAGCTTCAGCACGGTGGGCGCATTCGCCATCGTCGGCTTGGTCCGCGACGCGGACGGGGTCGAGGACGCCAACCTGTCCCATTGGGC
Mulcerans_JKD8049	M_ulcerans_JKD8049_KEEP_BOOST_1_Probes	TWP_XMXOXUAUCI_000063	1	CGCCACCGCAGCCAGGATGGTCAGGAGCAACGGCGCTGTTGCTGCGAGCAGAATTTCGAGGGTATTGATGTTGTCGTCGGAAGGCTGTTGTGGTTGTTGCGGCCTGGGCGCACCGTCGCC
Mulcerans_JKD8049	M_ulcerans_JKD8049_KEEP_BOOST_1_Probes	TWP_XMXOXUAUCI_000064	1	CATGGCGGTTGGCACCATCACCGCGGTGAACCAGACCAATGTCAAACGGATGCTTGCCTATTCGTCGGTCGCACACGTCGGCTTCATCCTGACCGGCGTGATCGCCGACAACTCGGCGGG
Mulcerans_JKD8049	M_ulcerans_JKD8049_KEEP_BOOST_1_Probes	TWP_XMXOXUAUCI_000065	4	CGTCGGCGCCGGCACGCCGGGATCGGAAGCGGGCGCCGACGGCGCGACTTCGTCCGGGGTAAACAGGCGCGACAGCAGCAGCGTGAGCAGCAGATAGGCGGCAATCACCGCGAGTCCGAT
Mulcerans_JKD8049	M_ulcerans_JKD8049_KEEP_BOOST_1_Probes	TWP_XMXOXUAUCI_000066	1	GTTCATGGCGGCGGCCACCAAGGTTGCCGCTTTCGGCGCCCTACTTCGGGTGGTCTACGTGGCGCTGCCCCCGCTGCACGATCAGTGGCGGCCGGTGCTGTGGGCGATTTCGATATTGAC
Mulcerans_JKD8049	M_ulcerans_JKD8049_KEEP_BOOST_1_Probes	TWP_XMXOXUAUCI_000067	2	CAGCAACACCCGCCAACTGGTTCGTCGGTGTCCGCCGCCAAGCATTTGGGCGAGGTCCCCCGCGCTGGGCGCCACTGCGCGCGGATCCCGCAGCCGCGCAATGATGGCGAATGCCATCAA
Mulcerans_JKD8049	M_ulcerans_JKD8049_KEEP_BOOST_1_Probes	TWP_XMXOXUAUCI_000068	1	GTCCATGGCCTTGGTGGGCGTCGGTCTGCTGTCGGTCGGTCTGCTGTTCAAGGTTGGCGCCGTCCCCTTCCACTCGTGGATTCCCGATGTGTACCAAGGCGCACCCACGCCGACCACCGG
Mulcerans_JKD8049	M_ulcerans_JKD8049_KEEP_BOOST_1_Probes	TWP_XMXOXUAUCI_000069	2	GGCGACACTGCCGCTCAAGACCGCTATGACGAATACCAGCGCCGGACGGCTGGTAGCCGGTTCGGTGTGCGAGGTGCCATCGTCGTCCGGGAGATAGCCGCGCAGGGCAGCGGCAACCAG
Mulcerans_JKD8049	M_ulcerans_JKD8049_KEEP_BOOST_1_Probes	TWP_XMXOXUAUCI_000072	1	CGCGGCCAACGACCTGTTGACCATGTTTGTCGCGCTCGAGGTGCTCTCCCTGCCGCTGTATCTGATGTGCGGACTGGCGCGACACCGCCGGTTGCTGTCGCAGGAATCGGCGCTGAAGTA
Mulcerans_JKD8049	M_ulcerans_JKD8049_KEEP_BOOST_1_Probes	TWP_XMXOXUAUCI_000073	4	CCGCGCCGCCAGGAACACGCACACTATCGCTGGCCGCCTCGGCGCCCTGGGCGCTAGTCGCGCCCGAACGCCCGAAAGCTACCGTCGAGGACTTCGTGATGGCTGATGGTGCGCCCGGTA
Mulcerans_JKD8049	M_ulcerans_JKD8049_KEEP_BOOST_1_Probes	TWP_XMXOXUAUCI_000074	2	GCCGCAGGCTTCGGCCGTGCCCGGCAGCGACGCCGAACGCGAGGCGCAACGTGCGGGGGTAGCGCAAACCGAAATCTTCCCGCTGCTCACGCTTTCCGTCGGCGGCATGATGGTATTTCC
Mulcerans_JKD8049	M_ulcerans_JKD8049_KEEP_BOOST_1_Probes	TWP_XMXOXUAUCI_000075	1	ACCAGGTCGGCGTCCACCGACGCCAGCACCACGGCCGCCCGTGCGAATTCCTCCGCCGAAGCGGTGTCATCGAATTCGCGTGCGTAATAGGACAGCCCTGGGGTCGGAATCGGCTTCGAA
Mulcerans_JKD8049	M_ulcerans_JKD8049_KEEP_BOOST_1_Probes	TWP_XMXOXUAUCI_000076	3	CACGGTGTTGCTGGTGGAGGTGATGGCGGTCATCTTCATCGCTGAACGCAGCGCCCACCGGGTGGCCGCCCAGACCAAGACGGCGGTCGCCGCGGGCAGCGGCGGACTCGACTCCTTCAC
Mulcerans_JKD8049	M_ulcerans_JKD8049_KEEP_BOOST_1_Probes	TWP_XMXOXUAUCI_000077	3	GGCGCCAGCGCGTTCACCGCGATGTGGTGGTCGGCGAGATCGAAAGCCGCACATTGGGTCAGGTGTTCGAGCGCGGCTTTGGAGCCGCCGTATCCGGGCAGGACGCCGCCGCTGCGGTCA
Mulcerans_JKD8049	M_ulcerans_JKD8049_KEEP_BOOST_1_Probes	TWP_XMXOXUAUCI_000079	1	GGATAGGGCCCGTCGCCGGGTAGCCGGGATGCCACCGAAGTGATGTTGATGATCGAGCCGGCCCCCGCCGCGATCATGTCGGGGCAGCTCAGTTGCATCAACTCGTATGCGGCAAAAACC
Mulcerans_JKD8049	M_ulcerans_JKD8049_KEEP_BOOST_1_Probes	TWP_XMXOXUAUCI_000080	1	CATCGAATACTTCCTGCTGTGTCCGATGCTCATCGTTTTCGGCATCGCCGTCGTCGGCGTGCTGGCCGAGGCGTTCCTGCCGCGCCGGCTGCGATACGGCGCGCAGGTGACACTGGCCCT
Mulcerans_JKD8049	M_ulcerans_JKD8049_KEEP_BOOST_1_Probes	TWP_XMXOXUAUCI_000081	5	GAAGTCTCGAAGTGCCGGCGGTACGCCGCCAACGGGACGCTGACGAATCCGGGCCAGCCCGGCTTGCCGACCGCGGCTCTGCTGGATTTGGCGCCCGGTGCCGCACCGGGCACCGGTGGC
Mulcerans_JKD8049	M_ulcerans_JKD8049_KEEP_BOOST_1_Probes	TWP_XMXOXUAUCI_000082	1	AGCACACCATGAGCACCATCGGCCAGCACGATCCCGCGCCCAAGGTGCCACACCCGGTTTCCGGCGTGAGCGCCCCCCGGACAGCCGAAGGACCACACGAATGATTTTGCCCAGCCCAAG
Mulcerans_JKD8049	M_ulcerans_JKD8049_KEEP_BOOST_1_Probes	TWP_XMXOXUAUCI_000083	5	CGTCCGGGGGCGGTGAACGCGGCGTTGTTCACCAGAATTGTGATGGGGCCCAGGCTGTCCCGGGCCGCCGTCACCAGCGCCGCGACGTCGTCGCGGTCGGTCAGATCGGCGCGCACCGCC
Mulcerans_JKD8049	M_ulcerans_JKD8049_KEEP_BOOST_1_Probes	TWP_XMXOXUAUCI_000085	5	ACCGCACGTCCCCCTGCTGCCTCGATCTGGGCGACGGTGTCACCGATGGTTCCGGGCAAGCGGCTGTCCCACACCTGCTCGGTACGCCCGGCCACGACAACGGCGGCCCCTTCGGCGGCC
Mulcerans_JKD8049	M_ulcerans_JKD8049_KEEP_BOOST_1_Probes	TWP_XMXOXUAUCI_000087	5	AAGGCAAGCGCAATGGCGCGCCCCAGCCCACGGCTGGCGCCGGTGACGATGGCCGCCCGCCCGGCGAGCGCACCCGTCACCGGGTCACACCATGCACGAGTATCGCGGTGGTCTGATCCA
Mulcerans_JKD8049	M_ulcerans_JKD8049_KEEP_BOOST_1_Probes	TWP_XMXOXUAUCI_000089	1	CCCATGCCTCGTCGAGCATCTGGTCCGGATACAGCAGTACCCGCAGCATCGTGGCTCCCCCGATGAATTCGATCATCCGGTTCGGATCCACGTCGGGATGCGCCTCGCCACGGTCGACGG
Mulcerans_JKD8049	M_ulcerans_JKD8049_KEEP_BOOST_1_Probes	TWP_XMXOXUAUCI_000091	2	CCTCCTGCAGCCGGATACGCACCGTGGCGAACAACTCGGTGAAACGCGACAGCACCCGGGCGTTGAGGTCGGCGTCCGCGGTCATGTCGGCGACCAGCCCCGGCAATGCGGCTCGAACCA
Mulcerans_JKD8049	M_ulcerans_JKD8049_KEEP_BOOST_1_Probes	TWP_XMXOXUAUCI_000092	1	CGCTGGCCATCATCGGCGTGATCTACGGCGCAGTCGTGGCGATCGGTCAGACCGACATCATGCGACTGATCGCCTACACGTCGATCTCGCACTTCGGGTTCATCATCGCGGGGATCTTCG
Mulcerans_JKD8049	M_ulcerans_JKD8049_KEEP_BOOST_1_Probes	TWP_XMXOXUAUCI_000093	3	CCGGGGTGGTGAAGACATCGCGCGTCGCCGCGACCATCATCCTGATATCTCCGGCGAAGTCGCCGGCCGGAGCCGACAGCGCGCTGGGCGTCACCGGAAACGCGGCCTCATGGACCAGCT
Mulcerans_JKD8049	M_ulcerans_JKD8049_KEEP_BOOST_1_Probes	TWP_XMXOXUAUCI_000094	1	CGCCGGCGACCGCGGTGCTGATGATGGCGGTGATGGACAAGGTCGGCACGTTCGGCATGCTGCGCTATTGCCTGCAGCTGTTCCCGGACGCCTCAACCTATTTCCGCCCGTTGATCGTGA
Mulcerans_JKD8049	M_ulcerans_JKD8049_KEEP_BOOST_1_Probes	TWP_XMXOXUAUCI_000095	1	CGGCCTTGCTCGACCACCGCCGGTACAACGCAGACTTGGTGGTGCCCGCCCGCTCCGCGACAGCAGCCAGGCTGAGGTTGGAATAGCCGATTTGCACAAGCAGTTCCATGGTCGCGCTCA
Mulcerans_JKD8049	M_ulcerans_JKD8049_KEEP_BOOST_1_Probes	TWP_XMXOXUAUCI_000096	1	ATTACGGCGAACATCCGGCGGTCTTCAAAGCCTTGTTCCTCGGATTCATGTTTGCGTTCGCCATCAAGGCCCCGCTGTGGCCCTTCCACCGCTGGTTGCCCGATGCGGCGGTGGAGTCCA
Mulcerans_JKD8049	M_ulcerans_JKD8049_KEEP_BOOST_1_Probes	TWP_XMXOXUAUCI_000098	1	ACAACCTGTTCGGCGGGCTGATCATGCTGGCAGCGGTCATCGGGCTCTATGTGGTGACCGCCCAAAACGGGTCTGGAACTTTCGACTTCCGCGACATCGTGGCCGGCGTGCAGGGCGGGC
Mulcerans_JKD8049	M_ulcerans_JKD8049_KEEP_BOOST_1_Probes	TWP_XMXOXUAUCI_000099	2	GCTGTGGCCAACGAAACGCCGGTCGAAGATGTAGCCCACCTACAGCGCTCCAGCCGCGACATGACGACTTTGCCGGCAGTGATGGCACGGTGGCTGGCGGGCGTGCTGCCCGGCAACGCG
Mulcerans_JKD8049	M_ulcerans_JKD8049_KEEP_BOOST_1_Probes	TWP_XMXOXUAUCI_000100	1	CGCTGGACGTCTTGCTGTTCTACGTGTTCTTCGAGGCCATGCTCATTCCGATGTACTTCCTCATCGGGGGTTTCGGGCAGGGCCGCGCGCGCTCCGGGGCCGCGGTGAAGTTCCTGCTGT
Mulcerans_JKD8049	M_ulcerans_JKD8049_KEEP_BOOST_1_Probes	TWP_XMXOXUAUCI_000101	1	GCACCCGAGGTGACCGTGGAAAGCGGTGTCGACTCGACGGGGATGTCTTCGGAAACGATCATCCTGACCGCACGTTGGCACGAGGATCACCGGCCGGTGCAGCAGAAGCTGGTGGCCCGG
Mulcerans_JKD8049	M_ulcerans_JKD8049_KEEP_BOOST_1_Probes	TWP_XMXOXUAUCI_000102	1	TGCTGATCCCGCTGCTGCAGATCGCCGGCTGGAATGACGGCGGCGAACGCACCAGGGGTGTGCACGCCTACGTCGCGTTGACGCTGGCCATCGAGTCGATGGTGCTGATCTCGGTGGTCG
Mulcerans_JKD8049	M_ulcerans_JKD8049_KEEP_BOOST_1_Probes	TWP_XMXOXUAUCI_000103	1	GTGGCGCCGGCCGCCGGAGATGTGCCCGTGTTCCCCAGCTACCGACTCGACCACCAATTCGAAGTCATCAAGCTGGTGGGTGAACTCAGCGACGTCCCGGTGCCCCGAGTGCGCTGGATG
Mulcerans_JKD8049	M_ulcerans_JKD8049_KEEP_BOOST_1_Probes	TWP_XMXOXUAUCI_000104	1	TCAAGCCGAGCGGCGAGCACTACCAGTTCGTCGAAAACCGTTCCTGGATCCCGGCGTTCGGCGCCAGCTACACGCTCGGGGTGGATGGCATCGCGGTGGTGCTGGTGCTGCTGACCACGG
Mulcerans_JKD8049	M_ulcerans_JKD8049_KEEP_BOOST_1_Probes	TWP_XMXOXUAUCI_000105	1	GTACCCACCGGAGAAGTGCTGGGGACGCCGTTTTTTCTGATGGACTACGTCGAGGGCGTGGTACCGCCCGACGTGATGCCCTACACGTTCGGCAACAACTGGTTCGCCGATGCGCCGGCC
Mulcerans_JKD8049	M_ulcerans_JKD8049_KEEP_BOOST_1_Probes	TWP_XMXOXUAUCI_000106	4	CGCTGGCCGCTTCGGTGCTCACCATCTTGCTGCCCCCGGGGCTGCGCCAGCTCGCCAAGTGGACCGGCCTGATCGCCAGCGTCGTGACGCTGGCGATGTCGGTTGTCGTCGCTACCGGGT
Mulcerans_JKD8049	M_ulcerans_JKD8049_KEEP_BOOST_1_Probes	TWP_XMXOXUAUCI_000107	1	GAGCGGCAGCGTGAGCTACAGGACGCCACCGTCGGACTGTTGGCCATGCTGCATTCAATACCGAAGCCGCAAGACACATTTGGCTTCCTGTCCGACGGGCCGTCCGGTGACACCGCGCTG
Mulcerans_JKD8049	M_ulcerans_JKD8049_KEEP_BOOST_1_Probes	TWP_XMXOXUAUCI_000108	2	TTCGCCCGCAACTACGCGTTGTCGATGCTGGCCGGTGCGGTCCTGGTGGCCGCGGTGCTCTTGGCGGTGCAGCTGTGGTGAACTCACACGTACCGTGGCTGACGCTGCTGTGGCTGGTCC
Mulcerans_JKD8049	M_ulcerans_JKD8049_KEEP_BOOST_1_Probes	TWP_XMXOXUAUCI_000109	1	CGCAGGCATTTCGACTGGGTGCGCTCGTGGTACGACTTCGCGGTACCTGGCATCGGCAACTTCGCGCTGATAGAGCGGACCTTCCAGTGGCTGCAAGAGCACTGGCCCAGCGAGGTGGCC
Mulcerans_JKD8049	M_ulcerans_JKD8049_KEEP_BOOST_1_Probes	TWP_XMXOXUAUCI_000112	3	CGGATGTACGGCACCGCTGCCATCCCCCGGGTGGCCCCCGTCCGGGTTTCGGTGCTGACGACGGCCGCGCGCGCCGACATGTATGCCGATGCCTTCAACGAGGAGGTGTTCATGCGCCCT
Mulcerans_JKD8049	M_ulcerans_JKD8049_KEEP_BOOST_1_Probes	TWP_XMXOXUAUCI_000114	2	CTGCAGCGTTGGCTCGAGCCCGTCGTCGGAGCCCATGAAGAAGCCACCCATGCGCTCCCGACCTGGGTCAGCACCACGGTGGCGCTCGGTGTCGTCGCCGTCGGTATCGTGGTCGCCTAC
Mulcerans_JKD8049	M_ulcerans_JKD8049_KEEP_BOOST_1_Probes	TWP_XMXOXUAUCI_000116	4	GAGAAGCGGTGGGCGCCGGGAGCCCACCCGCACGAGGCTCCGGCCCTGATGACCTGGCCGATGATTCTGCTGGCCTTCGGCTCCGTCTTCTCCGGTGGTCTGCTGGCGATGGGCGGCACG
Mulcerans_JKD8049	M_ulcerans_JKD8049_KEEP_BOOST_1_Probes	TWP_XMXOXUAUCI_000118	3	ATCGAGGCAGCGCTGGGCGCCGGCGACACCCGCGGCTATGTGCTCGGCGGTGCGGCCCTGCTGGGAGCGGGGGTCACCGCGTTCTACATGACCCGGGTGATGCTGATGACCTTCTTCGGT
Mulcerans_JKD8049	M_ulcerans_JKD8049_KEEP_BOOST_1_Probes	TWP_XMXOXUAUCI_000120	3	ATGCGCCGGTACGGGGGGCTGCGCGCCGCCCTGCCCGTCACCTTCGTCACCTTCGGGCTGGGCTACCTGGCGATCATCGGTGTGCCACCCTTCGCGGGCTTCTTCTCCAAGGACGCGATC
Mulcerans_JKD8049	M_ulcerans_JKD8049_KEEP_BOOST_1_Probes	TWP_XMXOXUAUCI_000122	1	GGCCTGGGTCCGGCCGGCTACGCGTTCGCGATCATGCACCTGCTCACCCACGGTTTCTTCAAGGCCGGACTGTTCCTGGGATCCGGATCGGTCATCCACGCGATCCATGAGGAACAGGAC
Mulcerans_JKD8049	M_ulcerans_JKD8049_KEEP_BOOST_1_Probes	TWP_XMXOXUAUCI_000126	4	GAGGGCCCCACCCCGGTATCCGCCCTGATCCACGCCGCCACCATGGTGACCGCCGGGGTGTACCTGATCGTGCGGTCCAACCTGCTCTACAACCTGGCGCCGGACGCACAGCTGGCCGTG
Mulcerans_JKD8049	M_ulcerans_JKD8049_KEEP_BOOST_1_Probes	TWP_XMXOXUAUCI_000128	6	TTTGCCGGTGCGCCGGCCGCCAGCCGGGGAGCGCTGACCGCGATGGGTTTGCTGCTGCTGCTGGGGGCGTGCGCCAAGTCCGCCCAGGTGCCGCTGCAGGCCTGGTTGGGCGACGCGATG
Mulcerans_JKD8049	M_ulcerans_JKD8049_KEEP_BOOST_1_Probes	TWP_XMXOXUAUCI_000129	2	AGGAGCCCAGCGGATTCCGCTCGCTCAATGACTGCACCCGGATCTGGCGTGATGGCCGCGTCGAACAGCTGGGCTGGCCGCGGGTCAAGATTCACTACCGCTCGGGCACCCGCATCCCGA
Mulcerans_JKD8049	M_ulcerans_JKD8049_KEEP_BOOST_1_Probes	TWP_XMXOXUAUCI_000130	2	GCGTCGGCCGCCACGGCGGCCAAGAAGGCGTTCGTGATGAACCGGGTTGGCGACGCCGGGCTGGCTTTGGGCATGTTCGTCATGTTCAGCACCTTCGGCACGCTGTCCTACGCCGGGGTC
Mulcerans_JKD8049	M_ulcerans_JKD8049_KEEP_BOOST_1_Probes	TWP_XMXOXUAUCI_000131	1	CCGGGGCAACCATCGACGCCACCAGACCCGATGGCACGCCGGTGCACTTCGATGTGGAATCCAAGCTGGCGGTTCCGATTCATGTCGGCGGTGGCTACGGCGGCGATTCGGACTGGCTGC
Mulcerans_JKD8049	M_ulcerans_JKD8049_KEEP_BOOST_1_Probes	TWP_XMXOXUAUCI_000133	2	ACGGCATGTGGAAGGGCGAGAAGTTCGTCGAGCGGCTGACCTACGGCATGACCGATCCGGCGATCATCGCGCGGTCCGGCTTCGGCGTCATCGACCACGTGGGCCGCGCGGTATGCCGTG
Mulcerans_JKD8049	M_ulcerans_JKD8049_KEEP_BOOST_1_Probes	TWP_XMXOXUAUCI_000135	5	ACGGCGACACGGATCCGGTGGAAGGCTGGGGCCTCTACGAGCACGGGGCGCTGGGACGCCACGACCCGTCGGGATTCTCCGACTGGCTCACGGTTGCGCCCTGACCGCACCGCGCGTTGC
Mulcerans_JKD8049	M_ulcerans_JKD8049_KEEP_BOOST_1_Probes	TWP_XMXOXUAUCI_000137	1	TCGACGCCCGGCGTACGCGATCAGAGCGCCAAGAACCCGGTATTTCACACCGCATCCGCAGTAGGCTCCAGTTTGCCGAGCGTATCGATGGAGATCCGAGCCGCAGCCCGGGTGTAACGA
Mulcerans_JKD8049	M_ulcerans_JKD8049_KEEP_BOOST_1_Probes	TWP_XMXOXUAUCI_000139	1	CCCAGCGGAGGTGTGACATGACGCTTGTTGACGTGGTGCCCGGCATGGTGCAGGCCGCGGCAAACGATCTGGCAGGCCTGAATACGACCCTCAATGCGGCCAATGCGGCCGCCGCTACCC
Mulcerans_JKD8049	M_ulcerans_JKD8049_KEEP_BOOST_1_Probes	TWP_XMXOXUAUCI_000141	1	AGATAACAACGGTCGTGGCCGCGGCCCAAGACGAGGTGTCGGCGGCGATCGCGGCGCAGTTTTCCGGCCATGGCCTGGCCTACCAGCAACTCAGTACCCAGGTGGGGGTCTTTTCCGACC
Mulcerans_JKD8049	M_ulcerans_JKD8049_KEEP_BOOST_1_Probes	TWP_XMXOXUAUCI_000143	4	AATTCGTGGCGGCCCTGAGCGCCAGCGCCAGCGGCTATTCCGCCGCGGAAGCGGCCAACACCGGCCCGCTGCAGCAGCTGTTGACCCTCATCAACGCGCCGTTGCTGGCGGCGACGGGAC
Mulcerans_JKD8049	M_ulcerans_JKD8049_KEEP_BOOST_1_Probes	TWP_XMXOXUAUCI_000145	7	GCCCGCTGATCGGCAACGGCGCCAACGGGGCCCCGGGGACCGGAGCCAACGGTGGCGATGGCGGCTGGTTGCTCGGTGACGGCGGGATCGGCGGCTCGGGGACACCGGGCACCGTCGCCA
Mulcerans_JKD8049	M_ulcerans_JKD8049_KEEP_BOOST_1_Probes	TWP_XMXOXUAUCI_000146	4	GGCGTCTACGCACGCCACAACGCGGTCGATGTGGCCGCGCTGCTGCCCGACGGCTCCTACTCCGAGTTGTCGGTCCCGGGGATCCTGCAGACCCGCGGGGCGGATGGACTCCAGACGCCT
Mulcerans_JKD8049	M_ulcerans_JKD8049_KEEP_BOOST_1_Probes	TWP_XMXOXUAUCI_000148	6	GCGGCCATCGGCGCGATGGTGCTGGCCCACCGGGAGCGCTTCGAGCGCCGCAAGTCCCAACGCGAACTCTCCCAGGAGCGCTTCCGCCCCGGCGGTCACCCCACACCGCTGCCGAACCCC
Mulcerans_JKD8049	M_ulcerans_JKD8049_KEEP_BOOST_1_Probes	TWP_XMXOXUAUCI_000149	8	GGTTGTCGGGTAACGCCGGGGCCGGCGGGGCCGGCGGGCCCGGCTTGTTCGGCTTCAACGGCGGCGCCGGTGGGGCCGGCGGACTGTTGGGTGCCGGGGGTCTCGGTGGCGCCGGCGGGT
Mulcerans_JKD8049	M_ulcerans_JKD8049_KEEP_BOOST_1_Probes	TWP_XMXOXUAUCI_000150	2	GCCGGAGGCTTCGCGGGGTTGACGGCCGCCAACGCCAACGGCAACGTCGAGGGCTTGGCGGCGCTGATCTTCTCGCGCTACCTGTGGGCCTTCGAGTTGACCAGCGCACTGCTGATCACC
Mulcerans_JKD8049	M_ulcerans_JKD8049_KEEP_BOOST_1_Probes	TWP_XMXOXUAUCI_000152	2	CTCATCGGTGTGGACTCCGCGGAGTCGCTCAAAGAGACGCTGCGCGGGCAGCGGGTCGCCGCGCTGGTGATCGGGGTCGGATTCGGTGTCCTGTTGATCGCCGCCATCGGCAATGTGGCG
Mulcerans_JKD8049	M_ulcerans_JKD8049_KEEP_BOOST_1_Probes	TWP_XMXOXUAUCI_000155	9	GGCGCGCTGTTCGGCACGGGCGGGGTCGGTGGGGCCGGTGGCAGCGGAGTTGCCGGCGCCGGTGGGGTCGGCGGGGCCGGCGGCAACGCCGGGTTGCTGTTCTCGGCCGGCGGCGTCGGC
Mulcerans_JKD8049	M_ulcerans_JKD8049_KEEP_BOOST_1_Probes	TWP_XMXOXUAUCI_000156	1	ACCATCACCGTTACCTCGACCGGTGAGGCGGTGACCTTCTGGATTCTGGGTGCGCTGGCGCTGGTCGGCGCGCTCGGGGTGGTGATGGCCGTCAATGCCGTGTACTCGGCGATGTTCTTG
Mulcerans_JKD8049	M_ulcerans_JKD8049_KEEP_BOOST_1_Probes	TWP_XMXOXUAUCI_000158	1	TGCCGGCGCCACCGACAAGGACTACTACCTGGGCAACGTGACCGCCGAAGGCTTGCGCGAAACACAGAAAACCGGAGAGTCGCGGTGACTTCGACCCTGGCTTCCAGTCTGGCCGCGGAC
Mulcerans_JKD8049	M_ulcerans_JKD8049_KEEP_BOOST_1_Probes	TWP_XMXOXUAUCI_000160	1	GCTGACCATGACCAATGACTACGAGTTGGCCGACGACAACCGTGCCGACCTGATCTATGAGAAGGACCGGCTGCTGGCCCCGCTGCAGCCCGAGATGACCGCGCCGCCGCATCCCAGGGC
Mulcerans_JKD8049	M_ulcerans_JKD8049_KEEP_BOOST_1_Probes	TWP_XMXOXUAUCI_000161	7	ATCGGCAACGGCGGCAATGCCGGTGTCGGCGGGACCGGCCCGGCGGCGGGCGCGACGGGGGTCGGCGGGACCAGCGGGCTGTTGCTGGGGCTGGACGGATTCAACGCGCCAGCCAGCACC
Mulcerans_JKD8049	M_ulcerans_JKD8049_KEEP_BOOST_1_Probes	TWP_XMXOXUAUCI_000163	6	TCGCCACTGCATACCTTCCAACAACAAGCACTGGGCGCGGTCAACGCGCCCGTCCAGACCCTCACCGGGCGCCCGCTGATCGGCAACGGCACCCCCGGGGCCGCGGGCAGCGGCGCCGCC
Mulcerans_JKD8049	M_ulcerans_JKD8049_KEEP_BOOST_1_Probes	TWP_XMXOXUAUCI_000164	1	GGTAGCTCCCCGGTATCACGGCCGCCATCAGCTCAACCGCTACCCCGACGGCCTGGAGAAATGTATCGGTTGCGAGTTGTGCGCCTGGGCCTGCCCGGCTGACGCGATCTACGTCGAGGG
Mulcerans_JKD8049	M_ulcerans_JKD8049_KEEP_BOOST_1_Probes	TWP_XMXOXUAUCI_000165	7	GGGACCGCGGGCGGATGGGTGTTCGGAGACGGCGGGGCCGACGGGTCCGGCGCGATGAGCACCGGTGCCGATGGCGGGGCTGGCGGTGCGGCCGGCATGTGGGGCACCGGCGGTGGTCTT
Mulcerans_JKD8049	M_ulcerans_JKD8049_KEEP_BOOST_1_Probes	TWP_XMXOXUAUCI_000166	1	GGTGCGAGCAAGGAGAACGCCCGTGGCTAAATTCCTGGACTCCATTGCCGGATTCGGCGTGACCTTCGGGTCGATGTTCAAAAAGACGGTCACCGAGGAGTACCCGGAGAAGCCGGGTCC
Mulcerans_JKD8049	M_ulcerans_JKD8049_KEEP_BOOST_1_Probes	TWP_XMXOXUAUCI_000168	6	GCCGTGACAAAGGCCCGGCGGCGCGGCAAGCAGCCGGCCGCCGGCCCCGACGAGCAAGGCGCCTTGGAACCGCTGTTCCCGACGCCGCCGCTGCCCATGAAGCCGCTGGCTCAGCCAGTT
Mulcerans_JKD8049	M_ulcerans_JKD8049_KEEP_BOOST_1_Probes	TWP_XMXOXUAUCI_000169	6	GGCTTCGGCGCGTTGAACGGCGCGGCCGGTGGTGTTGGCGGAGCCGGCGGGCTGCTGGGTGGGCTGGTCGGAGCCGGCGGCGGTGACGGTGGGGCCGGTGGTTACGGCCTTACCGGTGCT
Mulcerans_JKD8049	M_ulcerans_JKD8049_KEEP_BOOST_1_Probes	TWP_XMXOXUAUCI_000170	1	GTGATCCGGACCCTGCGCAACCAGGGCTACCAATACTGGACACCGGCGCTGGTGGTCAGCAGCATCGTCGTGGCCGCAATCCTGGTGATGTCGCTACGAAAACCGTTCAGCACGCCCAAC
Mulcerans_JKD8049	M_ulcerans_JKD8049_KEEP_BOOST_1_Probes	TWP_XMXOXUAUCI_000171	9	GGTGGCGCCGGCGGGGCCGGTGGCAATTCCGGGCTGCTCAGCGGCCCGGGTGGTTCCGGCGGAACGGGCGGAGCGGGCGCCGTCGCCGACGGCGCTGTCGGTGGGGCCGGCGGCAGCGCC
Mulcerans_JKD8049	M_ulcerans_JKD8049_KEEP_BOOST_1_Probes	TWP_XMXOXUAUCI_000173	6	GGGTTGCTGTTCGGCAGCGGCCGGATCGGCGGCGACGGCGGGTTCGGCAGCAACACCGGCGGTGCCGGCGGCTCCGGTGGGCTGCTGCTCGGCCAAGACGGAAGCGACGGCCTGCCCTAG
Mulcerans_JKD8049	M_ulcerans_JKD8049_KEEP_BOOST_1_Probes	TWP_XMXOXUAUCI_000175	1	CCGATGCGCCCGCCCCGAATCCATCAGGGCCCCGAAGCGCCTGACAGACAACCCAATTGGTTCAGCGCAGCTCGTCGATGATCGCAGCGAGCGTGCGAAGCCCAATGGGTGCGGCCTGAT
Mulcerans_JKD8049	M_ulcerans_JKD8049_KEEP_BOOST_1_Probes	TWP_XMXOXUAUCI_000177	1	ACAGGCACACGGTGTCAGAGATCCCATCCACCCGATCGCGGATGCGCGCCGCAACGTCGGCGGGTGTGCCGCAGGCCGCCAAGGTGTGCATCATGGTGTCGTCGATCAGCGCGCCCATTT
Mulcerans_JKD8049	M_ulcerans_JKD8049_KEEP_BOOST_1_Probes	TWP_XMXOXUAUCI_000185	1	GGCCGAAGGGAATTGGGCCGGGGTTGAAAGTCGGTGTCATCAGCGTGTGCCGGTAGAACTGTCCGCGAAAGTTCAACCGGTCACCGCAATTCCAGGCAGCAAAGATTGCCCGCAAGGCAG
Mulcerans_JKD8049	M_ulcerans_JKD8049_KEEP_BOOST_1_Probes	TWP_XMXOXUAUCI_000186	1	GCGATCGCCATCTTCGTGTTTCTCATGCTGACGGTGCTGGTGGCGATCTTGGCCGAACGCAAGTTGCTGGGCCGGATGCAATTGCGCCCCGGCCCAAACCGGGTGGGGCCCAAGGGCTCG
Mulcerans_JKD8049	M_ulcerans_JKD8049_KEEP_BOOST_1_Probes	TWP_XMXOXUAUCI_000187	2	CGATCAGCTCGGTCATCCGAGCCACCGGGTGGTCGAACGCGGCGCCGAACCGATTCTCGATCTGGGCGCGCACCTGGGTGCCAAGGCCCAGGATGAATCGGCCGCCGCTGAGCAGCTGGT
Mulcerans_JKD8049	M_ulcerans_JKD8049_KEEP_BOOST_1_Probes	TWP_XMXOXUAUCI_000188	1	TCGTACGAATCGGCGCCGGCTCATGACCCGCACCAGCGACGATGCAGAGCGAAGCGATGAACAGGAGTGGCGCCCATGACCGATTTCGGACATGACGTCTGGTGGCTGGTCGTCGCCAAG
Mulcerans_JKD8049	M_ulcerans_JKD8049_KEEP_BOOST_1_Probes	TWP_XMXOXUAUCI_000190	2	CACGTGGCTCGATCACCTTGCCGCTGAACATCACTGACATGCCCGAACGGGTGGTGTGGCTGCCCCTCAACTCGCCTGGTTCGGCGGTGTATCGCCAGCTGGGCGCGGGGATCGGCAGCG
Mulcerans_JKD8049	M_ulcerans_JKD8049_KEEP_BOOST_1_Probes	TWP_XMXOXUAUCI_000192	5	GGTTGCAGGACGGCGAACCCCATCTGTCCGGCACCGCACGCCCACCGGTGGTGCGTCTGGCGGCAGAAACTGCCGCCGAGATCGGCGCCGCCGACGGCGACGCGGTGACCGTCAGCTCGT
Mulcerans_JKD8049	M_ulcerans_JKD8049_KEEP_BOOST_1_Probes	TWP_XMXOXUAUCI_000194	6	CGCTGGGCAACTGGGATGGCAAGCACGCCGCCAGCCCCCATGTCACTGCCGTCGGTGCGGCCCAACCCGCGGCGGGTGAGGCCATCCTGACGGGCTGGCGGATGCTGCTCGACGCGGGGC
Mulcerans_JKD8049	M_ulcerans_JKD8049_KEEP_BOOST_1_Probes	TWP_XMXOXUAUCI_000195	2	TGGGCGCCGGCTTTGCCGGTCTGGCCGCAGCCCGCGACCTGGCGCGTCAAGGTCATGATGTGCTGGTACTAGAAGGTCGCGATCGCGTTGGCGGCCGCTCTTTCACCGGCTCCATCGCCG
Mulcerans_JKD8049	M_ulcerans_JKD8049_KEEP_BOOST_1_Probes	TWP_XMXOXUAUCI_000196	2	TGCGGGGCAGCACCCAGCAAGCCGGCCAGTCAGATCACCGGGTCCTCGACGCGCTGGCCGATGAGATGGGCGTGTATCTAGGGATGTCGTCGGTCGAGTCGGCGCGCGAAGAGCTCGCGG
Mulcerans_JKD8049	M_ulcerans_JKD8049_KEEP_BOOST_1_Probes	TWP_XMXOXUAUCI_000197	2	GATTGCCGGCGGATATGGGCGGCTCGTTCGTTGGCCCCAGCCAGGACGCAGTCCTGGCGCTGGCCGCCGAGTTGGGTGTTCCCACCGTTCCGACCTTCCACGACGGCAAGAACGTGATCC
Mulcerans_JKD8049	M_ulcerans_JKD8049_KEEP_BOOST_1_Probes	TWP_XMXOXUAUCI_000198	3	AACTGCGGCACAGCCCCGTCACCGAGCGCGCCGACGTGGTGTTCCCGGTCGCGCCGACCACGCAGAAGTCCGGAGCGTTCGTCAACTGGGAGGGCCGCTACCGGGAATTCGAACCGTCGC
Mulcerans_JKD8049	M_ulcerans_JKD8049_KEEP_BOOST_1_Probes	TWP_XMXOXUAUCI_000199	2	GCTGGCGCGGCGGGGTCCGCCCCTACAGCGGCACCATTCCCAGACTTTCGCTGACGGGGCTGCTCGACATCGCGCGGCTACGCTGGCAATTCGAGAGGCTTGCCCGCAGCATCCCGATAT
Mulcerans_JKD8049	M_ulcerans_JKD8049_KEEP_BOOST_1_Probes	TWP_XMXOXUAUCI_000200	6	CCGCCGCCACCGACGGGGACCTGGACGCCCTCCTGGTGGGAGGCTTGGAGCCCGACGACTTCGCGGACCCTGACGCGGTGCTGGCCGCGCTGGACGCCGCCGGGTTCGTGGTCAGCCTGG
Mulcerans_JKD8049	M_ulcerans_JKD8049_KEEP_BOOST_1_Probes	TWP_XMXOXUAUCI_000201	2	CGGCTCCCTGGGCTGCGAACCGGGCCGCCGACCTCGACGGTGTCTCGCTGCGGCAATGGCTGAGATCGGTTCGCGCTTCTGCGTCCTCACACGACCTGATGGCGATCATGACCCGGGTGA
Mulcerans_JKD8049	M_ulcerans_JKD8049_KEEP_BOOST_1_Probes	TWP_XMXOXUAUCI_000202	6	CCACGCTGCTGCCCGGCGGCCGTCCGCTGGCCGATGACACCGCCCGCTCGCAGGTTCGTGCGGCGTGGCACGTTTCCGACTTGCCGACCGCCCCTGGACGTGACGCGGCCGGCATCCTGG
Mulcerans_JKD8049	M_ulcerans_JKD8049_KEEP_BOOST_1_Probes	TWP_XMXOXUAUCI_000203	5	CCTGGGAGTGCGAGCCCGACGACGTGTCCATGCTGCACGCGGCCCGCTCCGTGCGGGCCGCCGGCGGGCTGGACCGGTTGCTCGATGTGGAAAACGGGGCCCAGCAGGAGCTCATCCCCG
Mulcerans_JKD8049	M_ulcerans_JKD8049_KEEP_BOOST_1_Probes	TWP_XMXOXUAUCI_000204	7	TGGCCACGGTGCCCGGTGGATTGTCCGCCGCGGCACGATTGGCCGACAGCACCGGCGCCCGGCTGGCCTGGGTACCACGGCGGGCCGGGGAACGTGGCGCGCTGGAAGCCGGCGCGCTGC
Mulcerans_JKD8049	M_ulcerans_JKD8049_KEEP_BOOST_1_Probes	TWP_XMXOXUAUCI_000205	2	GCGGCACCCAGCAGATCGCCGAACTGGCCGCGGCCGAACTGGGCATCCATGTCGTGCTGGACGCACCCGTTCGTCGCATCGACCGACACGGTGCCGGTGTGACCGTCACCTCCGATCAAG
Mulcerans_JKD8049	M_ulcerans_JKD8049_KEEP_BOOST_1_Probes	TWP_XMXOXUAUCI_000206	6	CGGGCCGGCTGATCAAGACCACTCCCGGCGCCGAGCCCGCGGCGCTGGACGCCCTGGCCACCGGCGAGCTAGGTGACCTGCTGGCGACGCCGGGCGCGGTCATCATGGTCGGCGAGCGCA
Mulcerans_JKD8049	M_ulcerans_JKD8049_KEEP_BOOST_1_Probes	TWP_XMXOXUAUCI_000207	4	GCCAGGCCGAGGCGGGCTTTGTCATTGTCGCGATTCCGCCCGCGCATCGCGCCGCCATCGAGTTCAACCCCCCGCTGCCCACCGGGTACCAGGAACTCGCCGACAACTGGCCGCAGGGCC
Mulcerans_JKD8049	M_ulcerans_JKD8049_KEEP_BOOST_1_Probes	TWP_XMXOXUAUCI_000208	1	GGTTCGAGCCGGAAGACGAGTCGCCGATCGTGTTCTTGCGGCTGCGTAAGGCGGCGCGCAAAAACGGTCTTCCCGTTTACGCTCTCGCCCCGTTCGCCACCCGCGGCCTGCAGAAGATGT
Mulcerans_JKD8049	M_ulcerans_JKD8049_KEEP_BOOST_1_Probes	TWP_XMXOXUAUCI_000209	1	GGTTGAGCAAGGCCTACGCGGCGTATTCGACGCCATTTTGGCGCATCAACGGCTTCACCGGGCAGTCGTTGTCAGACATGGGCCCCGTTTTCATCACCTTCGACGCCAGTCCGCACGACG
Mulcerans_JKD8049	M_ulcerans_JKD8049_KEEP_BOOST_1_Probes	TWP_XMXOXUAUCI_000210	5	ACTTCCGGGCCCGGCCGCACTCGGCCGAGGAGGCCGACTTCCTGGCCGCACGTATCGCGGGACGGCCGGTAACCGTCAGCTACGCCGACCTGGAATCCGCGCCGGTGGTGTTGCTGGTCG
Mulcerans_JKD8049	M_ulcerans_JKD8049_KEEP_BOOST_1_Probes	TWP_XMXOXUAUCI_000211	1	ACGCTCCCGGCATTCTGATGGGCTTCGTCGACGCCCGTGAATTCGACTCGCTATCTGCCGACCAGCGTCGCGACCGGACGCTGCGCTGTTTCGCCTCGCTGTTCGGAGATGACGCGCTCG
Mulcerans_JKD8049	M_ulcerans_JKD8049_KEEP_BOOST_1_Probes	TWP_XMXOXUAUCI_000212	4	CCCGGGGCCTGCAGGAAGCCCGCGGCTGCACCGGTGTGCTGGTCGGCGGCCGGGCCACCTGGGAGGATGCCTACGCCTACGCCAAGTTCGCGCGAATCGCCCTGGACAGCAATGACATCG
Mulcerans_JKD8049	M_ulcerans_JKD8049_KEEP_BOOST_1_Probes	TWP_XMXOXUAUCI_000213	1	AGCCCCTCGACTACGCCGATTACTGCTGGGGCACAGAACAATTCGCGCCAGGCGGACCCACCGCCGCGGTACCGCCAGGGTCGTGGACCAGATACGGCCAGTTATTGCGAAAACCGGTCG
Mulcerans_JKD8049	M_ulcerans_JKD8049_KEEP_BOOST_1_Probes	TWP_XMXOXUAUCI_000214	3	ACAAGGGCCGCTGGGCGTTCACCTACGCGACCCAGCCGGACGTCATCACCACTCCCCTGATCCGCGACACCGACGGCAACCTGGTCCCGGCATCGTGGTCGCACGCCATCGTGGCAGCGG
Mulcerans_JKD8049	M_ulcerans_JKD8049_KEEP_BOOST_1_Probes	TWP_XMXOXUAUCI_000215	5	GGCCGATTCACTGGGCCGGTACCGAGACCGCGGACGAATGGACCGGCTACTTCGACGGGGCGGTCAGGGCGGGCCAACGCGCTGCCGCGGAGGTCGCCGCCCTGCTATGAGCTGATGCGG
Mulcerans_JKD8049	M_ulcerans_JKD8049_KEEP_BOOST_1_Probes	TWP_XMXOXUAUCI_000217	1	GCCCGGGAGCGGCCGCCGACCGAATCGACGAGTGTCCGCAAGTGCCGGTTCACCTCGTGGTGCTGTTCCAGCATCGAGCAATGCCCGCCCGGCAATTCGACCAAATCGAAGACGTTGGGC
Mulcerans_JKD8049	M_ulcerans_JKD8049_KEEP_BOOST_1_Probes	TWP_XMXOXUAUCI_000219	1	GCAGTGCTTGCGATCTTGCGGGTCTGGCTGATCGGCGTGAGCCGATCACGCTCACTGCCGATCACCAGCGTCGGTACCGTCAAACCGTCCAGACTGATGTGGCGCGATCCGACCTCGCCG
Mulcerans_JKD8049	M_ulcerans_JKD8049_KEEP_BOOST_1_Probes	TWP_XMXOXUAUCI_000221	4	ACCAGCATCCGCGCGCAGCCGCCACGGCCCGCCGCCGACGTCTGCGCGAACAGTTCGTAGAGCAGGCGTGCCGCGGTTGGATGGGCGTCGGCCCCGACCGCCATCATCGCGATCAAGTAC
Mulcerans_JKD8049	M_ulcerans_JKD8049_KEEP_BOOST_1_Probes	TWP_XMXOXUAUCI_000223	1	TGGGTGGGAATCCGGACTGCGCTCGGGAGCGGAAACCCGCCGAACGCGTTGATCAGACCCCGGCCGGCAAAGTCTCGAGCCGCCGACAATTCCCGCGGCACCGACAGCATTCTGATCTTG
Mulcerans_JKD8049	M_ulcerans_JKD8049_KEEP_BOOST_1_Probes	TWP_XMXOXUAUCI_000224	1	CGTGCACCACCGTCGCCACCGACGACATGGTGGTTCGCACCCAGCTCACGTCCGAGGCCGCCGACAGGGCACAGCACGGCGTGATGGAATTGCTGCTGATCAACCACCCCTTGGACTGCC
Mulcerans_JKD8049	M_ulcerans_JKD8049_KEEP_BOOST_1_Probes	TWP_XMXOXUAUCI_000225	2	CGCAGCAAGTCGCCGGTGGCGGTGTTGATCAATGCGACGGCGTCGGCACGCCGATGCACCTTGTGCCGGTAGCGCTCGGACCAAGCGGAGATAGCGATGCCGCCCATCGAATGTCCGGCG
Mulcerans_JKD8049	M_ulcerans_JKD8049_KEEP_BOOST_1_Probes	TWP_XMXOXUAUCI_000226	2	GGGCCGCCGAGCTCATGGGTATACAGATCCCACGGTTCTGTGATCACCCGCTGCTCGAGCCGGTCGGCGCGTGTCGGCAATGCCTGGTCGAGGTGGAGGGGCAGCGCAAGCCGTTGGCGT
Mulcerans_JKD8049	M_ulcerans_JKD8049_KEEP_BOOST_1_Probes	TWP_XMXOXUAUCI_000228	1	GGGCCACAATGACAAGTGCGGCCAATACCAAGACCGGCGACGGGGTGAGCCAGCCGGAGCTGGTGACGCTGACTATCGACGGTGCCGAAATCAGCGTTCCCAAAGGAACTTTGGTTATTC
Mulcerans_JKD8049	M_ulcerans_JKD8049_KEEP_BOOST_1_Probes	TWP_XMXOXUAUCI_000230	1	GTGATGTCCTCGATCAAGCACTTCCAAAACGAGTACATCGCCCACGCCGAACAGGGCGGTTGCCCCTTCGATCCCCGGGACTCCATGCTCACAGCAGGCCGGAATACCGCGAAAGGGACT
Mulcerans_JKD8049	M_ulcerans_JKD8049_KEEP_BOOST_1_Probes	TWP_XMXOXUAUCI_000231	4	TGGGTGTGCAGTGCGGTGCCGTCCGCCGCGCGGACGGTAAGGCTGCGGCTCGGGGGTAGAACGTCCGGCAATGCAGCGGACGCCTTGGTATGCGCCTTGCCGTCGGTGGCCTTCCGAGCA
Mulcerans_JKD8049	M_ulcerans_JKD8049_KEEP_BOOST_1_Probes	TWP_XMXOXUAUCI_000233	1	CTCATCGCCGCTCCCCCTTCAACGCGGCCCCATTGCCGCCTTCTGGATGGGCGCAAGTTTACATGAGCGCAATGTGCCGCCGATCACAATCCCCGAACACGGTCCGATAACGACCCCCGG
Mulcerans_JKD8049	M_ulcerans_JKD8049_KEEP_BOOST_1_Probes	TWP_XMXOXUAUCI_000235	3	GCCGCGGACCAGCCGCGATCGGGTGAAATATGAGACGCTGACGACGTGTCCCGGGTACCCCGCAGGAAATTCTTGGCGGCGACAGCGGGCCTGAGCTGGGGCGCCGCTGCCGAGTTGGGC
Mulcerans_JKD8049	M_ulcerans_JKD8049_KEEP_BOOST_1_Probes	TWP_XMXOXUAUCI_000236	2	CTGAAGTTCTGGACGCCGGGCGGATCGTCGACCCCATTGCTCACCGACGAGCACCTCGATGTGCCGCTGGACTACGAGGGCGTCGGCGGCGTGGGGTCCATGCTGGGCACCAAAGCGTTG
Mulcerans_JKD8049	M_ulcerans_JKD8049_KEEP_BOOST_1_Probes	TWP_XMXOXUAUCI_000237	6	GCCGGATGCGCGTCGAATCACGCAGCCCGGCCGAGCGCCCCGCAACGCCGGCGGATAAGACGGATACGCGGTCGATTCTGGTCATCGGCGCCGGGATGGCCGGCCTGGGCGCCGCGCGTG
Mulcerans_JKD8049	M_ulcerans_JKD8049_KEEP_BOOST_1_Probes	TWP_XMXOXUAUCI_000238	2	GGCTTCACCCTGTATTCGCTGTCCGGCCATGTCACCCGGCCCGGACAGTACGAGGCCCCGCTGGGGATTACCCTGCGCGAATTGCTCGACTACGCCGGCGGGATACGGGCCGGGCACCAA
Mulcerans_JKD8049	M_ulcerans_JKD8049_KEEP_BOOST_1_Probes	TWP_XMXOXUAUCI_000239	4	CACTTGCCGATGCCGGATGGCCGGTGCGGCTGATCGAGGCCCGCGATCGGGTCGGCGGCCGGGTCAATACCGTCCGGGACTGGGACGTGCCGCTGGAAATGGGCGCCTCCTGGATCCACG
Mulcerans_JKD8049	M_ulcerans_JKD8049_KEEP_BOOST_1_Probes	TWP_XMXOXUAUCI_000240	1	GTTGCCGGGCTCTACGGCTGCCCGACGGTGATCAACAACGTCGAAACGATCGCCAGCGTCCCGTCCATCATCCTCAACGGCGTCGACTGGTTCCGCTCGATGGGCAGCGAGAGGTCGCCC
Mulcerans_JKD8049	M_ulcerans_JKD8049_KEEP_BOOST_1_Probes	TWP_XMXOXUAUCI_000241	4	GCACGACCGCCAATCCGCTCGTCGAGCTGGCCGGCCAAGTCGAGGCACGGCTTGCGCCAACCGACTATGACACCCCGGCCAAGCTGGCGGTTGCCCCGCGCCTCGAGCCGATCAGCTACG
Mulcerans_JKD8049	M_ulcerans_JKD8049_KEEP_BOOST_1_Probes	TWP_XMXOXUAUCI_000242	6	GATCTGGAACTGGTGGTCCACGCCGGCGCGGGTGCCTACATCTGCGGCGAGGAGACCGCGCTGCTGGATTCGCTCGAGGGCCGGCGCGGTCAGCCACGCCTGCGGCCCCCCTTCCCCGCG
Mulcerans_JKD8049	M_ulcerans_JKD8049_KEEP_BOOST_1_Probes	TWP_XMXOXUAUCI_000243	6	ACGACGACACCTGGCGACGGCTGGTGGCCCAAGCTCGCCGCGATGTCGACGACGGGAGTCTGGCCGCGGCGCTGGACGCTCAGGCCCCCCGTGACGACCTGTCCGACCGGGAGCGCGCCG
Mulcerans_JKD8049	M_ulcerans_JKD8049_KEEP_BOOST_1_Probes	TWP_XMXOXUAUCI_000244	2	AGCCACGCGTTCATCTACGTGCGTGGCGAGGTGCTGCCGGTGTTGCGCCGCCTGCAGAACGCGGTGGCCGAGGCATACGCCGCGGGCCTGTTGGGCCGCAACATCAATGGCTCCGGATTC
Mulcerans_JKD8049	M_ulcerans_JKD8049_KEEP_BOOST_1_Probes	TWP_XMXOXUAUCI_000245	1	AGTTGGCCTACTACGTCAACACCGTGATCGAAGACGAGTACGCCGCGGACGCGGATCAGCTCTCCGCGACGACTTACGACCAGGGCACGTATTCGAGCGGGCCGCAGGTCGTTATCACCA
Mulcerans_JKD8049	M_ulcerans_JKD8049_KEEP_BOOST_1_Probes	TWP_XMXOXUAUCI_000246	1	TATTTGGTGGTCAACGCCGACGAGTCCGAACCCGGCACGTGCAAAGACATTCCGCTGATGCTGGCCACACCGCACGTGCTCGTCGAGGGCGTCATCATCGCCGCCTACGCGATCCGGGCC
Mulcerans_JKD8049	M_ulcerans_JKD8049_KEEP_BOOST_1_Probes	TWP_XMXOXUAUCI_000251	1	TCCTGTCCAAGAGCTACTTCCGGTTCGACAGACGCACCTGGGATGCCGACAACGCCTTCTGCCAGTTCCTCGGCCCCCCGGGCAGCATGTGGTCACAGTGGCTTACCCTGCCGGCCGCCG
Mulcerans_JKD8049	M_ulcerans_JKD8049_KEEP_BOOST_1_Probes	TWP_XMXOXUAUCI_000252	4	CCGGCCCGACCAGGGCCAGGGCGGTGCGGGTGCCGCGACATTAGCCGGACTGCGGGTGGCGCAAGACAACGACATGCAGGCACCGCCGGCACCTGGAGGGCAGTGATGACTTCCCAGGCA
Mulcerans_JKD8049	M_ulcerans_JKD8049_KEEP_BOOST_1_Probes	TWP_XMXOXUAUCI_000253	2	CGGGCCCAATTGTGCTGGCCCTCAACGCCGGCCATCGTGGCCGGCACGTGGAGTCCTGCTCCCCCAGTGAGTTGATGTCTGGCGCGCTACCGGTCGCCCGGCAGCTGTTCGGCAAAGACA
Mulcerans_JKD8049	M_ulcerans_JKD8049_KEEP_BOOST_1_Probes	TWP_XMXOXUAUCI_000254	4	GGAATCGGCGCGCGAACTCGTTGACTCGCTGCGCTCGGGCGAACCGATCGCGCCTACCCGGGGCGCTCCGCTGTGCGGCTTCCGCCAGACATCGCGCATTCTGGCCGGCTTGCCCGACAC
Mulcerans_JKD8049	M_ulcerans_JKD8049_KEEP_BOOST_1_Probes	TWP_XMXOXUAUCI_000255	2	TCGCCCCCGCCGAGGTCCGATCGTCGGGTTGGAGCACCGATCCCCTTGCCCTCGGCTCGTATTCCTTTCACGCACCGGGATCCGGCCTCGACGATCGCCGCCAGCTGCAGGAACCGATCA
Mulcerans_JKD8049	M_ulcerans_JKD8049_KEEP_BOOST_1_Probes	TWP_XMXOXUAUCI_000257	4	GCGATCGGCTCTACCTGGCCGGTGAGGCCGTGGGGGTCGACAATCCCGCCACCGTGCACGGAGCGCTGATCAGCGGCCGATCCGCGGCCGCCGAGTTGATGCGCCAGCTGCAGTGACGAC
Mulcerans_JKD8049	M_ulcerans_JKD8049_KEEP_BOOST_1_Probes	TWP_XMXOXUAUCI_000258	1	CTACACCATGTATCGCCGTGGGCCGACGGGCGAATACCTGGTCGGCGTCTGCACCAACACCCTGTGCGCGGTGATGGGCGGCGACGCAATCTTTGAGACCCTCAAAGACCACCTCGGCGT
Mulcerans_JKD8049	M_ulcerans_JKD8049_KEEP_BOOST_1_Probes	TWP_XMXOXUAUCI_000259	1	GCCGCGCTAGGCCCAAAACCTGGCGCTTTCAGCGGGTTTCGCGTCAACCATGTGGAGTTCTGCGATCTGTCCGCGCACGACCCGCAATAAGTGGGCCGCGTAGTTGTGCAGGTCTTGGAG
Mulcerans_JKD8049	M_ulcerans_JKD8049_KEEP_BOOST_1_Probes	TWP_XMXOXUAUCI_000260	2	GCTGCTGCCGTTGCTGCACCTGGTGCAGGGCGAGGACTCCTACCTGACCCCCGCGGGCCTGCAGTTCTGCGCAAATCAGTTGGGCCTGACCGGAGCCGAGGTTTCGGCGGTGGCCAGCTT
Mulcerans_JKD8049	M_ulcerans_JKD8049_KEEP_BOOST_1_Probes	TWP_XMXOXUAUCI_000261	1	CTGGTCACTGTCGCCTTTACGGGCACGGACCTCGACCATGACCAGGACACGATCGGTATCGACGGGCTGGGGCGGCTGGGTCAACTCGACCCGGAACTGCGCCGCATCCAGATCCATTGC
Mulcerans_JKD8049	M_ulcerans_JKD8049_KEEP_BOOST_1_Probes	TWP_XMXOXUAUCI_000262	2	CGAGGAGCCCAACCAATTCACGGTTGAGGGCGCCCCGCAGGCCTACCCGCCGGATGCGCTGGCACGGCTGGAGATCGAAGCCAAGGAGATCATCGGCCGCTATCCCGACCAGCGCTCCGC
Mulcerans_JKD8049	M_ulcerans_JKD8049_KEEP_BOOST_1_Probes	TWP_XMXOXUAUCI_000263	1	CTCGATGCGGCGCAGGTAGTCTTCGCGTCCGTTGACGACGTCCGCACCGCTATCGGCGTTGGTGATGTGCGCAATCAGGTCGGCGGCGAGCAGATGTCGCATCGCGCCAAAGTCCGCCGC
Mulcerans_JKD8049	M_ulcerans_JKD8049_KEEP_BOOST_1_Probes	TWP_XMXOXUAUCI_000264	1	AAGGCGGGATGGTTGCCGACTTGATTACCGCGGTCGCCAGCATCGATCCCGTGATGGGAGGGGTGGATCGGTGAACGCGCCACAGAGTCAGCCGGTATTCGTCCGGCTCGGACCGCCACC
Mulcerans_JKD8049	M_ulcerans_JKD8049_KEEP_BOOST_1_Probes	TWP_XMXOXUAUCI_000265	5	CGAGAACGCCGCAATGAAGTCCCGGGCGACCGCCGCAGGTTCAGGCCTCATCCACCACCGCCCGATCGGTGGTCGCTGGCGCGCGCATCAGGCCGTCGCGGTGCTACCGGACGGGGCCGA
Mulcerans_JKD8049	M_ulcerans_JKD8049_KEEP_BOOST_1_Probes	TWP_XMXOXUAUCI_000270	1	AGATGTGGGAATCGATCAAGATCGTCGAGCAGTGTCTGGACAGGCTGCGGCCCGGGCCGACCATGATCGAGGACCGCAAACTGGCGTGGCCGGCCGATTTGAAGGTGGGGCCCGACGGCA
Mulcerans_JKD8049	M_ulcerans_JKD8049_KEEP_BOOST_1_Probes	TWP_XMXOXUAUCI_000272	1	CGGGGCTGCCCCACGATCTGCGCAAGAGCGAGCCCTATTGCGGCTATGAGAACTACGAGTTCGACGTGATCACCGCTGACGGTTGCGATGCCTACGGCCGCTACATGATTCGTGTCAAAG
Mulcerans_JKD8049	M_ulcerans_JKD8049_KEEP_BOOST_1_Probes	TWP_XMXOXUAUCI_000273	5	AAGCAGCGCAATCGACACCCCGTGATCCTAGCCAGGCTCGGGTGGGCTTACGACGGCGGCGCCACGTCAGGCCGCCGGCAGTCCCTCGGCTCGGCCGCGATCGAGGTTGCGGAAGCCCGC
Mulcerans_JKD8049	M_ulcerans_JKD8049_KEEP_BOOST_1_Probes	TWP_XMXOXUAUCI_000275	1	GCACGCCTGCTTGGCGCCCAGGATGAATGGCAGCGACTTCAGTCGAACTTGAACATCTCCGAAAACCGGCTCACGAAACCGCGTTCGGGCACCACGGGACGCACCTCGGCGGTGGCCAGA
Mulcerans_JKD8049	M_ulcerans_JKD8049_KEEP_BOOST_1_Probes	TWP_XMXOXUAUCI_000292	2	GACCCTGCACGTTCGCCGCGAGGCCCTACTGCGAGTCGCACAGTCCCTCCGCGACGAGCCGGAATTGCGCTTTGAGCTGTGCCTGGGAGTCAACGGGGTGCACTACCCGCATGAGACCGG
Mulcerans_JKD8049	M_ulcerans_JKD8049_KEEP_BOOST_1_Probes	TWP_XMXOXUAUCI_000294	1	CCCCCGCCCGTACGGCTTCTACTTCGACGAGATCGCCGATCGCCTGGCCGAGGCGCTGAACCGCGACGGCGTCGAATTCGAGGATGCCATAGAGAAAGTCGTGGTCTATCGCAACGAATT
Mulcerans_JKD8049	M_ulcerans_JKD8049_KEEP_BOOST_1_Probes	TWP_XMXOXUAUCI_000296	1	AACCGGCTCCTCCAATGAAGAAGTGGTCGACGTGCGTCGCGGCATGTTCGGCGTCAAAGGCAGCGGCGACACCTCCGGATACGGGCGACTGGTGCGCGAGATCGTGCTGCCGGGCAGTAG
Mulcerans_JKD8049	M_ulcerans_JKD8049_KEEP_BOOST_1_Probes	TWP_XMXOXUAUCI_000298	1	ACCGGGAACGCGCCATCGCCGAAGCCGAAGAGGCGGCGATGTTGGCCAGGCCCACTATCGAGATGCGTGGATTGCTGCGATGAGCTCGCCAGACCAGAACCCATCAGACGCAGCGGGCCA
Mulcerans_JKD8049	M_ulcerans_JKD8049_KEEP_BOOST_1_Probes	TWP_XMXOXUAUCI_000301	1	ACGTTGCCACCATGCCTCGTCAAGGACCGCACCGAGATCGATCGCCACGGCAACCCGCACCGGACTAGCCAAGCGCCGAGCAGCCGCAGTTGCGCTCATGTCGTCAACAACATCGCGCCG
Mulcerans_JKD8049	M_ulcerans_JKD8049_KEEP_BOOST_1_Probes	TWP_XMXOXUAUCI_000303	2	GCGACAGCACGCTTTGTGCCGTCAAGACCTTGGCGCCCAATTTGCCGCGGCGAGATTGGCGGCGCAGGAACGGGTACCGCCTCCCGTTGGCCCGGCCAAGACACTTGGCGATCCATCCGC
Mulcerans_JKD8049	M_ulcerans_JKD8049_KEEP_BOOST_1_Probes	TWP_XMXOXUAUCI_000311	1	GCCGATATCGAATCCCATCAAGTGGTAGGCGGGACCGGTGGGAAAGTCCAGATTCGGCCTGATTCCCGTGGCGGCCAGCATCTCCCGCTCCAAGACCTGGTAGATGTCCAGCCACCGCTG
Mulcerans_JKD8049	M_ulcerans_JKD8049_KEEP_BOOST_1_Probes	TWP_XMXOXUAUCI_000313	1	GCCATCACGCACGGCAGCCACCCGGTCGAGGGCCCGTTTCATGGTCGGGACCCGGGAATCGCCGTTGCGATACACCCGATGGCCAAAGCCCATCACCTTTTCCTTGCGAGCCAGCTTGCG
Mulcerans_JKD8049	M_ulcerans_JKD8049_KEEP_BOOST_1_Probes	TWP_XMXOXUAUCI_000314	2	GTCACTGTGACGGTCCACACGCCCGGTCCGTCACAGCAGCCCAGTCAGCCGCCCGGCCGCCGTGCTGGCGGCCCGTACGACGGATCATGGAGCGACTTGAACGCTTACATACCCATCCTG
Mulcerans_JKD8049	M_ulcerans_JKD8049_KEEP_BOOST_1_Probes	TWP_XMXOXUAUCI_000316	2	GACCCTGGCCGCTCATCACCGTGACCAGCAAGCCAGGCGCGACGCGGCCGCGCATCCTGGGGATGTCCACCAGGTTGACCCCCCGGCATGTAGCCCCGCCGAAGCGCGACTATGTTGAAG
Mulcerans_JKD8049	M_ulcerans_JKD8049_KEEP_BOOST_1_Probes	TWP_XMXOXUAUCI_000318	1	AGCAACAAGTGGTGCCAGTTATCCGACGGTTTACCTGACTTTCATAGGAATCCGCACCGGCACTCGACGGCAACCAGCTACGTCAATCGGCGGCAATCGCCGATGCCGCGACCCCGCGCT
Mulcerans_JKD8049	M_ulcerans_JKD8049_KEEP_BOOST_1_Probes	TWP_XMXOXUAUCI_000320	1	GAGAATTGATCTCCGGTGGCAGCACAAAGAAACTCACGGCATCAATCCTCCCAGATCGCGGGGCAGTATTGCACTGCCTTTCGCGAACTCCCCAGCGACAACCCGCCAGCAGCAAACATT
Mulcerans_JKD8049	M_ulcerans_JKD8049_KEEP_BOOST_1_Probes	TWP_XMXOXUAUCI_000322	2	GCAACCCTGCGGTCACCGAAGCAAACGATTGCGCCGCGGTGCTCAGCTCCTCGGCAAGCCCCTGCCAGGCCGCGGCCGCCTCCAGCATCGGCGCTGTGCCAGCACCAATAAGCATTCGCA
Mulcerans_JKD8049	M_ulcerans_JKD8049_KEEP_BOOST_1_Probes	TWP_XMXOXUAUCI_000323	1	TTTCGCCAACAGCGACAACATGGATCGGTTCAACCGGCGGGCGGCGCGCTCGCGCTGCATGAACAATGCCAGCTGCTGGTCGTCGGGAAGCTCGCCGTGCCACAACAAGTAGGCCACCTG
Mulcerans_JKD8049	M_ulcerans_JKD8049_KEEP_BOOST_1_Probes	TWP_XMXOXUAUCI_000325	1	CTCGAAGCTGCAGTGCGCGGCGAGGTCCTCAACCGGATACCCGCGATAGGTGAGCGAGTTGGTCTCGGCAACAACCTTGGAGATGGCGGTGTTGTCGACCACGACGCCGGCCAGGCCCTT
Mulcerans_JKD8049	M_ulcerans_JKD8049_KEEP_BOOST_1_Probes	TWP_XMXOXUAUCI_000329	1	CGCTGTTGCATGCGGTTCAGAAGTCCGGATTGGGTTCCCGCATCGGCGATTTCGCGAAGACCGGCCTCGACAGCGTACATGGCTAGTCGCAGGGTGGTCACCGGATAGATCACCACGTTG
Mulcerans_JKD8049	M_ulcerans_JKD8049_KEEP_BOOST_1_Probes	TWP_XMXOXUAUCI_000331	1	TAGCCGATCCCGCGGAGCTCATCGGCGCTCAGCAGCCCAGACTTTCCGAACTCGGTCATGTTGGCCAGCAACGGTGTATCCACCGCCGCGCGAAACTGTTCGAACTCCGCGGGGTGCGCA
Mulcerans_JKD8049	M_ulcerans_JKD8049_KEEP_BOOST_1_Probes	TWP_XMXOXUAUCI_000333	4	GCGCCTCGGTGAAGATCAGGTCGGCGCCCGCGTCGGCGTAGGCCTTGGCCCGATCGATCGCAGCGGAGGGCCCTTCGACCGCCGCGGCGTCGGTGCGAGCGCAGACGATGAAATTGGGGT
Mulcerans_JKD8049	M_ulcerans_JKD8049_KEEP_BOOST_1_Probes	TWP_XMXOXUAUCI_000335	5	CGCGCCGCGCCGATACCGCGGCCCGCAGCCGACTGACCATCACGCCGACGGGCACCACCGCCTTGCCGTCCAGGTGCCCACACCGCTTGGGGTTGACTTGATCTTCCAGGTGGCAGCCGG
Mulcerans_JKD8049	M_ulcerans_JKD8049_KEEP_BOOST_1_Probes	TWP_XMXOXUAUCI_000337	3	CCAGCCCGGCATCTTCGAGCACGGCCACCGTGCAGGCCGCGCTCATCGGTTCACCGAAACCGGTGTCGGCATCGATGAAAGTGGGCAGCTCGCTGGCGGCCTCGATCTGCGCTCCCCGCG
Mulcerans_JKD8049	M_ulcerans_JKD8049_KEEP_BOOST_1_Probes	TWP_XMXOXUAUCI_000339	2	CGCTGACCTCGGTCAGGGTGGTCAAGTCGATGTCGGGCAACCCCAGGTCGGCCGAGAGCGCAGCACCGGATACGTACACCCCGTCGAAGCCGATCTCGGCGACCAATCGGGCCACGAGCG
Mulcerans_JKD8049	M_ulcerans_JKD8049_KEEP_BOOST_1_Probes	TWP_XMXOXUAUCI_000341	1	GCGAATAGGCTCCCGGGAATCGCAGCAGCCGGCCACTTTCCAGCGCAGCGCGAAACCCGGTGCGCTTCTCGGTCGCCGACACCGCGGTGCCCAACACCGTTTTCATCACAAGATCCCGGG
Mulcerans_JKD8049	M_ulcerans_JKD8049_KEEP_BOOST_1_Probes	TWP_XMXOXUAUCI_000343	5	CGGAATCGTCGGGGACCGGTCCAGCACCCCCGCATCGGCGATCGGGTTGAGCCCACCCAGCGAGCCCGCCGGCAGGCTCGACAGGCCCTCGACCGTCGAGAGGAACCGTCGCTGCTCGGT
Mulcerans_JKD8049	M_ulcerans_JKD8049_KEEP_BOOST_1_Probes	TWP_XMXOXUAUCI_000345	2	TTCACCGATCACCCCGTCGGACAGGCCGAGGAACTTGGCCACGTACTGCTTGCGCTCAAAAGGACGGGCCCCCAGCGGATGAGCGTCCGCGACGGCCAGCTCGTCGACGATCACCTGGCC
Mulcerans_JKD8049	M_ulcerans_JKD8049_KEEP_BOOST_1_Probes	TWP_XMXOXUAUCI_000347	1	AGTGTTGAGGGTGATTTCCGCGCGCGCACCGAATGCCTTTTCCGCCGGATCGGCGCTGTGGTAGCGCCGGGTCCACTCCGGATCTTCGACCGTGGAGATCTTGTGCCACAGCGCCACCGT
Mulcerans_JKD8049	M_ulcerans_JKD8049_KEEP_BOOST_1_Probes	TWP_XMXOXUAUCI_000349	3	GTCCGGTCGGTGCGCCCGCTCCGGCGAGTAGGAGCGCACGTGATGCCAGCTGCCGTCCTGCAGGGCGACCGCAAAGATGTACATCACCGAGTGGTCGAGGGTCTCCCGCGAGGCATCCGG
Mulcerans_JKD8049	M_ulcerans_JKD8049_KEEP_BOOST_1_Probes	TWP_XMXOXUAUCI_000351	1	GTCGAACTTCTGCGGGTCGTTGGAGCCGGTGCCTATCACCACGTGCGTGTGATGGCTGGTGTGCAGCACGATGGTCTCGATCTGGTCTGAGTCACCGATGCGCCCGCGCATCCGCCGGGC
Mulcerans_JKD8049	M_ulcerans_JKD8049_KEEP_BOOST_1_Probes	TWP_XMXOXUAUCI_000353	1	CAGATCGATGAGGGCCTGGCTCTGATATTCGGCCGAATGCTCTTTGGTGTAGCTGTCCAGAATGGCCCGCTTTGGTTCACCGCGGCCGGGCAGTGCGACGTGGTAGGTGTGCTCGGGGCC
Mulcerans_JKD8049	M_ulcerans_JKD8049_KEEP_BOOST_1_Probes	TWP_XMXOXUAUCI_000355	5	CGACAGTAGCCAGGCGATCACGCCGTCCTCGCCCTCCCAGATCGGCGCCGGCGCCCCTTCCCCACGCATCGCGCGGTCAACCGCTTCGATGGCGACCTTGCCCGCCCAGGCGGGTGCGAA
Mulcerans_JKD8049	M_ulcerans_JKD8049_KEEP_BOOST_1_Probes	TWP_XMXOXUAUCI_000357	2	CGCCTTCCAGCTGGAGATCAATCCCTTGCGCGACTGCCGGGTGGACGTCGTCAGGTGCAGGGCCTGGCCGACCGCGGAGTAGATGGTGTCGGGGTCCAGCCCGAGCATGGTGCCCAGACC
Mulcerans_JKD8049	M_ulcerans_JKD8049_KEEP_BOOST_1_Probes	TWP_XMXOXUAUCI_000359	2	GGCCGCCACCGATGGGCCCAGGTGTGCCACGTGGTCGACCTTGTGCTCGTGCAAGCAGATTCCGCGGACCAGGGCCATCTGGATCTCGTAGCCGGTGGCGATGCCTCGGATCAGGTCGGT
Mulcerans_JKD8049	M_ulcerans_JKD8049_KEEP_BOOST_1_Probes	TWP_XMXOXUAUCI_000361	1	GCCATCCAGGCCGAGGTGCTGGGCGACGGCGACCAAGGCTGCGATGTTGTCGCCCGGGTGGGAGTATTCGGCAGCCAGAAAGGTGTCATGAAAATCCAACTCGCGCACCGCGACTCCGTT
Mulcerans_JKD8049	M_ulcerans_JKD8049_KEEP_BOOST_1_Probes	TWP_XMXOXUAUCI_000363	6	GGCCCAGGCCGCCCACTCCGGCGCATGGTTCCCAGTGATGCCGAAAACCTTTGCGCCCCTGTCTGACCGCGGATACGCCCGTGCCTGCGCCCGGGCCACGGCCACCGGGCGGCGGGTGAG
Mulcerans_JKD8049	M_ulcerans_JKD8049_KEEP_BOOST_1_Probes	TWP_XMXOXUAUCI_000365	2	CGAAGCTGCCGACACCGCAGCGTTGTCGATGATCCGGTTGATCACCATCGCCTCGGTTTCGGCGGGCACCGCGACCGGGTCCGCCGCCACCTCGGCGATCTGGTACGCCAGGTGTTCACG
Mulcerans_JKD8049	M_ulcerans_JKD8049_KEEP_BOOST_1_Probes	TWP_XMXOXUAUCI_000369	2	GGCGCGATTTTGCAAATCTTGTGAAAGGCGGTGCGCGTAGGGTGTCACACGTGCCAAAGACCTTCGCCGGGGCGCGGCTGAGGCGACTCCGCGAGGACCACGGGCTGACCCAGGTGGCGC
Mulcerans_JKD8049	M_ulcerans_JKD8049_KEEP_BOOST_1_Probes	TWP_XMXOXUAUCI_000371	1	TGGCACGCGCGCTGGGCCTGTCGACCAGCTACGTCAATCAGCTGGAAAACGACCAGCGCCCGATCACGGTCTCGGTGCTGCTCGCTCTTGCCGAACGTTTCGACTTGCCGACCCACTATT
Mulcerans_JKD8049	M_ulcerans_JKD8049_KEEP_BOOST_1_Probes	TWP_XMXOXUAUCI_000373	5	TCGCGCCGGACTCCGATGCACGGCTGGTCTCGGACTTGCGTGAGGTCTTCGCCGAGGGGCCCGCCACCCCGGCGCAGATCGAGGAACTGGTGGCCCGGATGCCCGCGGTGGGACAGACGC
Mulcerans_JKD8049	M_ulcerans_JKD8049_KEEP_BOOST_1_Probes	TWP_XMXOXUAUCI_000375	3	TGGTCAACCTGCATCGACGGCTCTACGACGCCACCGCCGAGCTCGAAGCGCTGCACAGCCGCGCCACCGCCGACGTTTCGGCGGTGTCCGGGCAGCCGATGCCCTTCGAAGAAGTCCGCG
Mulcerans_JKD8049	M_ulcerans_JKD8049_KEEP_BOOST_1_Probes	TWP_XMXOXUAUCI_000376	5	GGCAAAGCCACTACCGGCACCGGCGCCGCCCGCCAGGCCAGAGGCAAGCCCCGGCAAGCCCTTCAGCACGGATTGCCACGGCACCACTTGCGCCGCCACCGCCGACACCCCGGAGTAGTA
Mulcerans_JKD8049	M_ulcerans_JKD8049_KEEP_BOOST_1_Probes	TWP_XMXOXUAUCI_000377	1	ACTTCTTCTATGACCGAAAGAACTACATCGGCGAGTTGGACATCGCCGCGGAGCAGATGTTCGGCCGCCACGGCCTGCACCTCGGGGGGCTTGACGCGCAATTGGCGCGGCTACTCGGCG
Mulcerans_JKD8049	M_ulcerans_JKD8049_KEEP_BOOST_1_Probes	TWP_XMXOXUAUCI_000378	6	AGCAACAACGCTGGAGCTGGCGTCACCACCAGCATTGGCGCCGGCGGTGTCGCTGCCCGCACCCGCGCCACCTTGGCTCCCAGGGCTCCCAGCGGCGCCGCCCACCATCCCGGACCCGCC
Mulcerans_JKD8049	M_ulcerans_JKD8049_KEEP_BOOST_1_Probes	TWP_XMXOXUAUCI_000379	1	ACAACCTCGGCATCACCGTGGTGCTCGACGATGGGCAGTCGCTAAACCCCAACTCCAAGCGCATGTTTCAGCCAGAGTCCAAGACGCTCTACCTGGCCCGCTGGCTCAACCGCGGCCAGC
Mulcerans_JKD8049	M_ulcerans_JKD8049_KEEP_BOOST_1_Probes	TWP_XMXOXUAUCI_000380	6	ACCGCTACTCGCGCCATCGACGGCACCGCCCGGGGCCCCCATGGCACCGGAATCTGCGCCGCCCCCACCACTGGCGTAACCGCCCGCACCAACCAAACCGGCACCTCCGGCACCGCCACC
Mulcerans_JKD8049	M_ulcerans_JKD8049_KEEP_BOOST_1_Probes	TWP_XMXOXUAUCI_000381	2	GCGCCTTTCAGCTGGCCACTCAGATCGCGCTGCTGACCCAGGCCGACCTGATCACCGGCATCATCGCCGGTGACGATCAGCTCAGCGATGAGGCGCGGGGGGTGGCCCGCATCGGTCTGG
Mulcerans_JKD8049	M_ulcerans_JKD8049_KEEP_BOOST_1_Probes	TWP_XMXOXUAUCI_000382	7	ACCGCCGGCCGCCATCACGGCGCGGGCGGCAGCCATGCCAGCGATCGGCATGGCCATGGCTCCCATCCCGGGAGTCGCCGCGCCGGCACTGGCGGCCATTCCGCCACCGCCACCGCCGAC
Mulcerans_JKD8049	M_ulcerans_JKD8049_KEEP_BOOST_1_Probes	TWP_XMXOXUAUCI_000383	1	CCAACTACTTCGCCGGAGCGTTGCTGCTGCCCTACCGGCCGTTTCTGGACGCGGCCGCAAGCACGCGCTATGACATCGATCAACTGGCGCGCCGATTCGAGGTCGGCTTCGAGACCATCT
Mulcerans_JKD8049	M_ulcerans_JKD8049_KEEP_BOOST_1_Probes	TWP_XMXOXUAUCI_000384	6	CGCCATTTGCGGTACCGGCGCTTCGACTTCCCCCGGCGCCGGAGCCGCTGCCTCGGGTTCTGGAGCCGCGGGGGCGGTCTCTCGGACCGGCGGGCCGGCGTTCACCGGCCCGGATTGACC
Mulcerans_JKD8049	M_ulcerans_JKD8049_KEEP_BOOST_1_Probes	TWP_XMXOXUAUCI_000386	5	GGCCGGCGAAGAACGCAGCGGCGACGCGGGAATTCCGGTAGTACCGGTGGCCCGCGTTGCCTGAGGCTTCGATCCCGGTGCGGCCGCCGCGGCAATGCCGGGATCCGCCGTCGGCAAAAC
Mulcerans_JKD8049	M_ulcerans_JKD8049_KEEP_BOOST_1_Probes	TWP_XMXOXUAUCI_000388	1	AGAGCGCAATTCCCCGGCCACCGCCTCCGGCCGCAACGGCACCACGGTGTCCTCGGCAGCTGTCTGTTCGGCACCATCTTGTTGATCCTGCGTTGGCGCCGACCGCTTCGATTCCGTTCC
Mulcerans_JKD8049	M_ulcerans_JKD8049_KEEP_BOOST_1_Probes	TWP_XMXOXUAUCI_000389	3	CCACCGCCGAGCCCAGCCGCTACCTCGGACCCGGGAAGAGCTTTGCCATCGGCCTGGGATGCGACCTGGCCCACGCCGACAAGCTGATCTACTCCGTCGGGGTCGACCTGACCGACACCG
Mulcerans_JKD8049	M_ulcerans_JKD8049_KEEP_BOOST_1_Probes	TWP_XMXOXUAUCI_000390	2	CACCCGGCCGACAGTTAAAGTTTGCGCAAAGCCCGGAGGACGGGCTTTCGCGGGTGAGCGCGCTCGGGCGCCGGCTTCTCAGCCACCCCGCATTTGAATGCCGGACGGTTCCTGCACGCG
Mulcerans_JKD8049	M_ulcerans_JKD8049_KEEP_BOOST_1_Probes	TWP_XMXOXUAUCI_000391	5	AGGCGATCGCCGCCATCGGCGCGGGCTGCAAGATCTGCGATCGCCCCTCCTGCCCGCAACGCGCCTTCCCCTACCTGGGCCGCCCGGTGCGGGTAGATCCGCACACCAGCACCGATCTGC
Mulcerans_JKD8049	M_ulcerans_JKD8049_KEEP_BOOST_1_Probes	TWP_XMXOXUAUCI_000392	1	CCGCCGAGTTTGTTCATCTCCCCAACCACGTATTTCACGTCAAGTTAGGGGAACGCGGGCATAAAGCGCCGCAGCGACATAGTCACGTGTCGCAGTGCACGAATTTGTTTACCGAGTAGC
Mulcerans_JKD8049	M_ulcerans_JKD8049_KEEP_BOOST_1_Probes	TWP_XMXOXUAUCI_000393	5	CTTATCCGCCGGCGATCAGCACAGAGCGCTAGGGCGCCCTCTCGGCTGAGGCGACGAACGTTGGGCCCCAGCGCAAGTGGCCTCAGCCGCCGGTGGCGGCGCGCACCGCTTCGACGACGG
Mulcerans_JKD8049	M_ulcerans_JKD8049_KEEP_BOOST_1_Probes	TWP_XMXOXUAUCI_000395	3	CGCTGATGTCACGTTCGCGGTTTTCCGGCGCGAGTGGCCAGTGGGTCATCCTCAGCTCGGTGACGCCCGCGTCCCGCAGCGTTTTTGTCCGCTCGGCCACGTCGGCCAGGTCGGGTCGGC
Mulcerans_JKD8049	M_ulcerans_JKD8049_KEEP_BOOST_1_Probes	TWP_XMXOXUAUCI_000397	5	CATCCGCATCAGCTTTGACCCGCAGCGCGCCCGCTACGCCGAAACCGTTCGGGTCGCCACCGGCATGTGCCACCGCCGCGCGCATCCGCGCGATTCCCGCGGCGACATCGCGCGCGTCGG
Mulcerans_JKD8049	M_ulcerans_JKD8049_KEEP_BOOST_1_Probes	TWP_XMXOXUAUCI_000399	6	GACCCCAGGGAATCCAGCCCGCTCCGAAGCGCGCCAGCCGGCGGGCGACCGCCCGGTTGACCGTCCCACTCACCCAGATCGGCACCCCCCCCCGGCTGCGCGGGCTTGGGCATCTGATGG
Mulcerans_JKD8049	M_ulcerans_JKD8049_KEEP_BOOST_1_Probes	TWP_XMXOXUAUCI_000401	1	ATCCGCTCGAAATTCAGCCCCGCAGACTCAAAGCTGACCTCGTTCTCCCGCCACAAGCGCTGACACACTTCCAGGGTCTGATCCAGGACCGCCCCGCGGCGGTCGAAGTCGACACCAGCG
Mulcerans_JKD8049	M_ulcerans_JKD8049_KEEP_BOOST_1_Probes	TWP_XMXOXUAUCI_000403	3	GCCTCGTATTCCTCGCGCTGCCAGCCCACGCCCACACCGATGTCGATGCGCCCACCTGACAGCACATCCATGGTGGCCAGGGTTTTCGCCAACATCGCCGCGGGCCGCAGCGCGGCGAGC
Mulcerans_JKD8049	M_ulcerans_JKD8049_KEEP_BOOST_1_Probes	TWP_XMXOXUAUCI_000405	2	AGGATGTTGGTGCCCAACCGGATTCGTTCGGTGCGAGCGACAAGATAAGTCAGCGTGGTCAGCGGCTCCAACCAGTGGCCGTCCGGGTCGGTGGGCTGGCGGCCACCGGCGGTTCCCCCC
Mulcerans_JKD8049	M_ulcerans_JKD8049_KEEP_BOOST_1_Probes	TWP_XMXOXUAUCI_000407	1	GTCGCGGGATTTGCGTAGGCGTCCATGTGCGCGCCGAACGCGATGTGCTCGGAAACCAGCACTCGATCAAACCCACAGCCCTCGAGAAGTTGGGCCCAGTCGGTCAGGTGTTCCCAGCTC
Mulcerans_JKD8049	M_ulcerans_JKD8049_KEEP_BOOST_1_Probes	TWP_XMXOXUAUCI_000413	2	CGCTGGCCGTCTTCCCTTCGATGACGTGGAGGCTTTGCGCCACCAGGTGTACGGTGCGCGGGAAGCGCGCCACGATGGTGATGATCCCCGCTAGCTCGCTGTGACCGGTGAGCAGTGCGG
Mulcerans_JKD8049	M_ulcerans_JKD8049_KEEP_BOOST_1_Probes	TWP_XMXOXUAUCI_000415	2	GTTCGCGTCCGGGGCGGTGGATTCGCATCGTCGCATCGGGGGTGAACACCTCGATGAGGGCAGCACTGGCTCGGTGATCGACCGCTGCCGCGTATCGGCGGGACAGCGCTTCGAGCTCGG
Mulcerans_JKD8049	M_ulcerans_JKD8049_KEEP_BOOST_1_Probes	TWP_XMXOXUAUCI_000417	1	GACTGGAAATTGCCGTCGAGATACATCTGCATGCCAAAGCCAACCGGGAAAGGGACGCCGTCGACAATACCGGCCAGGCCTGCGGGCCGTGGCGGACCCCGCAACAGTCGCGCCGGAGTG
Mulcerans_JKD8049	M_ulcerans_JKD8049_KEEP_BOOST_1_Probes	TWP_XMXOXUAUCI_000419	1	GCCGCATCGGCCGGCGGATCAGCGCAACTGGATGGTCACCTGCTCGATCGTGGCGTTGAACACGAAGGTGCCTTCGTAGGTGTCTGCGGCCGGGGTTCCGCAGTCCATGCCGATGTCGAC
Mulcerans_JKD8049	M_ulcerans_JKD8049_KEEP_BOOST_1_Probes	TWP_XMXOXUAUCI_000429	1	CACGCCTTCGGCGTCAAACAGCGCCTTGAGTTGCTCGAGCTTGTCGGGGAATTGCGCCGAAAGGTCCGCGGCCTGGCTGTAGTCGCGGAACAGGTCATAGAACTCCCAGCGATCGTCGGA
Mulcerans_JKD8049	M_ulcerans_JKD8049_KEEP_BOOST_1_Probes	TWP_XMXOXUAUCI_000431	2	GAACGCGGGCAGCGCCCCCGGTCGCCACAGGATGCGACCGTGGTAGGTGCAGGCCATCCAGTCCTCGTGGTAGATCCCGCGCAGACCGCCGATCTCGAAGTATTGGGTGCGGCGACGATC
Mulcerans_JKD8049	M_ulcerans_JKD8049_KEEP_BOOST_1_Probes	TWP_XMXOXUAUCI_000438	1	ATGACTCAGGCTGGGCCGCGACGGGTTGGGCGGGACGGCGAAGTTGAATGCCGAGGTCATGTCGCCCACCGTGCTGTCGCGCCAGGGGGTGAGATTGGGGACCGGTACCGAAAACCGCTT
Mulcerans_JKD8049	M_ulcerans_JKD8049_KEEP_BOOST_1_Probes	TWP_XMXOXUAUCI_000439	1	GACCATTTCGTTGAAGACGCCACCGTGCCCGCCCCCGGGGGCGGCGCCGTTGTCACCGATGATGTAGATGAACAGCGTGTTGTCCCATACGCCAATCTCTTTGAGGGCGTCCATGATTCG
Mulcerans_JKD8049	M_ulcerans_JKD8049_KEEP_BOOST_1_Probes	TWP_XMXOXUAUCI_000440	2	ACGGCACCCGATAGGGAATTCCCTGCGGGGAGCCGGTGTAGGGATTCGGGTTCACCCCACCGTGCCCAACCACACGTTGGGAATGCACTGCGGCAGCTTGGGCAGGGCGGCCAATCCCGG
Mulcerans_JKD8049	M_ulcerans_JKD8049_KEEP_BOOST_1_Probes	TWP_XMXOXUAUCI_000441	2	CCCGACCTCATGGTCGGTGTGGGCCAGAAACCCGGCATACACCTCCATCAGTCGCGATGCGATGCGCTGGCGCTGCTCGGGCAGCGAGTCCCACGCGGGAAGCGACTCGTGGCGCTCGGT
Mulcerans_JKD8049	M_ulcerans_JKD8049_KEEP_BOOST_1_Probes	TWP_XMXOXUAUCI_000442	6	CCGCGCGCCCGCGCTGTAGCCCAAGCGCTTGGTCCGGCCCGGTGTGGCCGACCGGTCAGCAAGGCCCGCTGGGGATCCCGCGGGCGGGGGTGGTTTCCTGCGACGGCAGGGACTGTGGGA
Mulcerans_JKD8049	M_ulcerans_JKD8049_KEEP_BOOST_1_Probes	TWP_XMXOXUAUCI_000443	4	CAGCTCGGCATCGGCGGGAATCACCCCCAACCGCTTCTGCCGGGCGAAGATCTCCTCGCGCAGCACGTCCCAGCCCTGGTCGAAGCGGCCCCGGAACGGATCGCTCCACTCCGGCGCCAC
Mulcerans_JKD8049	M_ulcerans_JKD8049_KEEP_BOOST_1_Probes	TWP_XMXOXUAUCI_000444	6	GCTGGTGGTGCTCACCGGCCGCCCCGACGACGCCTGGCTGGCCAGCTGGTCGCGGGCCGAGGCCGCGGTGCCTCACCCCATCGACCCGATTGTGCTGGGCCGAACGGTGCTGGGTCTGCT
Mulcerans_JKD8049	M_ulcerans_JKD8049_KEEP_BOOST_1_Probes	TWP_XMXOXUAUCI_000445	4	ATGGTGGGGCGCGTGGGTCGCGCCGGGCGCCCAGTAGGCAAAGAATGGCCGGTCCGGCGCCATGGCCCGCTGCCGGTGGACCCACTCGATCATGCGATCGGCGAGATCGGTGCTCAGGTG
Mulcerans_JKD8049	M_ulcerans_JKD8049_KEEP_BOOST_1_Probes	TWP_XMXOXUAUCI_000447	1	ATAGTCCTCGGCGTCTTCGGGTCGTTCGATCGGCGTGGTGCCGTGATACAGACCCGGGTTGTACTGGTGGGCTTCACCCCCCATGAATCCGTAGAACTCTTCGAGGCCCATCCCAGTGGG
Mulcerans_JKD8049	M_ulcerans_JKD8049_KEEP_BOOST_1_Probes	TWP_XMXOXUAUCI_000450	3	TCGCCCCGGCGCGGGTCGTCTGATTCAACGCGGGTCCAGCGCACTTGCCGTGGTGCCACCCGGCGCCGGACAACCGGAGACCAGTAGCATCTGCACCGTGGCCGACTCGAGCGAAGACCT
Mulcerans_JKD8049	M_ulcerans_JKD8049_KEEP_BOOST_1_Probes	TWP_XMXOXUAUCI_000451	1	CGGAATGATGCAGTTGTAGCCGTCGTAGCCGGTGGCAAACTCGGTGATGGTTCCGGTGTTGACGACGTGGTGGTTGCGGCCGGTCAGCAACGCGGCCCGGGTGGGCGAACACAGCGCCGT
Mulcerans_JKD8049	M_ulcerans_JKD8049_KEEP_BOOST_1_Probes	TWP_XMXOXUAUCI_000452	2	TCGGCGACGGCTCGGTGCGGATCTGCGGCGAGGCCGAAATCGATCGCGCGCAGTTTGGCCTGGACTGGAACAAGTTCGGGGTGATGGCCAGGACGGCGACCGTGTCGGCGGTGTTGGTCT
Mulcerans_JKD8049	M_ulcerans_JKD8049_KEEP_BOOST_1_Probes	TWP_XMXOXUAUCI_000453	1	GGTGTGGAAACGGTTGTACCGCAGCCCTTCCTGGGCCAACGCGTCACCGGCCGGGGTTTCAACCGGCCCACCAAATGTTGCGGTGGCGCCGAAGCCGACGTCGTCGAGCAGCACGATCAC
Mulcerans_JKD8049	M_ulcerans_JKD8049_KEEP_BOOST_1_Probes	TWP_XMXOXUAUCI_000454	2	AGATCCGCGTGGTGGTCACCGGACTGCAGCCGACCAACGGCCGCGGGGCCGACCTGCGGGCGAACTTCACCATCAAAGGCGTCGGCGACCCGGTACCGCTGCCGGTGACAATCACCGAGT
Mulcerans_JKD8049	M_ulcerans_JKD8049_KEEP_BOOST_1_Probes	TWP_XMXOXUAUCI_000455	4	CACGTTCGGCGCCTCCTGCGGGGGCCGGATGGGGGTGATGGTCGCCATCTTCGACTCGGCGACCGTCTTGCCGGAATGGCCGCCGGTCGGTGTATCCGGCAGCGGTAGTCGGGTTCGGTC
Mulcerans_JKD8049	M_ulcerans_JKD8049_KEEP_BOOST_1_Probes	TWP_XMXOXUAUCI_000456	1	CCGACCACGGCGCAGTCTCCGGTCATCTGGAGATCAAAACGGCCTCGGTGCGCACCGGCATCGGCAGCCGAGACAAGCATCTGCGCTCGGCCGACTTCTTCGATGTCGAGCGTTTCCCGC
Mulcerans_JKD8049	M_ulcerans_JKD8049_KEEP_BOOST_1_Probes	TWP_XMXOXUAUCI_000457	2	CAGGTTTTCGCCCGGGTCATGCGCGGTCGCGTCATGCGCCATCGCGGCCCTCCACTTCACCCTCGATCGAGCTGATGACCTACGCGCCACTCACGCCCGCCGGCGCTCTTGGAACATGCC
Mulcerans_JKD8049	M_ulcerans_JKD8049_KEEP_BOOST_1_Probes	TWP_XMXOXUAUCI_000459	4	GTCGGCGGGCTTGGGCAATTGTAGGTAGTGGCCGCGCCGCTGCGGGGTCAGGCGCGCTCGCCGGCGCGAATGCACCGGGGTCACGCTCGCAGAACGCATGAAGATGGCCCCCGGAGTCTC
Mulcerans_JKD8049	M_ulcerans_JKD8049_KEEP_BOOST_1_Probes	TWP_XMXOXUAUCI_000461	1	TCCGAGGGCCATCTTCGCTGGTAGCGGGGACCGAATTTCGAACCTGCGGCCGCTGGGCTAGCGGCCAGAGGTTGTCGAATGTTCGCCTGGTCTCATTTGCTATCTGACATCGAGCAGGTC
Mulcerans_JKD8049	M_ulcerans_JKD8049_KEEP_BOOST_1_Probes	TWP_XMXOXUAUCI_000462	1	GAATCAGCCAGCGGCTTCGTCCAACAACACACGTTGCACGCGACCGGCCGAGCCGGCCAGGTGATCGCGATGCGGGTCTGCATCGTGATCAAGCTGGACAGAGATGGTGTGATCAACCGT
Mulcerans_JKD8049	M_ulcerans_JKD8049_KEEP_BOOST_1_Probes	TWP_XMXOXUAUCI_000464	4	TGGCGGGTCGGCGCGCGCCGGGACAACGACAAGGCGCGCGCGCTGCGGGTGATCGATTGGTTCCTCTCGGCGACCACCGAGCGCCGCTATGAAATCCTGGACCGTCGGGGGTTCAGCGAC
Mulcerans_JKD8049	M_ulcerans_JKD8049_KEEP_BOOST_1_Probes	TWP_XMXOXUAUCI_000466	1	CCCCCACCGCCCCTATCCAGCACCGAGGCTATCACTAAGGTAGCCGACCGATTGTTCACCGCGATCGAGAACGGCGACCGGGCCGAAGTCGACCGGATGTGGAGCCCCGACATTGCGGTC
Mulcerans_JKD8049	M_ulcerans_JKD8049_KEEP_BOOST_1_Probes	TWP_XMXOXUAUCI_000468	2	CCGGGCCGGCGAACTCGACGGTCGCGCCGAGGTGGTCATCGGGTGCCTGCGCACACTGGTGCGACATCGATTGGCAGTTGCCCACCCCGGATACGACAGCGAATAGGAGCCCGGCGCATG
Mulcerans_JKD8049	M_ulcerans_JKD8049_KEEP_BOOST_1_Probes	TWP_XMXOXUAUCI_000469	1	CACACTGGCAGATGGTCGCCGGTGGACTTGCCGGCGGGTGCCGTCGCGAGTTGCTCTGGCGCGGGAAGACGCGTGGTTGCACTCGCTCAATATGTAAACAAGCTGATCAAACGCATCGGC
Mulcerans_JKD8049	M_ulcerans_JKD8049_KEEP_BOOST_1_Probes	TWP_XMXOXUAUCI_000470	6	GGTGGCCACCAATGCCCTGCGCATCGTCGAGCGAGAGCTGCTCGGCCCCGGTGACGCCGGGGTGCGGACCGCGCTGGGAGAGTTGGGCTTCGCCGACGAGGCCGCTCTGGCCGCGGCCAT
Mulcerans_JKD8049	M_ulcerans_JKD8049_KEEP_BOOST_1_Probes	TWP_XMXOXUAUCI_000471	1	TGCGGCTTCACCAGCTACCGCATCCGAGCACTTCTACGCCGGCAAAACCAACCGGCCCGTCCTCACATCCATCGTCGTCCGATGGACGCCAATGAAAATGGCCCCCGGAGTCTCCTCCGA
Mulcerans_JKD8049	M_ulcerans_JKD8049_KEEP_BOOST_1_Probes	TWP_XMXOXUAUCI_000472	4	CCTGATGCGCACTGGCGACTACGGGCGTCCAACCGCGGCCGAGCTCGTGGCCGCCGTCGCCGAGTTCCTGGAGGGCGATGTCCGGGCGGCGACCGACGGCCAGGTCAACTTTCATGCCAG
Mulcerans_JKD8049	M_ulcerans_JKD8049_KEEP_BOOST_1_Probes	TWP_XMXOXUAUCI_000473	1	GGGCCATTTCCGCTGGTAGCGGGGACAGGATTCGAACCTGCGACCTCTGGGTTATGAGCCCAGCGAGCTACCGAGCTGCTCCACCCCGCGTTGGTGAATGCAAGGTTACCGAACACGTAC
Mulcerans_JKD8049	M_ulcerans_JKD8049_KEEP_BOOST_1_Probes	TWP_XMXOXUAUCI_000474	1	TGATCTGCCAATACCAGGCATGGCGCCATTTGAGCGGGCAGGCCCGCTCGGTGGAGTTGGCGACGACCGGCCGACGGGTATGCGAGAACGAATGGGATCTGCCGGACCTATTGGAGGGGG
Mulcerans_JKD8049	M_ulcerans_JKD8049_KEEP_BOOST_1_Probes	TWP_XMXOXUAUCI_000476	6	GCGCCGGCGGGCTGGGCAGCATCGAGGACTTCCTGCGGGCCTACGAGCGGGCCGGCGGCACCGCCGTCGACCGAGGCGCTTTTCACTGGTGGCTGGTGTTGGCCACGCTGCGTTGGGGCG
Mulcerans_JKD8049	M_ulcerans_JKD8049_KEEP_BOOST_1_Probes	TWP_XMXOXUAUCI_000478	4	TCGAGGGATCCAGGCTTGCCGCCGTGCTGGATTGGGAGCTGGTGCACGTCGGTGCGGGATACGAGGACCTGGCCTGGTTCTGCGTGCGGGCCTGGCGGTTCGGGGCTCCGGCCAGCTACG
Mulcerans_JKD8049	M_ulcerans_JKD8049_KEEP_BOOST_1_Probes	TWP_XMXOXUAUCI_000479	4	ATCGGCGATCTGGCCCGTCGCACCCAGGCCGCGGGGTTCTCCGGTCTACTGTTCACCGAAACCGGCCGCACGGCCTATCTCAACGCCGCTATCGCCTCACAGGCCGCGCCCGGCCTGGAG
Mulcerans_JKD8049	M_ulcerans_JKD8049_KEEP_BOOST_1_Probes	TWP_XMXOXUAUCI_000480	2	ACGCGATGGGTGAGTCCACCGCCACCTTCGAATGGGCGTTCCGCTGGCTCGATGCCCATCGGCCGGCCGAGTCGGCACCGGTTCTGGTGCACGGCGACTACCGGATGGGGAATCTGATCG
Mulcerans_JKD8049	M_ulcerans_JKD8049_KEEP_BOOST_1_Probes	TWP_XMXOXUAUCI_000481	5	CTGTCCACCGGCGTGGCGGTGGCCTTTCCCCGCAGTCCGTTCGTCACCGCGGCCACGGCCTGGGAGCTGCAGGAGGCGACGGGCGGAAAGTTCCGGCTCGGTCTGGGCACCCAGGTACGC
Mulcerans_JKD8049	M_ulcerans_JKD8049_KEEP_BOOST_1_Probes	TWP_XMXOXUAUCI_000482	6	CGGGCCGGCAGCGGCTACTGGGTGAATGCGCGCAGGCGCTGGCCGCGATTCACCGCGCCGACGCCGGCGACGCCGGCCTTGTCCACGAAGACCCGGTGGCGCACTGGCGTGAACGGCTCG
Mulcerans_JKD8049	M_ulcerans_JKD8049_KEEP_BOOST_1_Probes	TWP_XMXOXUAUCI_000483	2	ACCCACGTGGTGCGGCGCTACGGCATGGCTTTTGAACGCCCCGGCCCGCGCCTGCGCGATTACGTGCTCGCCGTCAAGGCGTGTTTCTCCGCCTTCCGCACGGGGACGCTGGACCACCAT
Mulcerans_JKD8049	M_ulcerans_JKD8049_KEEP_BOOST_1_Probes	TWP_XMXOXUAUCI_000484	4	CGGTCCCCCACGTGCTGGTCGCCGACGACTCCCCCGCCGCACTGGGCAATCCGTTCCTGATCTGCGACGAGGTCGGCGGCGAAACCATCGTCCGGCGCATCCAACGCCAGCTCGACGACG
Mulcerans_JKD8049	M_ulcerans_JKD8049_KEEP_BOOST_1_Probes	TWP_XMXOXUAUCI_000485	1	GGCGAGTTCTACGATCTCGACTTCATCACCCCCCAATGGAGCGCGGGCCCCATCGATGCCCCCGACCCCAAAGTCGATATCGCAGCGGTGAATCCGTGGATGCTGCGGATGGTGGGCGAG
Mulcerans_JKD8049	M_ulcerans_JKD8049_KEEP_BOOST_1_Probes	TWP_XMXOXUAUCI_000486	6	ACGCCGTTACCGGCCACCGACGCCGATCGCTGATCCTGCGCACCGGGCCGCCCGACGATGTGCACGCCGGCATGGAGCTCGAAGCCCGCGTTCAGGCCGCCGCCGCGGCCGCCGGTGCAC
Mulcerans_JKD8049	M_ulcerans_JKD8049_KEEP_BOOST_1_Probes	TWP_XMXOXUAUCI_000487	4	GTGGCCGACGGGGTACACATCCATCCGCTCGGCGAGCTTGGCTACCTCACCCGCCATGTCGTGCCCAACGTCGCCAAGGGCGCCGCGAAAGCCGGGCGCTCACCGGCGGACATCGCCGTC
Mulcerans_JKD8049	M_ulcerans_JKD8049_KEEP_BOOST_1_Probes	TWP_XMXOXUAUCI_000488	3	AAGTGACCGAGTTGGCCGACCGCCTGGCCACCGTGTTGCGCCCGATGCTGGGCACCGAGGTGGCCATCGACAAGCTGCGCGCACTGACCGGCGGAGCCAGCAGGACCACCTGGGCATTCG
Mulcerans_JKD8049	M_ulcerans_JKD8049_KEEP_BOOST_1_Probes	TWP_XMXOXUAUCI_000489	1	ATCCTGCCGGTGATGACCATCGTCGGCGACAGCGACGAGGAGCGTGCGATCGAACGCGAGTCGGTGCGCGCCAGCATGGCCTTCTACGGAAGCACGCCCAATTACGCGTTCATCTGGGAC
Mulcerans_JKD8049	M_ulcerans_JKD8049_KEEP_BOOST_1_Probes	TWP_XMXOXUAUCI_000490	1	TACAGCCGGCACGAACCATTCGAACACATCTATCGCCACCACCGCCGATACCGGATCACCGAGGGCGCCGAGGAAATTCAGATTCGCCGGGTCGCGCAGCGGCTGTTCAAGTTTGGCCAG
Mulcerans_JKD8049	M_ulcerans_JKD8049_KEEP_BOOST_1_Probes	TWP_XMXOXUAUCI_000491	1	GAGGCCGGGTTCGAGGGGACCACCGCGCGGATTCGGGAAAAGCAGAAAGCCGGGGATTTCCCCGCCATGATGGCCCAGATCTCCGATGAGCACATCGATGCCTTTGCCACCGAGTCCAGC
Mulcerans_JKD8049	M_ulcerans_JKD8049_KEEP_BOOST_1_Probes	TWP_XMXOXUAUCI_000493	3	TGGGATGGGCTGGCCGATGCGCTGACCGACAAATACGGGGGCATCGCCACCCGCCTGGTGATGTACAACGCCCTGGGCGACCCTGGGCGATTCGAGCGCTACGGCGAAGTGGCCCGCCGC
Mulcerans_JKD8049	M_ulcerans_JKD8049_KEEP_BOOST_1_Probes	TWP_XMXOXUAUCI_000495	1	ATGCACGGGTAACGACAACCACCACGTCGGCCACGGCCAGCACCAGCGTGCGCAAAATGCCGGCCCAAACGGCGTGTCAGTGCACAGACACGCACGCTCGCGGCGGCAAGGGCGACAAGA
Mulcerans_JKD8049	M_ulcerans_JKD8049_KEEP_BOOST_1_Probes	TWP_XMXOXUAUCI_000496	2	CTGGGCGAGGTCCATCGGGGCCTCGAGGTGGGCCAGACTTTTCTGCACGAGAACAGGATTCGCCAGGCGGCCAGCAGCCTGGGAGCGGCCCAATACTGTATCGACCGGGCCGTCGGCTAC
Mulcerans_JKD8049	M_ulcerans_JKD8049_KEEP_BOOST_1_Probes	TWP_XMXOXUAUCI_000497	1	GCAACAAGGGCGACAAGGGCAAACCCCAGCCCGCCCCTACTGGGTGTTGTTGAACTTCGTGATCGCGTCGTCCAACCGTTGCAGCGCTGCCCCGTAGGCGGCGAAGTCGCCCTTCTTCTG
Mulcerans_JKD8049	M_ulcerans_JKD8049_KEEP_BOOST_1_Probes	TWP_XMXOXUAUCI_000498	1	TTCCTGGTCCCAACCGACACCGCGGGATTCAACGTCCCGTACTACTGGTGGACGCTGAACATGCCCACCGATCACGGCGAGGTCGAGCTCACCAACGTGCGCGTCCCCGATGACGCGGTG
Mulcerans_JKD8049	M_ulcerans_JKD8049_KEEP_BOOST_1_Probes	TWP_XMXOXUAUCI_000499	5	CGCATCACGCGCCGCGCCGATGGCCGACTGAATCTCTTTCATGGCCGCGGCCCTGGCCGGTGACAGCGTCACCGACGCCTCGGGAGCCGGCGGCACCGCTGTGGGCGGTGATGGCGGCGT
Mulcerans_JKD8049	M_ulcerans_JKD8049_KEEP_BOOST_1_Probes	TWP_XMXOXUAUCI_000500	4	GGTGACAGCTGGATCATCAACGGCGCCAAGCGGTTCAACACCGGTGTGCATCGCGCGACCCACGACCGGGTGTTCGCCCGAACCTCGGGCGAGCCGGGGCAGGCCCGGGGCATCACCGCG
Mulcerans_JKD8049	M_ulcerans_JKD8049_KEEP_BOOST_1_Probes	TWP_XMXOXUAUCI_000501	5	TCCCGGTAGCGCCTCCGGCGAGGGCGCGTTGTTGGGCGGAACATTGGCGGGTGCTCCGCCCTCGGTGGGCTGGATTCCGGTGGCGGCATCACCGGCACCCGGCCCGAACAGCCCGTTGAG
Mulcerans_JKD8049	M_ulcerans_JKD8049_KEEP_BOOST_1_Probes	TWP_XMXOXUAUCI_000502	3	GCTCAGAAAAGCGAATGGACCGAGGCGCTCATCACCGGCGAGCGGTCGATGGCGTTCGGGCTGACCGAGCCGCTGCACGGGTCGGATGCCACCTGGATGCAGACCCGGGCCGAGCACGCC
Mulcerans_JKD8049	M_ulcerans_JKD8049_KEEP_BOOST_1_Probes	TWP_XMXOXUAUCI_000503	2	CGCATCGCGCACGGTGGGGCCGTAGCCGATCTTGTCGTTGTACATCATCGCCACCCGGATCAGGCGCGGGTACGAAGAGGCCGCGTCGCTGGCACCCGGGGATGCATACACCGGTTCGAC
Mulcerans_JKD8049	M_ulcerans_JKD8049_KEEP_BOOST_1_Probes	TWP_XMXOXUAUCI_000516	1	GATGTGGTGACTCCCTCCGGGGTCAGCCTGCAACTGCCGGACTCTCCCGACGATGACACGTTCTTCACCGCGGTGGTGACCGGCTACTGGAACATCTTCAAACAGAACATCGGCATCATG
Mulcerans_JKD8049	M_ulcerans_JKD8049_KEEP_BOOST_1_Probes	TWP_XMXOXUAUCI_000518	1	TTCCACGGAACCACGCTGGCCGACATCACCTCCGCCGCGGGCAAGTCCTCAGCGGTGTTCTACCGATACTTCACCGACAAGGAAGACCTACTGGCCGCCTTGGCGCAGTCGTTCTTACAC
Mulcerans_JKD8049	M_ulcerans_JKD8049_KEEP_BOOST_1_Probes	TWP_XMXOXUAUCI_000520	2	AGGAGACCGGATTCGCAGCTGATGCCCGCCCGGCAAGAGTCACGAGAACTCAGCTCCAAAGGCCGCCAGACCCGGCAGGCCATCGAGCAGGTCGCGCGCAAGCTGTTCGCCGAGCGAGGA
Mulcerans_JKD8049	M_ulcerans_JKD8049_KEEP_BOOST_1_Probes	TWP_XMXOXUAUCI_000522	4	GGTGTACCTGCTGGCCGACAGCGGCTTTGCCGTCGATGTCGACTTGGCCGCCGCCATCGCCGCGGCCGAGGTGGCCAAGGCGGTTGTTGGCCATGACCTGCCAGGCGCACTCTTGCGCGC
Mulcerans_JKD8049	M_ulcerans_JKD8049_KEEP_BOOST_1_Probes	TWP_XMXOXUAUCI_000524	5	GCTGGCCAGTGCCTATGCGGCGGTGTGCTCCGGTGTCACCCGGCTGGACGCCTCGGTCGGCGGGCTCGGCGGTTGCCCCTTTGCACCCGGGGCCACCGGAAACATCGCCACCGAGGACCT
Mulcerans_JKD8049	M_ulcerans_JKD8049_KEEP_BOOST_1_Probes	TWP_XMXOXUAUCI_000526	6	GATCGCCGACACCATCGGCACCGCCACGCCCGGCCGGGTCAGTGCGCTCATCGCGCAGCTGGGGCCGGTGCTCGGCGACATGCCGCTGGGCGCGCACTTCCACAACACCCGCGGCTCCGG
Mulcerans_JKD8049	M_ulcerans_JKD8049_KEEP_BOOST_1_Probes	TWP_XMXOXUAUCI_000528	2	GGTCACCGTCGAGGTGATCGTGGCCACCGCTTGGGACTGTCCGTTCGACGGGGCCGTCGCGCCACAGCAAGTTCTCGACATCGCGGCCACCGCCGTTGACCAAGGGGTGGACCGGTTCTC
Mulcerans_JKD8049	M_ulcerans_JKD8049_KEEP_BOOST_1_Probes	TWP_XMXOXUAUCI_000530	1	GCACGCGATCGAATACGTGGTGGCGGCCAGCAATTCGTTCAGCATGGCCAATGTCGGACGGAGCACCGCCGACGCGACCGATCAGATCAGCGAGATCCTCGCCATCGGCCGCGACGGCGA
Mulcerans_JKD8049	M_ulcerans_JKD8049_KEEP_BOOST_1_Probes	TWP_XMXOXUAUCI_000531	1	GATACTTCGGCTGATGTACTCGCTTTCCTTCTGCGCCGCATTGGGTTTGACGCTGATCTGCTCGACGATCATCGGCCAGGCGGCGCCGACGATCAGCGACGAGAGCAGCAACAGCACCAA
Mulcerans_JKD8049	M_ulcerans_JKD8049_KEEP_BOOST_1_Probes	TWP_XMXOXUAUCI_000532	4	AGTGCCGTCGATGGCCGACGCCGCCGAACTCGCCGCGGAGCTGCACAGCTACCCCGACATCGAGTTCTCCGCGTTGGTAGCCAGTCCCAACGGGGCCAGGCGGGCGATTGCCGCGGGCTT
Mulcerans_JKD8049	M_ulcerans_JKD8049_KEEP_BOOST_1_Probes	TWP_XMXOXUAUCI_000533	1	ACCGATGGCGGGAATCCGCAAGTCGCGCAGAACGATCGCCGAGAACACCGCCGCCGCGCAGATGACGGCGATGGCCATCAGAATCAGCTTCGCCGGCAACACGGCATTGATGTCGGTGTA
Mulcerans_JKD8049	M_ulcerans_JKD8049_KEEP_BOOST_1_Probes	TWP_XMXOXUAUCI_000534	2	ACGCGACGGATTGCAGATCGAGAAGCCGGTGCCGTTGTCCGCCAAGCTGGAGCTGCTGGCAGCGGTGGCCGCAACCGGAGTCCGTGAAGTCGAGGCGACGGCGTTCGTGTCGCCGTCGAA
Mulcerans_JKD8049	M_ulcerans_JKD8049_KEEP_BOOST_1_Probes	TWP_XMXOXUAUCI_000535	1	TCCGGCGCCGGTGAACGGTTTGCCGCCGCGGGTGTGTGACAGCAGCTCATAGCGGTTCAACCAGTAGGCGACCGCTTTGAGCAGCACCAACACCCCGACCAGGCTGACCAACTGAATGCG
Mulcerans_JKD8049	M_ulcerans_JKD8049_KEEP_BOOST_1_Probes	TWP_XMXOXUAUCI_000537	2	CGCCGAGCGGCTCAGGGCGCCGCTGCGGCCGGTCAACCGGATGCCGCCGAACAGGTAGTGCGACACCACGTTGGCCACGAACGCCAGGAAGATCGCGACAAACAAGTAGCTGAGCAGCAG
Mulcerans_JKD8049	M_ulcerans_JKD8049_KEEP_BOOST_1_Probes	TWP_XMXOXUAUCI_000539	1	CCGGTAGAAGGGCAACTCGAAGGCGTAGAAGCCGAGGTCCTTGCCGAACTGCGGGTCGGTGATCCCGAAGTCACCGCCATGCAAGAACAGCTGGATCCGAACCCAGTAGCTCTGGGCGAC
Mulcerans_JKD8049	M_ulcerans_JKD8049_KEEP_BOOST_1_Probes	TWP_XMXOXUAUCI_000540	2	TCGGCGCGTGGGCCGCGCAGCGCCAACCCGATGAGATCATCGAAACGCTTTCGGCCGCGGGGGTGATCGCCGGGCCGATCAATACCGTCGCCGAAGTGGTCAAGGATCGGCAACTGCGGG
Mulcerans_JKD8049	M_ulcerans_JKD8049_KEEP_BOOST_1_Probes	TWP_XMXOXUAUCI_000541	2	AATGCCGGCCAACAGGCCGATCGCCGCCGGAATCCCGATCCCGAACAGCCGCAGCCGAGCCAGCACGACGGTGCGATAGCGCGCCACCGGATCGTTGTCGTTGTTCGGCACGAAAACCGG
Mulcerans_JKD8049	M_ulcerans_JKD8049_KEEP_BOOST_1_Probes	TWP_XMXOXUAUCI_000542	1	ACCAGGACACCGTGTTCACGCGGCTGTGCCAAGCGATGGGATGTCCGGAGTTGGCCACCGATGACCGCTTCGCCACCCACCGCGCCCGCGGCCGCAACCAGGACGAACTGGACAAGATCA
Mulcerans_JKD8049	M_ulcerans_JKD8049_KEEP_BOOST_1_Probes	TWP_XMXOXUAUCI_000543	1	GCGGGTGCGGTAGGCCAGCGCCAGCCCGGCGAAGACAATGCCGCCGACCAGCACTCCTGCCACCAGAAAAACCAGGAATCGGGTGACCAGCACGGTGGTGAACACCGAGAGATAGCCAAG
Mulcerans_JKD8049	M_ulcerans_JKD8049_KEEP_BOOST_1_Probes	TWP_XMXOXUAUCI_000544	1	CCATTTCGGACTACGACGTGGGCGGAGTGGTGCGTGGGCCGTCCGGTACCAGGCTGAAAGGTATCGCGCCGTCCAATATCTATCGCAGTGCCGACGAATCGTGGGTGGTGATCGCGGCGA
Mulcerans_JKD8049	M_ulcerans_JKD8049_KEEP_BOOST_1_Probes	TWP_XMXOXUAUCI_000545	1	CTCGCCGAACCACAGCCAGTCCACGTATGCGTCGATCAGACGCGGACCCGCCAACAACAGGGCGATCACACCCAAAGCGATCAAGATCAAAACCCGGCTGCGCCGAGTCAGCTTCGGCAT
Mulcerans_JKD8049	M_ulcerans_JKD8049_KEEP_BOOST_1_Probes	TWP_XMXOXUAUCI_000546	3	CTGGCCGGGATGTTCGGCCCCCAAGGTGCGCTGGCCGCCCTGTACCGCCGCAGCGTCACCGGGACGGGCCAGTGGTCGATGTCGCGCTGACCGAATCCTGTTTGGCTCTGCAGGAGTCCA
Mulcerans_JKD8049	M_ulcerans_JKD8049_KEEP_BOOST_1_Probes	TWP_XMXOXUAUCI_000547	1	CCTTGCGGTGGGCCGCATCCCCACTAGCTACGCTCCCTGCTCGGTTTGGCTGGCGCCGTTTTGAAGGCCGTCGTTCCACGAGACGTTTCCCGACCGGCTGCTAGAGATTTGTCTAGACGG
Mulcerans_JKD8049	M_ulcerans_JKD8049_KEEP_BOOST_1_Probes	TWP_XMXOXUAUCI_000548	6	GGCCCTGATGCCCACAAGGCCGGTTACGCGTCGGTAGCCGAGGCGGCCAGCGGGTTGCGCCATCTCAACGGCTTCCCCGGCGGACCCCCGCCCCGGCTGGCCCTGTCCCTGGGCGACAGC
Mulcerans_JKD8049	M_ulcerans_JKD8049_KEEP_BOOST_1_Probes	TWP_XMXOXUAUCI_000549	1	TCACAACTCTACGCATCCCCTGGTGCTAGCAACTCGGCGTCGCTGTCCCCGAGGTCATGGCGTGCAATGCGTCCACCGCTTGGCCCAGCGTTTCGACCTTCACCAACCGAAGGCCGCTGG
Mulcerans_JKD8049	M_ulcerans_JKD8049_KEEP_BOOST_1_Probes	TWP_XMXOXUAUCI_000550	1	GACATCGTGGTGGAGAACTTCCGGCCGGGCACGCTGGAGAAGTGGGACCTGGGCTACGATGTACTGCGCGAACGCAACCCCGGCATCATCCTGGTGCGGGTATCGGGTTACGGGCAGACC
Mulcerans_JKD8049	M_ulcerans_JKD8049_KEEP_BOOST_1_Probes	TWP_XMXOXUAUCI_000551	5	GCGTATCGGAGGCCGCCTCGTAGCAGTTTTTGGCCGGCACCAGGAATACCGAGGCGCCGGCGGCCCGGGCCGCCGCCATCTTGTGGGTGATGCCGCCGATGGGGCCGACCTTGCCGTCGG
Mulcerans_JKD8049	M_ulcerans_JKD8049_KEEP_BOOST_1_Probes	TWP_XMXOXUAUCI_000552	2	GCCGAAGTCGACGGACACCACGTGTTCTGGACGGTGCATGCCCGCAACAAACGGGCCATCACGCTCGACCTGCGCCGGCCGCAGGGCCGGGAGCTGTTCCTGGAGCTGGTCGACAAGTCC
Mulcerans_JKD8049	M_ulcerans_JKD8049_KEEP_BOOST_1_Probes	TWP_XMXOXUAUCI_000553	1	CGGTGATCGTTCCGGTGCCGGCCACAAAGGTCGAACCGACCAGATCGCCGGTGGTCAGTTTGTCCACCACGGCGAGACTGAACATCAACCCGGCCGAGGGGCCGCCCACGTTGGCGAGGT
Mulcerans_JKD8049	M_ulcerans_JKD8049_KEEP_BOOST_1_Probes	TWP_XMXOXUAUCI_000554	6	CTCGAACTGGGCACCCTGATCGCCGGCCCCTTCGCCGGCCGGCTCCTCGGCGACATGGGTGCCGACGTCATCAAGGTGGAAGCGCCCGGCGCCCCCGACCCGCTGCGGACCTGGGGCCAG
Mulcerans_JKD8049	M_ulcerans_JKD8049_KEEP_BOOST_1_Probes	TWP_XMXOXUAUCI_000555	2	GGAAATCGACCACGAACGGCGCCCACGGCGCATCGAGCACCGCGACGCCCATGAAGCCGTAGTCGCGATCCTTGTTGGTGCCCAGCGTGATCTGCGCGACGCCGGGCGCCTCGTTCTTCC
Mulcerans_JKD8049	M_ulcerans_JKD8049_KEEP_BOOST_1_Probes	TWP_XMXOXUAUCI_000556	2	GGGCCCCGACCAGCGCGACAAGCTAGGTCAGGCCGTCGACATTGTCACCGACTGGCTGCTGCGACACGACTTTGCGAGCAGGCCATGACCGAACCCGGGGCACTGGACGGTATCCGGGTG
Mulcerans_JKD8049	M_ulcerans_JKD8049_KEEP_BOOST_1_Probes	TWP_XMXOXUAUCI_000557	1	GGCGGAAGTCGATCACCACGACGTCGCCGGGCTTGGTGTCCTTCAAGATCGAGGTGAACTGCTCGACATTGGCCACCGCGGTGCCGTTGACCGCGTCGATGGCATCACCGGCCTTCAACT
Mulcerans_JKD8049	M_ulcerans_JKD8049_KEEP_BOOST_1_Probes	TWP_XMXOXUAUCI_000558	1	GGTCATCGGTAATCTGGCCGATGACGCTTGCACACCCAGCCACACCCGACGACTCTTCGAGGCCATCGGGCATGCCGACAAGGAGATGTACGAAATCCCTGGTGCTACTCACCATTACGC
Mulcerans_JKD8049	M_ulcerans_JKD8049_KEEP_BOOST_1_Probes	TWP_XMXOXUAUCI_000559	1	TGCCCGCGGACGGACCGGGCTCGCTCACGGTGGCCACCGTCACCGCGTCAGGGTACTTCAGGTACTCCAGGGCCGCGTACTCGGCGCTTTCCTCGGAGTTCTTGAAATCCGCACTGTTGG
Mulcerans_JKD8049	M_ulcerans_JKD8049_KEEP_BOOST_1_Probes	TWP_XMXOXUAUCI_000560	2	CATGAGCCCGGTCGGGCTTGCACGCTTCTGCACGCTGCGCAGCTGGTTGTCGCAATGGAGCTACGACGATGCGCGGGGCGACGGCGTGGTATGCGGCCGGGATCTTGCCGACCCGGCACT
Mulcerans_JKD8049	M_ulcerans_JKD8049_KEEP_BOOST_1_Probes	TWP_XMXOXUAUCI_000562	2	TGCGGAGTTCTGCTTCGTGGTGCACGGCACCATGGCCGACCCGCGCTGGCTCGATCCCAGCGTCGACCCCAACGAGCGCACGCCCGGCACCTGCTATCTGGGTGATCCGCAGGTGGTGAA
Mulcerans_JKD8049	M_ulcerans_JKD8049_KEEP_BOOST_1_Probes	TWP_XMXOXUAUCI_000567	1	GGTTCAGCTACAAGCATGACGGTGCCTCGCGCTTTCTGTTCCCCCGGTGGGTACCGTTGGGGTTATGGCTGACCTGCCTTTCGGCTTCTCCTCCGGAGACGACCCCCGCGACGATCGATC
Mulcerans_JKD8049	M_ulcerans_JKD8049_KEEP_BOOST_1_Probes	TWP_XMXOXUAUCI_000568	6	GCTCTACCAGCAGCAGGCCCAGCGGCCGACACTGACGGCCAGCCCCTCCGGCGACGGCCCCGACCTGGCCCAGCTGGACCTGCCCGCCGCCGACGCCATCATGTTGCTCGCCGCGCACAT
Mulcerans_JKD8049	M_ulcerans_JKD8049_KEEP_BOOST_1_Probes	TWP_XMXOXUAUCI_000569	2	TGGGCGCGACAAGCCCGGTAACAACGATCCCGAGTCTGGGTCGGACGCCAACCCGCTGGGCGCGTTCGGCATCGGCGGGTATTTCGGCATGGCCGATCTGGGCCAGATCTTCACCCGCCT
Mulcerans_JKD8049	M_ulcerans_JKD8049_KEEP_BOOST_1_Probes	TWP_XMXOXUAUCI_000570	1	TGGAGAAGGTGGTCGAAGATCTCGGCGAATGCATCAAGGACGCGAAGAAGCGGCTGGGCTACTCCAAGGTGGTACTGGCCGGTACTGGCCGGATGGAGCGGCGGCGGCTTCGCTGTCGGT
Mulcerans_JKD8049	M_ulcerans_JKD8049_KEEP_BOOST_1_Probes	TWP_XMXOXUAUCI_000571	4	GGGCGAAATGTTCGGCGGCGTCGGCAGCGCCATGACCTCGGGCCAGAGCTCGGGCCCGGTCAACTACCAGTTGGCCCGGCAAGTCGCCGCCAGCTCGATCGGCTTCATCGCGCCCATCCC
Mulcerans_JKD8049	M_ulcerans_JKD8049_KEEP_BOOST_1_Probes	TWP_XMXOXUAUCI_000573	5	CGACGCGACCAACTCCGCCATCTCCGACGCGGTAAACCTGGCTGAGACCTGGCTCGACGGGGCGACCTCGCTGCCCGCCGGCACCGCCAAGGCGGTGGGCTGGAGCCCCACCGACTGGGT
Mulcerans_JKD8049	M_ulcerans_JKD8049_KEEP_BOOST_1_Probes	TWP_XMXOXUAUCI_000575	1	CGACAACACCATGGACGTCTGGAAGCGGCTGTGCGATCCCATGGCCCAGCAGATCTCGTCGGTGTGGGCATCCTCGCTGCCGGAGGAAGCCAAGAGCATGGCCGGACCGCTGCTGTCGAT
Mulcerans_JKD8049	M_ulcerans_JKD8049_KEEP_BOOST_1_Probes	TWP_XMXOXUAUCI_000577	3	GATGTCGCAGATGCGCGGCATGGCGTTCGGTTCGCAGCTGGGCCAGGCGTTGGGCCGGCTGTCCCGTGAGGTGCTGACCTCCACCGACATCGGTCTGCCGTTGGGCCCCAAAGGCGTGGC
Mulcerans_JKD8049	M_ulcerans_JKD8049_KEEP_BOOST_1_Probes	TWP_XMXOXUAUCI_000579	2	GGCGATCCTTCCCGAGGCCGTCGAATCGTTTGCCTCCGGCCTCGAACGGCCGCGCAGCGAGATCATGACCTTCCTGGCCGCCCGGGAGGCGGCGCATCATCGTCTGTTCAGCCATGTTCC
Mulcerans_JKD8049	M_ulcerans_JKD8049_KEEP_BOOST_1_Probes	TWP_XMXOXUAUCI_000581	4	CTGGCTGTCCAGCCAGTTGCTGGGCGCGGTCGAGGCCTACGCGGCGGGCATGAAGATCGACATGAGCGGCATCGAGGAGCTGGCCCGCGACTTCAACCCGGCCACGCTGGGCGATCCGGC
Mulcerans_JKD8049	M_ulcerans_JKD8049_KEEP_BOOST_1_Probes	TWP_XMXOXUAUCI_000583	1	GGCCATGGAGCAGTTGTTGAGCCAAGGGGTGTTCGAGCCGCAGGCAACCCCGGCGCAGACCCAGGCGCTCGAGCGTCTGGAAACACTGCTGGCCCTGATCGAAGGCTGGGTCCAGACCGT
Mulcerans_JKD8049	M_ulcerans_JKD8049_KEEP_BOOST_1_Probes	TWP_XMXOXUAUCI_000585	3	GGTGACCGATGCACTCGGTGACCGGATTCCGGGCACCGCCGCGCTCAGCGAGACACTTCGTCGCCGCCGGGCCAGTGGCGGGCCCGCCGAGCAAACCTTCACGACACTGGTCGGTTTGGA
Mulcerans_JKD8049	M_ulcerans_JKD8049_KEEP_BOOST_1_Probes	TWP_XMXOXUAUCI_000586	5	ACCTGGCGCCAGCTGCCGGACATCGAGACGACGCTGCTCATGGTGGAGGCCACCGACGAGTTCCGCGTCCCCGCCCCGGGCGCGCTCGGCCGGCACTTCCCCTTCGACCCATCCCAAGGC
Mulcerans_JKD8049	M_ulcerans_JKD8049_KEEP_BOOST_1_Probes	TWP_XMXOXUAUCI_000587	5	ACTTCGGCCCCGCAAACTGCGCGAGGCCGCGGCCCTATGGGACCGGCTGACTCAGGGCGCCGGTATCGACGCGCGCGACGCGGTCTGGCAGCACCCCGACCTGCTGCCCTCCATCGAGGA
Mulcerans_JKD8049	M_ulcerans_JKD8049_KEEP_BOOST_1_Probes	TWP_XMXOXUAUCI_000588	2	AACCGCCATGTCGACGGCGACCTGCTGTGCTTCGTGCACGACGGCGCCGGGCTGCTGGAAACCGAGTTCGGGCCGCTGCGTTACCGCACCGGCGACTGGGTGTATATCCCGAAGGCGACC
Mulcerans_JKD8049	M_ulcerans_JKD8049_KEEP_BOOST_1_Probes	TWP_XMXOXUAUCI_000589	2	CCTCGATGACCCGGCGGCGTTCATCGATCGGACCATCGGGGGCGACACCTCCGGTATCGACGAGGCACTGTCCGACCTGAAAGCCGAGCTCGACCGCGACATGCGCAACCGGGAGGACCC
Mulcerans_JKD8049	M_ulcerans_JKD8049_KEEP_BOOST_1_Probes	TWP_XMXOXUAUCI_000590	2	CTGGCCGACCAGCTCGAGCCCAGCGATGCCACCGACGCCAACGGCGGCCCGCTGCTGATGTTCAGCAACGCCGACTGCCGCATCCTGCTCAGTCGCCGCCACCAAGTGATGCCGTTCTAC
Mulcerans_JKD8049	M_ulcerans_JKD8049_KEEP_BOOST_1_Probes	TWP_XMXOXUAUCI_000591	4	GGGCGCCGGTCCTGTGGATAACTGAGCGGGGTCTGCCCGGCCGGCCTGGCACAGTCTCGGGTCATGCCCGCCTTGTACTCGCTGGATCCGGCGATGCCGGTGCTGCTGCGTCCCGACGGT
Mulcerans_JKD8049	M_ulcerans_JKD8049_KEEP_BOOST_1_Probes	TWP_XMXOXUAUCI_000592	6	GACGGGCTCAAGGACGACGAGCTCGGCCGCGGCGGGTTCACCGGCCGCACCGCGAACCTCTACCGTCGCCATGACCCCACCGCCTACCGCGCGGTGGGACCGTTGCGCCCCGTCGACGTG
Mulcerans_JKD8049	M_ulcerans_JKD8049_KEEP_BOOST_1_Probes	TWP_XMXOXUAUCI_000593	3	GCGGTGCAGGTGGGCTGGGATCCGCAACGGGCCGTGCTGATCCGCCCGCCAGAGGGGCTGACGACGACGGCGGTCGCCGAACTGCTGCGGTCCATGCGATCACCGATACCGATCACCGAA
Mulcerans_JKD8049	M_ulcerans_JKD8049_KEEP_BOOST_1_Probes	TWP_XMXOXUAUCI_000595	6	CTGCAACGCCACGCCACCGGCCGCGGATGGGTGCCCGGTGACGTGGCCAACCTGGTCAGCCAACTGGTCGGTGCCGGCGTCGCGACCCGCCGGCACCGGCATCGGACCGGCCGAACGGCG
Mulcerans_JKD8049	M_ulcerans_JKD8049_KEEP_BOOST_1_Probes	TWP_XMXOXUAUCI_000597	4	TCAATCCGGATCCACGGCCGCGGGCCGTTGTCCGACCTGCTGGTGCAGGCGCTGCGTTGCTCGGGGGCACGAATCGGCCAAAGCAGTCAGCCACACGCGGCGGTCACCCGCAGCGCCGTG
Mulcerans_JKD8049	M_ulcerans_JKD8049_KEEP_BOOST_1_Probes	TWP_XMXOXUAUCI_000599	4	GATCTGGTGGTGTTGTCCGACAACCTGGTGGCCGAGCCGCGCCTGGTGCGGGACCTGCAAAGGGAGGGCATCGCGCACCTGCCGGTTCGGGTTCGCGACGGCACCGGGCTGGTCGGACCG
Mulcerans_JKD8049	M_ulcerans_JKD8049_KEEP_BOOST_1_Probes	TWP_XMXOXUAUCI_000601	5	TTGGTGATTCCCGGCGTGACCAGCTGCCTGCGGTGCGCCGACTTACACCGCAGCGACCGCGACCCGGCCTGGCCGGCCATCGCGGCGCAGCTTCGTGACACCGTGGGGGTGGCCGATCGG
Mulcerans_JKD8049	M_ulcerans_JKD8049_KEEP_BOOST_1_Probes	TWP_XMXOXUAUCI_000603	2	GCCACCGTGCTGGCGACGGCGGCGCTGGCGCTGCGCCAAATCAACGGTGTGATCGCCGCGGTCCGAGATCAGGAAAACCCGTCCGATCCGCCGTCGGCGCTGAATGCCACGTTGGAATTC
Mulcerans_JKD8049	M_ulcerans_JKD8049_KEEP_BOOST_1_Probes	TWP_XMXOXUAUCI_000605	5	GACCTCCAGGCGGGCTCCGTCGTGGCGCGGTATTGGGCCAGGCACCCGTTGTGCTCGTGCTGACGCCGGCCCCGCGGGCCCGCTAGCCCAGGCGACCCTGCTCGGGAACGTTGGTGGAGA
Mulcerans_JKD8049	M_ulcerans_JKD8049_KEEP_BOOST_1_Probes	TWP_XMXOXUAUCI_000619	1	GACACCCCGGTCGCTTCGGCGAGCATCGGCCAGGTGCACAAGGCGATCTGGTCGGATGGCCGGGAAGTGGCGGTCAAGATCCAATACCCCGGCGCCGATGAGGCGTTGAAGGCCGATCTG
Mulcerans_JKD8049	M_ulcerans_JKD8049_KEEP_BOOST_1_Probes	TWP_XMXOXUAUCI_000621	1	AAGACGATGCAGCGAATGCTCGGTGTCTTCAAGCAACTCTCGCCGGGTGCCGACGTGCAGGGCGTCGTCGACGAGCTGATCGAGCGGACCGAAATGGAGCTCGACTACCGGCTCGAAGCC
Mulcerans_JKD8049	M_ulcerans_JKD8049_KEEP_BOOST_1_Probes	TWP_XMXOXUAUCI_000623	1	GATAACCAGCGTGCCTTCGCCAAGGCCTACGCGGGTCACCCACGCTTCCTGGTACCGCACATCGTGGCCAGTGCGCCAAAGGTGGTGATCCAGGAGTGGATCGACGGCGTGCCGATGTCG
Mulcerans_JKD8049	M_ulcerans_JKD8049_KEEP_BOOST_1_Probes	TWP_XMXOXUAUCI_000625	3	CAGATCATCCGCAACGGGACCCAGCAGGAGCGCGACCTCATGGGCACGCTGCTGCTCGAGCTCACCTTCGACGCGCCGCGGCGGCTGGAGATGCTGCACGGCGATGCGCACCCGGGAAAC
Mulcerans_JKD8049	M_ulcerans_JKD8049_KEEP_BOOST_1_Probes	TWP_XMXOXUAUCI_000627	1	TTCATGCTCCTGCCAGACGGGCGGATGGGCGTCATCGACTTCGGCGCGGTGGCGCCGATGCCCGGCGGCTACCCCATCGAGCTCGGGATGACCATTCGGTTGGCTCGTGACAAGAACTAT
Mulcerans_JKD8049	M_ulcerans_JKD8049_KEEP_BOOST_1_Probes	TWP_XMXOXUAUCI_000629	1	GACCTGCTGTTGCCGACGATGGAGAAAGCCGGGCTCATCCAGCGGGGGCAACAGGTCTCGGTGCGAGAGATCGACGAGATGCTGCGCCAGTACGTCGAACCCATCCAAGTCGAGGTCTTC
Mulcerans_JKD8049	M_ulcerans_JKD8049_KEEP_BOOST_1_Probes	TWP_XMXOXUAUCI_000631	1	CACTACACGCGTAGGTGGCTACAGCGGATGACCGTGAGCCAGATTGACCGCTCGGTCGCGCAGATCAAAGCGGCTCGGCAAATGGATCTACCGCCCAAGCTGGCCATTCCGATGCGTGTG
Mulcerans_JKD8049	M_ulcerans_JKD8049_KEEP_BOOST_1_Probes	TWP_XMXOXUAUCI_000633	1	ATCGCGTCGGTGGCCGCCATTTTGTGCCAGCTGGATGCGCATGTGCCGATCAAGGCGCTGTCCGAAGAGCTGATCCCCGGTTTTGCCGAGCCCGATACCGCCGCTGTCTGAGCGGGCGCC
Mulcerans_JKD8049	M_ulcerans_JKD8049_KEEP_BOOST_1_Probes	TWP_XMXOXUAUCI_000635	5	CGGGCCGCGGGATCCGGGTTCTGCGTAAGGATCGCCAGGGTGCGGCCATCGAGAATCGGTGCGATGGCCGCGCCCCGGCGATTCGGGCGGTTACTAGGCGGCAACCTTGGGCGGACGCCC
Mulcerans_JKD8049	M_ulcerans_JKD8049_KEEP_BOOST_1_Probes	TWP_XMXOXUAUCI_000637	3	GCGCGGGCGCTTGCGGTTCACTATCGAGCCACGCTCGAAGATCTCGCCACCCCATACTCCCCACGGCTCGGCGCGTTCAAGCGCAGCGGCCAAGCACTGGGGGCGAATCGGGCAGCTCGC
Mulcerans_JKD8049	M_ulcerans_JKD8049_KEEP_BOOST_1_Probes	TWP_XMXOXUAUCI_000639	1	GCAGAATTCCTTGGCCTGCTCGAGATCGGCCGGGGTCTCGGCGAACCACAAGTCCGGATTACCGACATGACAGGGCAACACCGGCAGCGTCTGTCTAGGGACGGTCAGTGCCGACATGTC
Mulcerans_JKD8049	M_ulcerans_JKD8049_KEEP_BOOST_1_Probes	TWP_XMXOXUAUCI_000641	1	CATGCTCACCTGCTTCCTGGTCTAGGGGCTTTCGTTCGAAGTGATCCGGACCAGGCGGCGGGCGGTTGACCCAAAAAAAATTGGCCACGGATCCTGGTGACTGAGGTCCGTGGCCACTTG
Mulcerans_JKD8049	M_ulcerans_JKD8049_KEEP_BOOST_1_Probes	TWP_XMXOXUAUCI_000643	3	GGCGAAAATCGGGCTTTACGTAGTGCCTACGTTGGGCTCCGATCCACGGACGAGTCAGTCGCGGCGGCGACGCGGTGCTTACCCGCTGCCGCCGGGATGGCGGTGCGGGCGGCATGACGG
Mulcerans_JKD8049	M_ulcerans_JKD8049_KEEP_BOOST_1_Probes	TWP_XMXOXUAUCI_000644	6	GCCATCGCCGCCGCCGACGGGCCCTGCCACGCCGCCCCGGCCAGGTCGGAGGTCAGCGAAGAAAACGCGCTTGCCGCCGCGGCCAGCTCTTGGCCGATCCCATCCCAAGCTGCCGCCGCA
Mulcerans_JKD8049	M_ulcerans_JKD8049_KEEP_BOOST_1_Probes	TWP_XMXOXUAUCI_000645	1	GCGGCCGGGTACCACACAGCGGCAGCCACGCCTACACCGAACGTATTCATGTTCATCATCGTGGCCGCCTCCTTTCGTGTTGCTCGCCGCCGTGCCAGCGTTCAGCGCCGGCACCTATAA
Mulcerans_JKD8049	M_ulcerans_JKD8049_KEEP_BOOST_1_Probes	TWP_XMXOXUAUCI_000646	5	GGAACCGTGGCCGTGCGCGCTGCCTCGAACACCGCAGCCGACGTCGCGGCTTGACGCGCAGTCTGCACCGCGCCGGACGCCGCGGATCCCAGCCACCGGACATACGACGTCGCGACGCTG
Mulcerans_JKD8049	M_ulcerans_JKD8049_KEEP_BOOST_1_Probes	TWP_XMXOXUAUCI_000648	1	TGAGCCCACATCTGCTCGTACTGCGCCTCGATCGCCGCGATTGCCGGTGCATTCAGCCCAAACACGTTGGCGGCCACCATCGACATCAGCGCAGATCGGTTCGCCGCCACCAGCTCCAGC
Mulcerans_JKD8049	M_ulcerans_JKD8049_KEEP_BOOST_1_Probes	TWP_XMXOXUAUCI_000650	2	GTCCCTTCCAGCGCGCTCGCCACTCGACCCGACACACCCGACAGCACCTCCTGCCACGGCGCGAGCCCAGGGAGCGCCTCCGAGACTCCGACGTGGTAGCCGAACATCGCACCCACATTT
Mulcerans_JKD8049	M_ulcerans_JKD8049_KEEP_BOOST_1_Probes	TWP_XMXOXUAUCI_000651	1	CGGTGTTGAGCCGCCAGGACTTGAGCTGCAGCAGCAATTCCTCATTGACGTCGCCGGCGCACGTTTCGCACCGGCGCAGCATCACGGCCGCCGGCGTGGTCAGCTCCTTGTTGCAGATCC
Mulcerans_JKD8049	M_ulcerans_JKD8049_KEEP_BOOST_1_Probes	TWP_XMXOXUAUCI_000652	6	GATGGAATCGGGAAGCCGCTGCCGCCAATCACCAAAGTGACGTCGGTCGCGGCGGCCGGTAGCGCGCTTCCCGCCGCGGTCAGCGCGGTGGGGCCAAGCGCCGCCGCGGCGGCCGCGGAG
Mulcerans_JKD8049	M_ulcerans_JKD8049_KEEP_BOOST_1_Probes	TWP_XMXOXUAUCI_000653	6	GGCAGCGCACTGGGCCGCGGTTGCGCCGGTTCTTGGCCGGCCCCGGATCGGCACGTGTCTGCGGCGCAATGCCGTTGAGAAAGCGCGACGGCTTGCGGCCCTGACGCCCGCCCGGAGACC
Mulcerans_JKD8049	M_ulcerans_JKD8049_KEEP_BOOST_1_Probes	TWP_XMXOXUAUCI_000655	1	GGGCCAGCGCCCAGGTCAGCGCCAAATGCACTCGGGCCCTGGTGACTCCGACATAAAGCAGCCGGCGTTCCTCTTCGACCTGTTCACTCTCGGGGCCATGCGCCAACGCGTGCGAGATCG
Mulcerans_JKD8049	M_ulcerans_JKD8049_KEEP_BOOST_1_Probes	TWP_XMXOXUAUCI_000657	5	GCAGCGTGCCGTCGGCCAAGCCGACGAGGAACACCGCGTGCCACTCCAGACCCTTGGCCGCGTGCAGTGAGGCGAGGGTGACACCCTGCACCTCCGGTGGATGGCGTGCGTCGGCGCGCG
Mulcerans_JKD8049	M_ulcerans_JKD8049_KEEP_BOOST_1_Probes	TWP_XMXOXUAUCI_000658	1	AGGCCGGCGAAACGCTCATATAGCCCCCCGTTGGGGTTCATGGCGTTACCGATCAGCGAGAAACTCACCGACCCGGTCGGCACCCCCGCCGCTTTGAGGTTGGACATCTCCAGCGACGCG
Mulcerans_JKD8049	M_ulcerans_JKD8049_KEEP_BOOST_1_Probes	TWP_XMXOXUAUCI_000659	5	CTCGAAGCTCGGCGAGCAATCCGGCAAGCTGCAGGTGCGGTCGCTGCGCCACCTCGCCGTCGACTAGTTGCGCCAATGCGCTCAGCGCCTCCCAGCGCTCCCGGGCCCGGGTCCCGGCGG
Mulcerans_JKD8049	M_ulcerans_JKD8049_KEEP_BOOST_1_Probes	TWP_XMXOXUAUCI_000660	1	AAGTTGGGCGGGTACCGGGGGAAGTCCGCGAAGCCGTCGTATTCGAGCGTGTAGACGTCCGTCGTGTAGTAATTGTCGGGCGTTGCGCCCCAGAATGTTTTGCCCAGACTTGGTGAAACC
Mulcerans_JKD8049	M_ulcerans_JKD8049_KEEP_BOOST_1_Probes	TWP_XMXOXUAUCI_000661	2	GTTCTTCGGCGGTCAGCCCGAGGGGTTCTAGGACCGTGCGGACCACATCGGGCAACGCTGCCTCGATATCGCGCTCCGCCGCACGCTGCAGGGCCACCATCGCCTGCTTGACCTCTTGGC
Mulcerans_JKD8049	M_ulcerans_JKD8049_KEEP_BOOST_1_Probes	TWP_XMXOXUAUCI_000663	1	GGTTGAAGAATCCCTCGCCGCCACGCACCTGGTAGGCGATACCGGCCTCGGTCAAGGCTTCTTCGTAGACCTCGGACTGCGCGTTGACGCGGTAGAGGATGGCGATCTCGGATGCGGGCG
Mulcerans_JKD8049	M_ulcerans_JKD8049_KEEP_BOOST_1_Probes	TWP_XMXOXUAUCI_000665	4	TTCCGGATTGGATCAGCCGGGCGATCGACGCCGCCACCGCGGTGGCTTCGGCGACCTCGTCGGGATATTCATCAAACGACGGAGCCGGGCCGGGCTCGCGCTGGCCGGTCAGCTGCAGCC
Mulcerans_JKD8049	M_ulcerans_JKD8049_KEEP_BOOST_1_Probes	TWP_XMXOXUAUCI_000667	5	GGCTACCGGCAACCCGGCCGCGGGCCGCCGCAATCACCCGGTTGGCCAACGAGACCACCTGCGGAGTGGACCGGTAGTCGCGCTCCAGACGCACCAGGGTGGCGTCGGGAAATCGGCGGG
Mulcerans_JKD8049	M_ulcerans_JKD8049_KEEP_BOOST_1_Probes	TWP_XMXOXUAUCI_000675	3	GCTCGGGGGTGATCAGCGATGCCTTGGCCCACTCGATCTCGCCGGCCAGGTCGCGCACGTTATCACTGCTGGCGTTGAGCCTGGCACGGCCGGCCGCGCGGGCAACGACGGCAAACTTGC
Mulcerans_JKD8049	M_ulcerans_JKD8049_KEEP_BOOST_1_Probes	TWP_XMXOXUAUCI_000676	5	GGCGCGTTACCCCCTCCCGAGCCAGCGGTCTATCCGCTCGAGCAGGCCGGCGCGGCGGTGGCGTCGCTGGAGAATCGCACCGCCCGCGGCAAAGTGGTGCTGCGGGTACGGGGCTGAGTG
Mulcerans_JKD8049	M_ulcerans_JKD8049_KEEP_BOOST_1_Probes	TWP_XMXOXUAUCI_000677	1	TGTCCAATAGCTGCCAGCCGATATCGCCGACGACGCGCGGCCAGAAGTATCGCAACTGGCGGTGGGCGGCCGCGTGAAACGTCAGCGCCTGGACGGCACCGACACCGGAGCTTGTCTGTG
Mulcerans_JKD8049	M_ulcerans_JKD8049_KEEP_BOOST_1_Probes	TWP_XMXOXUAUCI_000678	2	GTAAATCGGCTGCTACTGAACAACATTGATGTGGTCGGCGTCGGTTGGGGCGCCTGGGCCGGAACCCACCCCGGCGCGCTGGCCGAGCAGTGGGCCGCCCTCGAGAGTCTGCTGAGTTCG
Mulcerans_JKD8049	M_ulcerans_JKD8049_KEEP_BOOST_1_Probes	TWP_XMXOXUAUCI_000679	5	CCGCGGCATCCAGCCCTCGCAACCGGGCGCGCATCTCCCCCGCCGCCCGCTGAGTGAATGTCACCGCGAGTACCTGCCCGGCGGCGACGTGGCCGCTAGCGACCAACTGAGCGATCCGAT
Mulcerans_JKD8049	M_ulcerans_JKD8049_KEEP_BOOST_1_Probes	TWP_XMXOXUAUCI_000680	1	GTCGACGTGGTTGTCGACCCGGTCGGCGGTGACCGGTTTACCGATTCGCTTCGCTCACTGGCTCCGGCCGGGCGGCTGCTGGTGATCGGCTTCACCGGTGGGGAGATACCGACGGTAAAG
Mulcerans_JKD8049	M_ulcerans_JKD8049_KEEP_BOOST_1_Probes	TWP_XMXOXUAUCI_000681	6	GCGTGATGGTGCGCGTCTTGCCGGTTCCGGCCCCGGCGAGCACGCAGACGGGTCCGCGGGGCGCGAGCACGGCTTCGCGTTGCTCGTCGTCCAGCCCGGCGGTCAGTGGCTGAGCGAGCG
Mulcerans_JKD8049	M_ulcerans_JKD8049_KEEP_BOOST_1_Probes	TWP_XMXOXUAUCI_000682	2	ACCATCGCGGTGGTCAGCAGTGAGGAGAAGTCCGCAATCGCGACGGCCGCCGGTGCCACCGACGTGGTGCTCGCCGACGGGTTCAAGGACACGGTCAAGGAGCTCACCAACGGCCGCGGC
Mulcerans_JKD8049	M_ulcerans_JKD8049_KEEP_BOOST_1_Probes	TWP_XMXOXUAUCI_000683	4	TCGGCATGGTCTCCATCTTGACAGTGCGGGCTGACAATCCGGGGGCCCCGCCACGCCGTCAGACGCGGCCGGCACCCTGCCGGACGCCTCTACCCTAAGCCGTCCGCCGCTGATCAGCCC
Mulcerans_JKD8049	M_ulcerans_JKD8049_KEEP_BOOST_1_Probes	TWP_XMXOXUAUCI_000684	7	TACTTCGCCCTGGCCGTCCGGGGCCGCCTACAGCGCGGCGAGACGGTCCTGGTGCACGGCGCGGCCGGCGGCATCGGCACCTCGGCGCTGCGGCTGGCCCCGGTGCTGGGCGCGTCTCGC
Mulcerans_JKD8049	M_ulcerans_JKD8049_KEEP_BOOST_1_Probes	TWP_XMXOXUAUCI_000685	1	TGCCGCGCGCAGCCCCCGATCACCGGGCTACGTTTACGTCCCATGACCAATGCTGCGCTCACCATCTACACAACTTCATGGTGTGGTTATTGTCTTCGGCTCAAGACGGCCCTAAAAGCC
Mulcerans_JKD8049	M_ulcerans_JKD8049_KEEP_BOOST_1_Probes	TWP_XMXOXUAUCI_000686	2	ACCATGCTTTCCGGCGGCATGGCCGAGGTCGCGGTGCTCACGCCCGACCGGGTGTTCCGGCTGCCCGACAACGTCAGCTTCGAAGCCGGAGCGGGCTTGCTGTTCAACGATCTGACCGTG
Mulcerans_JKD8049	M_ulcerans_JKD8049_KEEP_BOOST_1_Probes	TWP_XMXOXUAUCI_000687	1	GAAGGAATCGCCTACGATGAGATCGACATTGAACGCGAACCTGCCGCAGGGGATTTCGTAGGCTCGGTCAACGGGGGCAACCGGACCGTTCCGACAGTGAAGTTCGCAGACGGCTCGACG
Mulcerans_JKD8049	M_ulcerans_JKD8049_KEEP_BOOST_1_Probes	TWP_XMXOXUAUCI_000688	4	CGCGGCCTCTATCAATACCGACCGCAGCTTCCCTTCGTGCTCGGGGCCGAGATCGCCGGTGTGGTTTGGAGCGCCCCACCGGACTGCCACGTGCGCGCCGGCGACCGGGTCGTCGGTTTG
Mulcerans_JKD8049	M_ulcerans_JKD8049_KEEP_BOOST_1_Probes	TWP_XMXOXUAUCI_000690	2	GTGACTCGGCTCGATGGTCCGGACGCGGTCGAGGTGGCCGAGGTCGACGAACCAACCGGCGACGGGGTGGTCGTCGATGTGCATGCCGCCGGGGTGGCATTCCCCGATGCGTTGCTCACT
Mulcerans_JKD8049	M_ulcerans_JKD8049_KEEP_BOOST_1_Probes	TWP_XMXOXUAUCI_000694	1	GTGTTGATGCCCATCGGCCCGCGCCGGCGGCTGTGGTCACTTCTCGGCGATTCGTTGCGGCCCCGCCGTCTGGACGATCTCACCACCGATGTCGACATCAAAGACGTGGTCGGTGTGCTC
Mulcerans_JKD8049	M_ulcerans_JKD8049_KEEP_BOOST_1_Probes	TWP_XMXOXUAUCI_000696	5	CTGAGCACCGTCGACTACGGAGGCGCGGTGGCCGCCAGCGGCCTGACCGGCGGGGCGGCGCTGCACACCACGGCCATGCCGTTCATCCTGCGCGGCATCGCGCTGCTCGGTATGGACTCG
Mulcerans_JKD8049	M_ulcerans_JKD8049_KEEP_BOOST_1_Probes	TWP_XMXOXUAUCI_000698	7	GGGGCCGCCGAGGTCATCGGCCGGCTGCCGGCCGATCCCGATGCCAAACCGCGACCGTTGGCCAAGGCCCGCTGGGCCGCGGCGGTGGACTGCGTGGGCGGCGCGACGCTGGCCGACGTT
Mulcerans_JKD8049	M_ulcerans_JKD8049_KEEP_BOOST_1_Probes	TWP_XMXOXUAUCI_000700	4	GTCGTCACCGGCGCCTCGGGCGGGGTCGGCTCGATCAGCGTCGACCTGCTGGCGGCCGCCGGCTACCAGGTGGTGGCCTCGACCGGCAAACCTCAGGCCGCCGAGCTACTGAAATCGTTG
Mulcerans_JKD8049	M_ulcerans_JKD8049_KEEP_BOOST_1_Probes	TWP_XMXOXUAUCI_000702	4	GTGGCACTGGGCACATTAAGTCCGCGTGAGGGCGCGGCCATCGGCACCGCCGGTTTCACCGCGGCGATGAGTGTTCAGGCGCTGATCAACTGGGGCGTGGCGCCCGACGCCGGGCCGGTC
Mulcerans_JKD8049	M_ulcerans_JKD8049_KEEP_BOOST_1_Probes	TWP_XMXOXUAUCI_000708	1	CCGGTCAGGTTAGCGTAGGGCGCTATGGACACGTTTCATGCGCTGGTCGCACATCAGGACGCGGATCGGATCACCGCGTCGATCCGGACGCTGACACCCAACTATCTGTCCCCTGGCGAC
Mulcerans_JKD8049	M_ulcerans_JKD8049_KEEP_BOOST_1_Probes	TWP_XMXOXUAUCI_000710	4	CCGCCCAACGGATCCGGCACACGCTGAGCCGCACTGCGATGCGTGGCGTTGCGCGGCTGATGAATTCGGGCGGCTAGTTCCGCACGCCGGACGTGTCGCCACCGCGAGTTCGCACCGGCG
Mulcerans_JKD8049	M_ulcerans_JKD8049_KEEP_BOOST_1_Probes	TWP_XMXOXUAUCI_000711	3	AGAACATCCGGTGCGGCCAGATTGCCTGGCGGGCCAGCACCACCCGGTCGCCGCCATCGTGCACCAAGCAGATCACCGCGGGGTCGATGCGCGGGAACTCCTCGTGGCCGGTCAGGGAGT
Mulcerans_JKD8049	M_ulcerans_JKD8049_KEEP_BOOST_1_Probes	TWP_XMXOXUAUCI_000712	5	CCGCCGGTCTGGAAACCTACCCGGCACTCGACGCCGCTGCCCGCGGCGCAATAGACCGCGGTAGCGCGCTGAGTTTGTTCCCCCGGTTCGGCGTCGCAGCGCCGCCCCCGCAACCATCGG
Mulcerans_JKD8049	M_ulcerans_JKD8049_KEEP_BOOST_1_Probes	TWP_XMXOXUAUCI_000713	1	TCACTCGCGACCAGCCGGCCCTGGCCGGTTTGGTCGGACTGCCGTCGACTGGGCTGAACCGCGAACCGTCGTGCCAGTTCAATAAGGCCATGGCAGATGCCACCAGCTGGCTGCTGGTGT
Mulcerans_JKD8049	M_ulcerans_JKD8049_KEEP_BOOST_1_Probes	TWP_XMXOXUAUCI_000714	2	ACACTGCCCTATCGTCGAGCGCGGCGGCGCTGCCGACGCTGATTGCCTTCGCCAAGCCGGGGCACATCACGTTTGGATCGGACTGGCCGTTCGCGCCCACGGCGGCGGGAAAGCTCTTCG
Mulcerans_JKD8049	M_ulcerans_JKD8049_KEEP_BOOST_1_Probes	TWP_XMXOXUAUCI_000715	2	CATCGATGATGCTGCCGAGTTTGCGCAGGTCGGCCACCTCGGACTGAGCTCCAGGATCCTCGGGAGCTTCCAGCGCGGCTCGGACTGCCCAGACATGGCGACCGCCCTCGAGACAGCCCA
Mulcerans_JKD8049	M_ulcerans_JKD8049_KEEP_BOOST_1_Probes	TWP_XMXOXUAUCI_000716	1	TGCTCAGCCATGCCGGCGGGTTTGTCCCCTATGCCAGTCATCGCCTGGCGTTGGTGATCACCGCCGACACCGGTCGCAGCCCCGCCGATGTACTAGAGGAGTTCTCCAGCTTCTATTTCG
Mulcerans_JKD8049	M_ulcerans_JKD8049_KEEP_BOOST_1_Probes	TWP_XMXOXUAUCI_000717	2	AAAACACCGCCTCCGGCGGCGGCTTCTCGGCGAAATCGGCGGCCGGGCTGAGCACCACCCGGCCGTCGGCCACCAATACCCGATTACGAGAATCCACCCTCATCAGCGCCGCATCGGCCC
Mulcerans_JKD8049	M_ulcerans_JKD8049_KEEP_BOOST_1_Probes	TWP_XMXOXUAUCI_000718	2	CCGGCCCGGCGGTTCCCGGAGTTGCCCCATGGGCCGGCGACTTCTTGCTCGACACCACCCGGGCGGCCCATCTGTTGGTGCGCAATGGCATCCGCCAGCGGTATCCGGATATCAACTTCG
Mulcerans_JKD8049	M_ulcerans_JKD8049_KEEP_BOOST_1_Probes	TWP_XMXOXUAUCI_000719	3	ACCCCGCGGCCGCCGCTTCGACGTCGGTTCGCAAGTGGTCGGCCCGGTCTGCGCCGATGCGGGACAACAACGGAACCTCGCGCAGCTGGAAGTCCACGCTAGCTCTCACCCCCCTGGCAA
Mulcerans_JKD8049	M_ulcerans_JKD8049_KEEP_BOOST_1_Probes	TWP_XMXOXUAUCI_000720	1	ACGGTGTCGTGCTGCTGGCCAACCACGCTGGCGTCTATCTCGGCGAAGACGGCCAGGACGACCTGTTCACCGCGTTGAATTCGCGCGCCGCGGTGGTGTTCGTCCATCCCGCCGAACTGC
Mulcerans_JKD8049	M_ulcerans_JKD8049_KEEP_BOOST_1_Probes	TWP_XMXOXUAUCI_000721	5	CCCGGCTGCGCCGAGCTTACGATCGCCACGCCGCCACCTTGGTGGCGACCCGCTGCCCCCGGCTGCGCCGCGCTTGCGATCGCCACTAGTGCCCCCGTGTTGCGGATGTAGAGCAGGCGG
Mulcerans_JKD8049	M_ulcerans_JKD8049_KEEP_BOOST_1_Probes	TWP_XMXOXUAUCI_000722	1	ACGCGGCCGATGTCGTCGCCGGCCGACCAGCGCAGTTCGGGTTCTTCGCTACCGTACCGATGCCCCATCTCGACCAGAGCGTGGCTGAAACCGTTCGTGCACTTGATGATCTGAAGGCTG
Mulcerans_JKD8049	M_ulcerans_JKD8049_KEEP_BOOST_1_Probes	TWP_XMXOXUAUCI_000723	1	TCGTTGGCCTCAATGGCGTCCACTTCGGGGGCGCCGATGCGCAGCAACTGGCCGCCACGAACGACACCGAGCACGATGTCGCGCAAATGACGCGGAGATCCACCGATCTCGCTTTGTTCC
Mulcerans_JKD8049	M_ulcerans_JKD8049_KEEP_BOOST_1_Probes	TWP_XMXOXUAUCI_000724	2	CGCTGCAGGCAATGGCCGAACTCACCGTCGGTGCGGCGATCTTGTCGGTATCGGCACCCGCAACCGCTTTCCTGCCCCAGGCCAGCGATGCCGCGGCGCTAGCGCGCGACATCAACGACT
Mulcerans_JKD8049	M_ulcerans_JKD8049_KEEP_BOOST_1_Probes	TWP_XMXOXUAUCI_000725	1	ACCTCGCGTTCGGCGATGGCCAGCCCGGCATCCGGAGTGAGCAGATCTTCGATCATCTGGACGACACTGGGTGTGGTGGTGGCCAGCCCCAGCAGCCGGCCGGCGGTTTCGGAAGAAACC
Mulcerans_JKD8049	M_ulcerans_JKD8049_KEEP_BOOST_1_Probes	TWP_XMXOXUAUCI_000726	2	CGATCTGGCGAATCGATACTCACCACCACATGATTCCGCCCGACTATCGTCGCGCGCTGCGCAATGCGGGCGTCGATGGTGCGGGCGGGCGAGCGCTGCCGGACTGGAGTCCAGCGGGGT
Mulcerans_JKD8049	M_ulcerans_JKD8049_KEEP_BOOST_1_Probes	TWP_XMXOXUAUCI_000727	1	ACCACCGAGTCGGCTCCCGACTGCTCGAGTAGGTGCTGGTTCTCAGCCTCTCGGATGGATGCCACGATCTGCGACTTGGGCGAAATCTCGCGAGCCGTCAACGTGACCAGCGCCGCGGTG
Mulcerans_JKD8049	M_ulcerans_JKD8049_KEEP_BOOST_1_Probes	TWP_XMXOXUAUCI_000729	4	TCATCGCGACTGGCGGCCACGATGATCGAGGCCGCGTGCTGTGCACCGGCCAACCGCAGCACATCGGATTTGGTGGCGTCACCGTGCACGGTGACCAACCCGGCCGCGGCGGCGCGGTCG
Mulcerans_JKD8049	M_ulcerans_JKD8049_KEEP_BOOST_1_Probes	TWP_XMXOXUAUCI_000731	1	AGGGCGCCCCGGTCGGTGTCGACAACAACGATCTCACCGGGAACGGCCTCGTCGCCGAGCATTGCGCTGATTGCCGTCTTGCCCTTGGTGCCATAGCCGATGACCACGGTGTGGTTACGC
Mulcerans_JKD8049	M_ulcerans_JKD8049_KEEP_BOOST_1_Probes	TWP_XMXOXUAUCI_000734	1	GGCCGCGTCGTAGAGCGCGCGTCCGTGCAACTCGAACATCTCGATGAGATTGACCGCGTCGCCGTCGATTTCCTTGGCGATGAACAAGCAGCAAACCGCCTGCCGATCAACCCGATCCGC
Mulcerans_JKD8049	M_ulcerans_JKD8049_KEEP_BOOST_1_Probes	TWP_XMXOXUAUCI_000735	1	TTCGCCGCGCGCGCCAGTTCGGAAATCGGTGTGATGTCGCCATACCCGGTGGTCGACAGGGTCACCGCCGAGTAATACAGGCAGTCCAAGAAGGACAGTTCATCACCCTGCGAATCGTGA
Mulcerans_JKD8049	M_ulcerans_JKD8049_KEEP_BOOST_1_Probes	TWP_XMXOXUAUCI_000736	5	CGATGATCGCCACCGGCCAGTTGTCCACTGCGCCCGCATGCTGGCCGGGCGGACCCGCGCCAGCACCGACGTCGGCGGCGCCCAGGCTCATCGTGTTGCCCCGTCTTCGATGAACCGGCG
Mulcerans_JKD8049	M_ulcerans_JKD8049_KEEP_BOOST_1_Probes	TWP_XMXOXUAUCI_000737	1	TACCCATCGCGATCCAGATAGACCGTGATGGCACCCGCCAGCAGCGCCGCCAAGGCGATCGTCACCCTGCGCGTAATGATGCGAGCAGGACTGGCCTGCCCTTGAGGAATACGCAGCACG
Mulcerans_JKD8049	M_ulcerans_JKD8049_KEEP_BOOST_1_Probes	TWP_XMXOXUAUCI_000738	4	CGGCGGCCGCCCGGGCCAGGCCGTCACAGTGCGGGTTGGTGCCAACCATCGCGCTCACCCGCAGCCGTCCGTCGCCATTGCCGATCCTGCTCATCAGATCGGTGCCGACAACACCGGAGC
Mulcerans_JKD8049	M_ulcerans_JKD8049_KEEP_BOOST_1_Probes	TWP_XMXOXUAUCI_000740	1	GCCGCGCCCAATTGCTCTGGTGTGCGCCGGGGTTGGTGGTGTCGAAAACCAGGCGGATATTCGCAAACTCGGGCATGCTCAGCAGCCCGTCAACCCCACCTGGGCTGGTCGTGATCCCTG
Mulcerans_JKD8049	M_ulcerans_JKD8049_KEEP_BOOST_1_Probes	TWP_XMXOXUAUCI_000742	2	TGCAGGTCGCCATGCTCAGGTTCGGCGCGTCGAGCTGGGCATCGAGATTGACTGCCGGCACGCAGCATGGGCCGATCGCGGACGCGGTGAGGTCGAGCATCCGTACGCCGGTATCGGCCA
Mulcerans_JKD8049	M_ulcerans_JKD8049_KEEP_BOOST_1_Probes	TWP_XMXOXUAUCI_000743	4	AAAGGCGGTACGCACCGACGATTCGGGGCATCCGCGCAGGGCAGCCCACGCCATCCGGTACACAGCCAGCTGAACGGCGGCTTGCCACATGGCTTCGGGCCCACGCGGCGGCTCACCGGT
Mulcerans_JKD8049	M_ulcerans_JKD8049_KEEP_BOOST_1_Probes	TWP_XMXOXUAUCI_000744	6	CGAGGGTCACCCGCTCAGCCGGCCCCAGGGCCTGCGAGGCGATGGCAGAAACAACTTCGGCATAGCGCACCACCCCGTGCCGGCGCACCGCGGCGACGATGGGCACCGCCGCCTGTGCGC
Mulcerans_JKD8049	M_ulcerans_JKD8049_KEEP_BOOST_1_Probes	TWP_XMXOXUAUCI_000745	2	CTTCCAGTCGACGACGGTTGCGCCGCCATCGGGGTCTTCGAATACCGCGTCGATGCGGCCCCTCACCACGGTGTCGCCGACCGGCATTTCGAATGGCACCTCGACGGCGATCGGCGTGCG
Mulcerans_JKD8049	M_ulcerans_JKD8049_KEEP_BOOST_1_Probes	TWP_XMXOXUAUCI_000747	2	CGCCGCCCAAGGAGATCCGGCGAAGGCCTCCTGCAACGGCGCAAGATCCTCGACTTGGCCCACATCGGAGTCGGCAGCACCCGGGAGGTCCCCCAAGTCGAACAGCAGCTCCGCGCCGTA
Mulcerans_JKD8049	M_ulcerans_JKD8049_KEEP_BOOST_1_Probes	TWP_XMXOXUAUCI_000749	1	GAACTGCTGTACCCATGTGTGAAAGATATTGCCCAGCTGGGCATGCGGATCCGGCCGAGTCGGTAAGCGATGCACCAACCGTTGCCTGGCCCCCACCGGGTCGCGGGCCAGCTCGACGAG
Mulcerans_JKD8049	M_ulcerans_JKD8049_KEEP_BOOST_1_Probes	TWP_XMXOXUAUCI_000750	2	CGACGTTTCCGGCGCAGGCTGGCAGGTAGCCCCCGGCAGCGGTGATCTCGAGCAGAACGGTGATCCGAGTGCCACCGAACTCCCCCGTCCCCGGAATGTAGAGCGTGTTGCCGCTGCCCA
Mulcerans_JKD8049	M_ulcerans_JKD8049_KEEP_BOOST_1_Probes	TWP_XMXOXUAUCI_000751	5	CCCGCTCACCGACAACTGGTTCGGCAACGCTCGCGTCGGCGGCCCCACGGCACGCGCCCGCTCGGCCAACAGCGCATCGACGTCGGCTGTCCAGCCCTCGATATCGGCGACCGCGGCACC
Mulcerans_JKD8049	M_ulcerans_JKD8049_KEEP_BOOST_1_Probes	TWP_XMXOXUAUCI_000752	1	CCGTCGCGCAAGGTGACGTCGCTGATGTACAGATCGCCAATCATATTTTCGCCTTTAGCGTTTGAGCGTGGCGTTCGACGATCGCCTCGGCGGTGGCCTTGGCCGCCGACGTCACGATCG
Mulcerans_JKD8049	M_ulcerans_JKD8049_KEEP_BOOST_1_Probes	TWP_XMXOXUAUCI_000753	3	GCCAGCGGGGGCCTCGACACCGGCATCGGCAGAGATCGCCTCCGCGACCAACCTGGCCCCACGTTCGACATCGCCGCGCCGCGTGGCCAACGGATCAGTTGGCCAAACCGCTTCGACAAC
Mulcerans_JKD8049	M_ulcerans_JKD8049_KEEP_BOOST_1_Probes	TWP_XMXOXUAUCI_000754	5	CTCGACCCGCCCAGCCCGTCACCGTGGGCGACCTCGATGGAGTCGACCCCCGCATCGTCGAGGGCCCTGGCAATCGCCACGGCTTGGGCGATGCCGTCCTGGTGACGCACCGCGTGCATG
Mulcerans_JKD8049	M_ulcerans_JKD8049_KEEP_BOOST_1_Probes	TWP_XMXOXUAUCI_000756	2	AGGTGGGCGACGCCGCCAATCCCGGGCAGCAGCAATGTCGCCACCCTGGCGCGATCGACAGCGCCGGCGACAGCTTCGATCCATTCCAGGTCGGTGTGCGCGCCGAAGCCGTAACAGCAG
Mulcerans_JKD8049	M_ulcerans_JKD8049_KEEP_BOOST_1_Probes	TWP_XMXOXUAUCI_000758	4	AATCCGACGGCGTCCATACCGAGGTCACGGGCGGCCCCGAGGTAGCGAGCAGCCAGATCGGCTTCGGTGCAGTGGGTACCCACCCGAACCACGCTCGCGCCGGCGCGGTGCGCGTCTTCG
Mulcerans_JKD8049	M_ulcerans_JKD8049_KEEP_BOOST_1_Probes	TWP_XMXOXUAUCI_000759	1	CTGATCTAGCTGCTCCCGATGCGCGGAAATGGTGTCCGACAACTGCTTTCGGTTTGTCACCGCCGAGGTATCTAGCACCGGGATGCCCAGCGCGCCCACCGACGCCCGGTCCCCCCGAAG
Mulcerans_JKD8049	M_ulcerans_JKD8049_KEEP_BOOST_1_Probes	TWP_XMXOXUAUCI_000761	1	CAGCGGCGGTAACTCGCCCGGATCGGTGAGCCAACTGCTTCGCGACGCGGTCGACGGGAAAACACCTGCCGATAGATGTGCCACCGCCACCACCTGCCATTCCAGGCCCTTCGCGGCATG
Mulcerans_JKD8049	M_ulcerans_JKD8049_KEEP_BOOST_1_Probes	TWP_XMXOXUAUCI_000762	1	CCATGCTCGACGGCCACCACCGAGTTCGCCACGCCCAGCGACAGATTGTGGTGCGCATGGATGCCCAATTCTGTTGCCGGATCCAAGTTCTGGCGCAGCGCGTCAAATCGCTGCGCAACG
Mulcerans_JKD8049	M_ulcerans_JKD8049_KEEP_BOOST_1_Probes	TWP_XMXOXUAUCI_000763	1	CACGGTGAGCACTTGAACTCCGTCCCGTGCCACCGTCAATTGGGCCGGCGGTAACCCGTTCTCTACCTCCGCCGCGACATCGAGATAGGCGAGCAGACCGTCCACCGATGCCTTGGTGGA
Mulcerans_JKD8049	M_ulcerans_JKD8049_KEEP_BOOST_1_Probes	TWP_XMXOXUAUCI_000764	5	GCGTTCAGCTCGCATCCGTGCGTCCAGCCCAGCCGGTTCACCACGGCGATGAGCACTTCCAGGGGCACGTTTCCCGCCCCGGCACCCATGCCCGCCAGCGAGGCGTCGATGCGGCGGGCA
Mulcerans_JKD8049	M_ulcerans_JKD8049_KEEP_BOOST_1_Probes	TWP_XMXOXUAUCI_000765	5	CAGGGCGCTACCAGCCGAGATGGCGGTCCGCTCGGCGTAGTCGGCGACCACGTCGGCAAACGCATCGAGGTGCTCGGCACCGGCCCATGCCCCCGAAGCCGTCGCCGCGGCACGGACATC
Mulcerans_JKD8049	M_ulcerans_JKD8049_KEEP_BOOST_1_Probes	TWP_XMXOXUAUCI_000766	4	TCGGCGTGCCGCAGGAAGCTCGAATATACGCCGGCGTAGCCCAGCGTCAGCGTCTCGCGGTCGATGCGCACCGGCCGGTCCTGCAGCGGCCGTACCAGGTCGTCGGCGGCGTCTTCCAGG
Mulcerans_JKD8049	M_ulcerans_JKD8049_KEEP_BOOST_1_Probes	TWP_XMXOXUAUCI_000767	1	GCAATCCAGCCCAAGCACGCGTCGTACCTCGGCGACAAGATCCGGCAGCCAATGACCAAGATGCCCACGCAGGGCGTTCAATTCCGCTGCCAGCGCACCGATGCGCTCGTAGCCCGCCGA
Mulcerans_JKD8049	M_ulcerans_JKD8049_KEEP_BOOST_1_Probes	TWP_XMXOXUAUCI_000768	3	GGCCCGACCAGATCCAGAGCGATATCGACGAGCAAGTCCTCTTGCCCGCCGATCAGGCCGCGGCGACCGGCCTCCTCGAGCAGACTGCGCGCGTCCACCCCGTAACGCCCGGCGGTGATT
Mulcerans_JKD8049	M_ulcerans_JKD8049_KEEP_BOOST_1_Probes	TWP_XMXOXUAUCI_000769	6	CGAGTACCAGTCGGCGGGGCCCGGGTCGCAGATGGCATCGGCCAGACACGCCGTATCGGTGTCCGGACCCGCCGCCGCCGCGACGGCGCCGGGAGAGACCGATGCGCCCACCTGAGGACC
Mulcerans_JKD8049	M_ulcerans_JKD8049_KEEP_BOOST_1_Probes	TWP_XMXOXUAUCI_000770	2	CAACGGCGCAAGGCGCCAAGCTCGCTGTCAAAGGCCGGCATCTTTTCGGGTCTCCTTCCAGACGAGCAGGCAGCGGCTCCCCTAACCCATCATGGCGCACCGTGGGCCAACGGCTCGGCC
Mulcerans_JKD8049	M_ulcerans_JKD8049_KEEP_BOOST_1_Probes	TWP_XMXOXUAUCI_000771	6	GCCCACCAACGCGACCGCCCGTCGCCAAAGTGCGGCGACGTCGCTGCCGCCCAACCGCCAGCGCGGACCGGTCAACACTCGCATCGCCGCGGCCCCGGCCGTCGGGTCACCCACCAGTCG
Mulcerans_JKD8049	M_ulcerans_JKD8049_KEEP_BOOST_1_Probes	TWP_XMXOXUAUCI_000772	1	CCGTGGCGCAATAGCTCACCGATGGTGACATCACCCTCATAAACCCCGCTGAGCAACGCTCCCATGGTCGATGTCTGGTAGATCTCACCGTCGCGACGCCGGTTCAGGATCGCCTGGGCC
Mulcerans_JKD8049	M_ulcerans_JKD8049_KEEP_BOOST_1_Probes	TWP_XMXOXUAUCI_000773	2	CAGCATCGCTACCAGGTCGGCCACCTCCGGAATGGACAACAGGCCGGCCAGCCCGACAACCTCAACCGGGATTCCCCGCGCAACCAGTGCATCGGCGATGGGTGCGGCGTCGGCGTTGCG
Mulcerans_JKD8049	M_ulcerans_JKD8049_KEEP_BOOST_1_Probes	TWP_XMXOXUAUCI_000774	1	GGCGTGCGTTCGTCCAGATCGGCTACGGTGGCGCTGCCGTCGCTGCGGAGCTGGTAGCAGACTCCGTCGAGCACCAGCATCTCGCCGTCCAGCCGGTTGAAAGTGCCCAGACCGAAGTCA
Mulcerans_JKD8049	M_ulcerans_JKD8049_KEEP_BOOST_1_Probes	TWP_XMXOXUAUCI_000775	3	GCGCACCAGCACCGCTGCCGTCGGCGGGCTAACCCCGTCGGCCGCCGCGCGCTGATAGTGACCCTGCAATTGGTCTGCGATCCAGTCCCGTTCGGCCTGCACATCGGCGAGTAGCGCACA
Mulcerans_JKD8049	M_ulcerans_JKD8049_KEEP_BOOST_1_Probes	TWP_XMXOXUAUCI_000776	1	GCCACCATCAGATTCGCGCTTTCCAGGGCCGCGTCGATGACCGACTTCAGGGCGGCGCGACCACACGGAGCCGAAACGTCGATCGTGTGGTCGGGGCGAAACCAGGTCACCGCGGCAAAC
Mulcerans_JKD8049	M_ulcerans_JKD8049_KEEP_BOOST_1_Probes	TWP_XMXOXUAUCI_000777	5	ACGAACCGTTCCGGCCGGCGCATCCGGGCGCGAACGCAGTGCATGTACGGCCACCGACCGCCGGCGGGGCTCCGCCGAAATCGCGTTTGCCAGGTGCAGTGCGCGCGGCGGGTTGCGCCA
Mulcerans_JKD8049	M_ulcerans_JKD8049_KEEP_BOOST_1_Probes	TWP_XMXOXUAUCI_000778	1	ACGTCGGTGAACGTCACCTCGCGCTGGTCTTGGGTAGCTTCGGTGAAGGGGCGAAAGGGTGGCCGCTGCTCGCTGACGGTACGGGTGCGGATGGAGCTGAACTGGCCGCTAACCCGCACG
Mulcerans_JKD8049	M_ulcerans_JKD8049_KEEP_BOOST_1_Probes	TWP_XMXOXUAUCI_000779	2	GCTGGTCCGCAGCTCCAGAACCGGTGCCGGGGCACCGTCGGACAGCGCGAAATCCGTGCTGAACCGGGGCAAGTTCGTCGCCGAGGCACCACGCCAGCCGTAGATCGACTGAATCGGATC
Mulcerans_JKD8049	M_ulcerans_JKD8049_KEEP_BOOST_1_Probes	TWP_XMXOXUAUCI_000781	1	ACCGACTGCCGTCAACGCCAACCCGTCATCGACGCCGCCACCAAACAGTGCCGACAGCGCGATGCGCTGGGAGTGTCCGGTGTCCTGGTACTCGTCGAGCAACACGACGCGGTACCGGCT
Mulcerans_JKD8049	M_ulcerans_JKD8049_KEEP_BOOST_1_Probes	TWP_XMXOXUAUCI_000783	5	GCGCAGCTCCCCGCCGACCTGCGGGCACGTCGCTGCCAGCCGTGCGGCGGCGGCCATCTGCATTCCGAAGTCCATCACCTTGGCGGCGCGCATCCGCTCATGCAACGCGTCGAGCAAGGG
Mulcerans_JKD8049	M_ulcerans_JKD8049_KEEP_BOOST_1_Probes	TWP_XMXOXUAUCI_000785	2	CACCAGCTCGGCCCGCTCGGTCTGGGTGACCAGCATCCGCAACAGCCACTGATTCGGGCCGCTATCGCGCTGGTTTGGGCCCGCCGGCAGGGCGTGCACGAGTCGTTCCAGCTCGATGTG
Mulcerans_JKD8049	M_ulcerans_JKD8049_KEEP_BOOST_1_Probes	TWP_XMXOXUAUCI_000786	3	CACCAGCGCGGCCCCCGGGGTGCCGGTCAGCCGACCGACGGCGGCCGCCATGAACGCTGCGTTCTGTTCGTGGCGACAGACCACCACCTCGAGTTCGCTGTCGCGCAACGCATCGAATAC
Mulcerans_JKD8049	M_ulcerans_JKD8049_KEEP_BOOST_1_Probes	TWP_XMXOXUAUCI_000787	2	GGTATCGCGAAGCTGTCGGGTGTCAACCAGGTGCTCGGCGAGCTGGCCCCACAGCCGCAGCACCGTGGCGGTGACCGCCGCCGGGGTCTTCTGGGTGCACAGCTCACCGCGATATCCGTT
Mulcerans_JKD8049	M_ulcerans_JKD8049_KEEP_BOOST_1_Probes	TWP_XMXOXUAUCI_000788	4	ATGGGTGCGCTTGAGTCGGTCGGCGCGGGTAACGGCACCGCAGATCGCGACCATCGGATCCTGCTCGGTGGTCGCGGTGACCAGGCCGGTGGCCAGATTGGTGGTGCCCGGCCCCGAGGT
Mulcerans_JKD8049	M_ulcerans_JKD8049_KEEP_BOOST_1_Probes	TWP_XMXOXUAUCI_000789	1	GACGACCTCGAACGCCAGCTGCCACAGCTCTGTCTCGCTGAGCAACCGGGTGTCGGGCTCGATGGGCAGCAACAAGCCGTGGTCACGCAGCAGTGAGCCGGCAAATGCGTGATAAGTGCT
Mulcerans_JKD8049	M_ulcerans_JKD8049_KEEP_BOOST_1_Probes	TWP_XMXOXUAUCI_000790	2	CGGAACCGTCACCGCCGCCCGGATCGCGTTGGCGACGGTTTCGGGCACGTTGTCAGGGTCGGTGACCTCGCCGGTGTACTTGGTGAAGGGCTTGAGCGCCGCGACGGCATCCATCGACTG
Mulcerans_JKD8049	M_ulcerans_JKD8049_KEEP_BOOST_1_Probes	TWP_XMXOXUAUCI_000791	4	GACCGTGGGCGCACCCGCTGCTTCGCCGACGGCGACACCCACGGTGGTACCTGCCAATCGGGCCAGCCGCGACCGGACACGGCGCAGCAATTGGCCGGCAGCCTTGCGGGTGAACGTCAA
Mulcerans_JKD8049	M_ulcerans_JKD8049_KEEP_BOOST_1_Probes	TWP_XMXOXUAUCI_000792	7	CTCCGCGATTGATTCGGGCGGCGCCGCGCCAAGTGTGGCCACCCGAGTGGGGCGCACGATGGCGGCGGTGGTCGGCGCGCTGGACACGTCGGCGGGCAACACCACCGCCGCCGCGCCGCG
Mulcerans_JKD8049	M_ulcerans_JKD8049_KEEP_BOOST_1_Probes	TWP_XMXOXUAUCI_000793	5	GCCCAACACCTGGCCTGGTTCGGCGTAGCCGTTGGCGACCAGCCAAACCACCCGGGCGGCCATCGTCTCGGTCTTGCCCGCTCCCGCGCCCGCGATGACAACCAACGGACCCGGAGGGGC
Mulcerans_JKD8049	M_ulcerans_JKD8049_KEEP_BOOST_1_Probes	TWP_XMXOXUAUCI_000794	5	CACGACGGGCAGATCGGTGGCGGCCAGCAAGGCACGCAACGCCGCACACGGTGCCGGGTCGCCGACCCGAAGTCCGACAAACAGCACCGGCCGCTCGGCGGCACGAATCAGCTTGGCCGC
Mulcerans_JKD8049	M_ulcerans_JKD8049_KEEP_BOOST_1_Probes	TWP_XMXOXUAUCI_000795	2	GGCGATAACGGCGGCCTGCTCGTCGGTGGGCGGGAAAATTCCTAGCGCACTTGCTATCTCATCCGGGCTGTAGCGCGGGTTCATCGCGGCGACCGGTCGGTGTGGGCCGGACACGACGGC
Mulcerans_JKD8049	M_ulcerans_JKD8049_KEEP_BOOST_1_Probes	TWP_XMXOXUAUCI_000796	1	CACCAGCACATCGGCATGCCCCATCAGGATGTCGCCCGGCTGATTGCGGAAGAGTCCGACGCGGCCGACAAAACGATTCTCGAGTTCGCGCGATACCACCCCGGCGGCCTGGAATGTCTC
Mulcerans_JKD8049	M_ulcerans_JKD8049_KEEP_BOOST_1_Probes	TWP_XMXOXUAUCI_000797	4	CGGATCGGGCAGTGCGAGCAGCCATCGTTGCGCCGAGCGATGAAGTGCGGCCCGGCCGCTGCCTCGGCAGCCTGACGGACCAGATTGCGCCACTGGTCACGAGCGGCCGGCGTCAGTGGA
Mulcerans_JKD8049	M_ulcerans_JKD8049_KEEP_BOOST_1_Probes	TWP_XMXOXUAUCI_000798	1	CAGCGTTGGCTGATAGTGGTTGTCGACCTCGGCGGGCACTTCATCGATGTGGATGAGCGTCCTGGTCGGATCGGTGTTCCACAGCCGCGGGTCGTATTCGACGGGGTCGAAGCCGATGGT
Mulcerans_JKD8049	M_ulcerans_JKD8049_KEEP_BOOST_1_Probes	TWP_XMXOXUAUCI_000799	4	TCCTGATCCCGTTGGGCGGCACCGGCGGCCGCGCTCTTGCCCGGATAGACCAGTCGCGCACCACCGGGCTCGGCACCTGCCTCCACCATCCCCTCGGCCACCGCAAGCTGATACATGGCC
Mulcerans_JKD8049	M_ulcerans_JKD8049_KEEP_BOOST_1_Probes	TWP_XMXOXUAUCI_000800	5	GGTACGGCGCAGCGCCGCACGCTGGTCGGCCTGGGCGGCGTTCGCCTCATCCGAGGATCGCAGGCCATCGACTCGCCGAGTCAACTCGGTCAGGGTCGCGGCGATGTTGCCGCGCAGCTC
Mulcerans_JKD8049	M_ulcerans_JKD8049_KEEP_BOOST_1_Probes	TWP_XMXOXUAUCI_000803	1	ATTGCGCCGCCGTCGTCGCGGGCCGCGTCCAGGACTCCATCGATGTCGATCTCGACTCCCACTTCGGTCAGTTCACTGCGCGTCTGGCCCCGCCACTCGACAAACGCCTGGATCATCGCT
Mulcerans_JKD8049	M_ulcerans_JKD8049_KEEP_BOOST_1_Probes	TWP_XMXOXUAUCI_000804	1	GGGGCGCACCATCGCGGCGGCCATGGCGCGCGGGAGTGCGACTCCGAGCGTCTGCTGTCCATCGGAGAACAACAGCCGGCGTGGTTGATACACCCGGACGTGCCGAGCCATATAGATATA
Mulcerans_JKD8049	M_ulcerans_JKD8049_KEEP_BOOST_1_Probes	TWP_XMXOXUAUCI_000805	2	CGGTGCCGGGCAAGCTCGTTGCTCGAAAACCAATCCGCCTCGAACGGCAGGAGCTTCCACACCCGGGCCAGCTCGGCCAGCAGTTGCTCTTCACTTGCGCCCGGCTCGGCGATCAGCGCA
Mulcerans_JKD8049	M_ulcerans_JKD8049_KEEP_BOOST_1_Probes	TWP_XMXOXUAUCI_000806	1	GTAGCTGTTGTCGCGCATGATGACGTGGGTGAGATCTAGCCCCAGCCGGGTTGCGGTCTCCAGCTCCTGCGCGCTGAACAGGAAGCCGCCGTCACCGGACACTGACACCACTTGGGTGCC
Mulcerans_JKD8049	M_ulcerans_JKD8049_KEEP_BOOST_1_Probes	TWP_XMXOXUAUCI_000807	1	TGCAGCACCGAACCGATGGTGGCTCGCAGGTCACGCGGGTTGGTCCCACCATGACGTTCGGCCAGCCAACGCAGCGGACAGTCGTTGAGGGTCTGCAGGGTGGAGGGCGTCAGCGTGACA
Mulcerans_JKD8049	M_ulcerans_JKD8049_KEEP_BOOST_1_Probes	TWP_XMXOXUAUCI_000809	3	ACATCGCCGGCGCCGTAGAGCGCAGCAGTCGTGCTCACCGGGATCAGCCCGTGCCATCCCGCGGGATCGGCCCCCGCCACGCCGGCCTTGGCCAACCGAGCCAATTGTGTTGCTGCACAT
Mulcerans_JKD8049	M_ulcerans_JKD8049_KEEP_BOOST_1_Probes	TWP_XMXOXUAUCI_000811	7	TGCCGGGCAGCGTCGTCAACCGCGCCGTCCGGCGCGCACACCACGCCGCGCAATCTGCCCACCACCGCCGCGGCCGACAGCACGCGCGGCGCCGAAACCGGCGGCGCTGCGACGGCTTGG
Mulcerans_JKD8049	M_ulcerans_JKD8049_KEEP_BOOST_1_Probes	TWP_XMXOXUAUCI_000812	1	CGCGACTCCAAGATCCTGGACATCTTCGAGGGCACCCAACAGATCCAGCAGCTGGTTGTCGCTCGTCGACTGCTGGGCATGTCGTCCGCCGAACTCAAGTAGCCCGGGGATTCAGTCGAG
Mulcerans_JKD8049	M_ulcerans_JKD8049_KEEP_BOOST_1_Probes	TWP_XMXOXUAUCI_000813	4	CTGTCCCCGTTGGCCCACTGCGCGATCTCGAAGAAGAATTCCGACGGAAGCGCGGCCTGCTGGCCACCCCCGCTCGTGTCGCCGTCGACGGCAGTCACCAGTAGTTGCCGCCGCGCCCGG
Mulcerans_JKD8049	M_ulcerans_JKD8049_KEEP_BOOST_1_Probes	TWP_XMXOXUAUCI_000814	1	AAGGAAGCCTCGATCAGTAAGGCCAAGGCTGGCCGGATGGCCAGTGACGTCACCCTCAAGGTGGTCGAGCTGGCCGGCACCACTGGCTATTCCGAGCAGCTGCTGTTGGAGAAGTGGGGC
Mulcerans_JKD8049	M_ulcerans_JKD8049_KEEP_BOOST_1_Probes	TWP_XMXOXUAUCI_000815	5	CCCATTGCCGCCAGCAACAGCCGGCGTTCCTCGGCCAGTAGCGGTGCCCGCGCCGAGGCATTGCCGCTGACGCCGTCGAGTTCATCAAGCAGGCGCTGCGTGGCCAGCACTCCCCCGCGC
Mulcerans_JKD8049	M_ulcerans_JKD8049_KEEP_BOOST_1_Probes	TWP_XMXOXUAUCI_000817	2	GGAATCGTGTTGGGCCACGAGCCGTCCTGCAATCCGGCGATGACCACCAGGTCCCATTCATGACCGAGCGCCGCGTGCGCGCTGAGCACCCGGACCTGCTCGTTCTGTGCTACCGGCTCC
Mulcerans_JKD8049	M_ulcerans_JKD8049_KEEP_BOOST_1_Probes	TWP_XMXOXUAUCI_000821	5	TTGCGGGTCGCCTGGACACCGGCCGGGCCGCCGCGATCGATGGCTGCGAGCCAGCGATTCTGCAGACCCGACCGATGCCATGCGGCCCACAGGATGTAGCGCGGGTCTTGGCCCGCACGG
Mulcerans_JKD8049	M_ulcerans_JKD8049_KEEP_BOOST_1_Probes	TWP_XMXOXUAUCI_000823	4	TGGCATCGCGTTGCCGCGGCCAGCACGGCATGCACCCGCCGTAGCGGCCCAAACTGTGGCCCTGGCGGCTGGTTTGACCCCGCTGACCCGACTGCAGGGCGCCCATCCTCGGACAACGTC
Mulcerans_JKD8049	M_ulcerans_JKD8049_KEEP_BOOST_1_Probes	TWP_XMXOXUAUCI_000824	2	GCGGCGATGGCCATCACCGAGCCGGCCTTCGGCTCCGACTCGGCCGCCGTGTCGACCACGGCCACCCTCGACGGCGACGAGTACGTGATCAACGGCGAGAAGATCTTTGTCACCGCGGGA
Mulcerans_JKD8049	M_ulcerans_JKD8049_KEEP_BOOST_1_Probes	TWP_XMXOXUAUCI_000825	5	GCAACCAGCAAGTCCCCGAAATCCTCTGGCGAACGACCGGCGACGGCGCGCCGCAGGGTGCGGCGCAGCTGCCGCAGCCTGACGGGGTCCACGCGGCCGATGGGTCCGGTGATCAGTGCC
Mulcerans_JKD8049	M_ulcerans_JKD8049_KEEP_BOOST_1_Probes	TWP_XMXOXUAUCI_000826	2	ATGGAAGCCAGCTGGGCCGACGTCGCGATGATGCTCTCGATTCCCTACCAGGGCCTGGGCAATGCCGCGATCTCGGCGGTGGCCACCGACGAGCAACTGGAGCGCCTCGGCAAGGTGTGG
Mulcerans_JKD8049	M_ulcerans_JKD8049_KEEP_BOOST_1_Probes	TWP_XMXOXUAUCI_000827	4	AGCGCCTGATCGGCGTTGAGCCCTTCGGCGGTCGCAGCCAGAACCGTAAGCAGCGCGCCTACCGCGGGTTCCTCGGCCAGTGACCCCCCGATCGGGGGTATCGACACCGGAACACCCGCG
Mulcerans_JKD8049	M_ulcerans_JKD8049_KEEP_BOOST_1_Probes	TWP_XMXOXUAUCI_000828	1	ACGTTGTTTGAGGGAGCCTCGGAGTCCTACAACTTCGCCGGAGCCGACGCGCTGCGCGGCTCCGAAGACAGCAAGGACGAGAACCACAACGGCGCCAACATGGCGGCCCTGGTACAGACC
Mulcerans_JKD8049	M_ulcerans_JKD8049_KEEP_BOOST_1_Probes	TWP_XMXOXUAUCI_000829	5	GCCGCCAGTGCCCGCGGCAGCCGCGCGGCGACCCGGGGTACCGACCTGACGATCACCGCCATCTGCGACCACGGAACTCCGTCGACCAGATGTGCCCGTCGCAGCGCATCGGCGATCGCC
Mulcerans_JKD8049	M_ulcerans_JKD8049_KEEP_BOOST_1_Probes	TWP_XMXOXUAUCI_000830	1	CGCAAGCTACAAGCGATCATCACCAAGACCCACCAGGGCACGGCGGAGCTGATTCGACCGATCGCGCGCAAGTACGACCTCAAGGAACACGCGTACCCGGTCGAGCTGGACACCCTCATC
Mulcerans_JKD8049	M_ulcerans_JKD8049_KEEP_BOOST_1_Probes	TWP_XMXOXUAUCI_000831	7	GCCGCCTCCGCATGCGCCGTGGCGGCCAGGCGCACGGTGACCGACCCGTCCTCGGTTCCGGTGCCATCGATGTGGCGACCGGCACTGCCGCCCGGCAGCCGGCGGGCGATGCCGCTGACG
Mulcerans_JKD8049	M_ulcerans_JKD8049_KEEP_BOOST_1_Probes	TWP_XMXOXUAUCI_000833	6	GCGCGCGCCACGGCGGGGGCACAGCGATGCGACATCGTCAAGGTCACCGCCGGACCGCCGTCCAGCGGGCCGCCCAGCAATCCGGCGGGCTCACCGCCGCGAAAACCGAACACCGCCTGG
Mulcerans_JKD8049	M_ulcerans_JKD8049_KEEP_BOOST_1_Probes	TWP_XMXOXUAUCI_000834	4	GCCGCACTGGCCAAGCGGCTCGGTTCCGACAAGGGCATGCAGATCGGCCTGGACGGCGTGCAGCTGCTGGGCGGGCACGGCTACACCAAGGAGCACCCGGTCGAGCGCTGGTACCGCGAC
Mulcerans_JKD8049	M_ulcerans_JKD8049_KEEP_BOOST_1_Probes	TWP_XMXOXUAUCI_000835	2	TTGGGGTCGCCAGCGATCAAGGCGAACTCGGCACCGGCCGCCAGCACCTCAACCAGCCTTGCCGCCTGCGGATCGAGTTGCTGAGCGTCGTCAACCAGCAAGAACCGCAGCCGCGCACGT
Mulcerans_JKD8049	M_ulcerans_JKD8049_KEEP_BOOST_1_Probes	TWP_XMXOXUAUCI_000836	2	GCGCGTCGTCAAGCCGTTGCGTTCATGTGCGCCAACATCGCCATCGAGCTCGACGGTCTGCGGTTGATCACCTGGCGCGGCGCGTCACGGGCTGAGCAGGGTCTGTCGTTCGCCCGCGAG
Mulcerans_JKD8049	M_ulcerans_JKD8049_KEEP_BOOST_1_Probes	TWP_XMXOXUAUCI_000837	5	TCGGCGGCCAGCAATTCGGGATCGCTGGCGAAGGCCTCCAGTGCGCTCCCGACCAGTTCGGCGACACCCAATGCCGGTGCGGTGGCTTGTGGCGTCGCCGTCCCGACCGCCGCGCGCAAC
Mulcerans_JKD8049	M_ulcerans_JKD8049_KEEP_BOOST_1_Probes	TWP_XMXOXUAUCI_000838	4	TCGGAGGCCATCGCCCTGGCCAGGCTGGGCTGGGCCGCGCTGGCCGTCGGCACCTCGCACGCGGTGCTCGACTACGTCATCCCCTACGTCAAGGAGCGCGAAGCCTTCGGCGAGCCAATC
Mulcerans_JKD8049	M_ulcerans_JKD8049_KEEP_BOOST_1_Probes	TWP_XMXOXUAUCI_000839	4	AACATCACCTGCTCGTACTGTCGGGCGAATCGGCCGGCAGCGGCCCATTCGGGGCGTCCGCTGCGACGGCCCAGCCGCTCCAACTCCATTGGGTCTACCCCGCGTTCGGCGCAGCGTGCC
Mulcerans_JKD8049	M_ulcerans_JKD8049_KEEP_BOOST_1_Probes	TWP_XMXOXUAUCI_000840	2	GTCAAGGCGGACCCGAGCATGGGCATTCGCGCCGCCGCCTTGGGCCAGATCGAACTCTCCAAGGTTTCGGTACCGCTGCGCGCCCGGCTGGGTGAGGATCAGGCCACCGACGCCGACTAC
Mulcerans_JKD8049	M_ulcerans_JKD8049_KEEP_BOOST_1_Probes	TWP_XMXOXUAUCI_000841	2	AGGAGGTTTCGGAGCTCGGTCGCGAATCCCGCGGTCGTCAGGGCGGGCAGCAGGTGTCGCGGCCAGGCCGACCTTGCACTCGGTCCGTCTTCGAGGTCCCCGGCAAGCAGTTCCCGAATG
Mulcerans_JKD8049	M_ulcerans_JKD8049_KEEP_BOOST_1_Probes	TWP_XMXOXUAUCI_000842	1	CTCGATGGCGTGAAGTCCTTGGTTCCCGCTGCGGCCGACGCCGAATTGTTCATCGTCGCCGCCCAGCTCGACGGCAAGCCGGCACTGTTCATCGTGGAGTCCTCGGCCGCCGGACTGATC
Mulcerans_JKD8049	M_ulcerans_JKD8049_KEEP_BOOST_1_Probes	TWP_XMXOXUAUCI_000843	5	ATGGCGTCCTGTTCGGCGCTGGTCAGCAGCCGCGGCGGCGCATCGCCGGTGCGTTCGGCCGCCCGCCGCAGCACCGCGTAGGCGTAACTGTGCACGCTACGCACCAACGGCTCACGGACC
Mulcerans_JKD8049	M_ulcerans_JKD8049_KEEP_BOOST_1_Probes	TWP_XMXOXUAUCI_000844	3	CTCAGTGAGTTCGCCGGCGACAATGTCCCGCAGGCCTGCGTGGCCATCACCGAGCCGCAACCGCTGTTCGATCCCACCCGGCTGAAGACCACCGCGGTGCGCACCCCGTCCGGTTACCGC
Mulcerans_JKD8049	M_ulcerans_JKD8049_KEEP_BOOST_1_Probes	TWP_XMXOXUAUCI_000845	5	GCGGCGCGGCCGGTCCCGGTGGTGTGTGAGCGCAGTAGCGCCGTGGTCAACGAGCTGCGCGCCCGCATCCCCATCCGGCCGGAACCGGTAAGCAGCAGAACCGATTCCGGATCGGCACCC
Mulcerans_JKD8049	M_ulcerans_JKD8049_KEEP_BOOST_1_Probes	TWP_XMXOXUAUCI_000846	5	GCGTTGGTGGCCGAGGCCCTGGCCTACGGCGACATGGGGCTGGCGCTGTCGATCCTGGCGCCCGGCGGCGTGGCATCGGCACTGACCCATTGGGGCAGCGCCGACCAGCAGGCCACCTAC
Mulcerans_JKD8049	M_ulcerans_JKD8049_KEEP_BOOST_1_Probes	TWP_XMXOXUAUCI_000847	5	GCGGCGATATGAGCGATTGCCGCCTGTACCAGCAAGGCGCTCTTCCCGGTGCCGGGACCACCCAGGACCCGCACCAGTCCCCGTGACCCCGGCGTCAGCAGCTCCCGCGCCTCGGCACCC
Mulcerans_JKD8049	M_ulcerans_JKD8049_KEEP_BOOST_1_Probes	TWP_XMXOXUAUCI_000848	1	GACGAAGCCATCAGCTATCCCGCCGATCTCATCGCCAAGGCCGCCGAACTGGGCATCACCGCGATCAACATTCCCGAGGACTTCGACGGGATCGCCGAGCAGCGCTCCACGGTGACCAAC
Mulcerans_JKD8049	M_ulcerans_JKD8049_KEEP_BOOST_1_Probes	TWP_XMXOXUAUCI_000850	1	CGGCTCAAGTCCAGCGGCAAGGACTACTTCGACCTCACGCCCGACGACGACCAGAAGATGATCGTCGAGACGGTGCAGGAGTTCGCCGCTGAGATCCTGCGTCCGGCCGCTCACGACGCC
Mulcerans_JKD8049	M_ulcerans_JKD8049_KEEP_BOOST_1_Probes	TWP_XMXOXUAUCI_000851	5	CTGACCGCGGTGCGGCCAAGCCGACTCGGCAGGGCTCGGCTAGCGCCGCTCGAACGCCGCCTGCAGCAGCCCCGCGTCGAACCCGCTCGGCGCCTGGCCGGAAACGGCGTACTGGTAAAC
Mulcerans_JKD8049	M_ulcerans_JKD8049_KEEP_BOOST_1_Probes	TWP_XMXOXUAUCI_000852	2	ACTCTGCGCGATCCGCTGAACCGGGGCCTGCGCTACGGGGTGAAGGCCATGTTCTCCACCTCCGGCAAGGCGAACCGTCAATTCCAGCGGGTACAGAACCTGCGCGGCGGCGGCCCGGTC
Mulcerans_JKD8049	M_ulcerans_JKD8049_KEEP_BOOST_1_Probes	TWP_XMXOXUAUCI_000853	1	CGCAACGCGGAAGATCTGGCCCAGCGCACTCGAGATCAACGAGACGACAATGATGCAGGCGACCGCGATCGCCACCACGGCGGCAGCCAGCACCGGCTGATTGACCGCAAGTAGCGCGAC
Mulcerans_JKD8049	M_ulcerans_JKD8049_KEEP_BOOST_1_Probes	TWP_XMXOXUAUCI_000855	1	GGCACCCCCCACGCCGGTGAGCACGATCATGATGCTGACCAGCCAGATGATCACCGTGATGGTGGCGGCCCCGGTTGCGCTTTCACCCCACCGCGCCTTGACGACGGTCGCCGAACGTTT
Mulcerans_JKD8049	M_ulcerans_JKD8049_KEEP_BOOST_1_Probes	TWP_XMXOXUAUCI_000858	5	GAGGCCGGCGGGCAATTCAGCAGCCTGGACGGCACCCCCGGCCCGCACGGCGGCAGCGCCGTGGTGAGCAACGGCCTGCTGCACGAACAGGTCCTCAACCGGCTTCGCAGCGACCGGGTG
Mulcerans_JKD8049	M_ulcerans_JKD8049_KEEP_BOOST_1_Probes	TWP_XMXOXUAUCI_000860	1	CGCGTGCGCGCCTACGGCGACTTCTTCTCTTACTGCCTGCTCGCTGAAGGGGCCATCGACATCGCCGCCGAACCGGAGGTGTCGGTGTGGGATCTGGCCCCGCTGGACATCTTGGTGCGT
Mulcerans_JKD8049	M_ulcerans_JKD8049_KEEP_BOOST_1_Probes	TWP_XMXOXUAUCI_000864	5	GCGTTGCTCGAAGACGGCGTCCCATCCATCGGGGTGGTCAGCGCCCCCGCATTGCAGCGACGATGGTGGGCCGGACGGGGTCAGGGCGCCTTCACCGCGGTCCAGGGTGGACCGCCGCGC
Mulcerans_JKD8049	M_ulcerans_JKD8049_KEEP_BOOST_1_Probes	TWP_XMXOXUAUCI_000866	1	AGCGTCTTGGGCGAGGAATACGGCGGTACCACGACCCTGCGCGGACGCCAGTGGATCATCGACCCGATAGACGGCACCAAGAACTTCGTCCGCGGGGTGCCGGTGTGGGCCAGCCTGATC
Mulcerans_JKD8049	M_ulcerans_JKD8049_KEEP_BOOST_1_Probes	TWP_XMXOXUAUCI_000868	3	CGATTCCAGGCGCTCGACCTGCGGGTGGACACCAAACCGGACCTGACCCCGGTCACCGACGCAGACCGGGCGGTCGAGACTGAAATACGTGCGGCGCTGCAACGTGAGCGCCCCGGCGAC
Mulcerans_JKD8049	M_ulcerans_JKD8049_KEEP_BOOST_1_Probes	TWP_XMXOXUAUCI_000875	1	CCGGCTACTTGCCCGAAGTCAACATCGCCGCACCGGATTTGCTGGGCCACGGCAGATCGTCGTGGGCCGCGCCCTGGAGCATCGATGCCAACGTTTCGGCATTGGCCGCATTGCTCAAGG
Mulcerans_JKD8049	M_ulcerans_JKD8049_KEEP_BOOST_1_Probes	TWP_XMXOXUAUCI_000876	1	GCTCACCGTGATGGCACACCCCCCGGCGGCCGGGTGAGATCGCGTGCCAAGCCCGCTAGTCCTCGGGCGGTTCTTCGAGCGCGAAGTTCCAATTGTCGGGGTTCTTGGGGGAATACACGA
Mulcerans_JKD8049	M_ulcerans_JKD8049_KEEP_BOOST_1_Probes	TWP_XMXOXUAUCI_000877	4	ACCAAGCCGACGGGCCGGTAGTGGTGGTGGGGCACTCCTTTGGCGGGGCGGTGGCGCTGCAACTGGCCGCGGCGCATCCGGACCTGGTCGCAGCGCTGATACTGCTGGATCCCGCGATCG
Mulcerans_JKD8049	M_ulcerans_JKD8049_KEEP_BOOST_1_Probes	TWP_XMXOXUAUCI_000878	7	CGGGCTGACCACGATCCCGGGGACCGAGGAGGCTGCCGCCGCGGGTTCACCGGGCTTTCCGGGCATGGTCGCGCCGCCCGCAACACGGGCCTCGGGCGTGCTGCCCCGCTACGGCGTCCG
Mulcerans_JKD8049	M_ulcerans_JKD8049_KEEP_BOOST_1_Probes	TWP_XMXOXUAUCI_000880	6	CGGCGGGCTGGGCAGTGCGGTGGCCGCCAGCGTCGGACGGTCGGGCTCGATCGGCCAATTGTCGGTTCCGCCCAGCTGGTCCGCGCCGTCGGCGCGGATGGTCTCGGCGCTGTCGCCGTC
Mulcerans_JKD8049	M_ulcerans_JKD8049_KEEP_BOOST_1_Probes	TWP_XMXOXUAUCI_000881	3	CGGTGCTCGACGCCGAACTCGACGAGCACCTCATCACCCTGCCGAACGGGCGGTACAGCTGGCGAATCAGCCTGCCCGCCATGGTGTGCTACTGGAGTGAGCTCGCCCGCGACGCCGCGC
Mulcerans_JKD8049	M_ulcerans_JKD8049_KEEP_BOOST_1_Probes	TWP_XMXOXUAUCI_000882	1	CGGCGCCGAGAACAACTTGGGCTTGATCGGCTCATCAGAAAATCCTGCCGAGGTAACGCCCAGCGATTTTGGGCTCGGCTCGCTGATTTCGTCAACCGCTCCCGCCAGCGCCGCCTCCGG
Mulcerans_JKD8049	M_ulcerans_JKD8049_KEEP_BOOST_1_Probes	TWP_XMXOXUAUCI_000883	5	TGCCTCCCCCGGGAATCGCGACCACGCTGGTGCGGGCGGTGCGTGCCGATCCGCAGTACGTCAGCGACGAACTCATCGCGGCCCTGCGGGAACGGCTGGGAGCCGACTTCGCCCTGCGGG
Mulcerans_JKD8049	M_ulcerans_JKD8049_KEEP_BOOST_1_Probes	TWP_XMXOXUAUCI_000885	1	AATTCGAGTGCGGACACATGGTTCCCCAGGCCAAACCCACTGAAGTCGCCACACTGATCCGCGAACAGCTGAAAACACCCTGACCATGGCCCCCGTCACCGACGAGCAGGTCGAGCGGGT
Mulcerans_JKD8049	M_ulcerans_JKD8049_KEEP_BOOST_1_Probes	TWP_XMXOXUAUCI_000887	2	CCGCCGGCTGGTCGCAGCGATTCCGTCGGGCAGGGTAGCCACCTATGGTGATATCGCCTCTGCCGCCGGGCTTTCCAGCCCCCGCATCGCCGGCTGGATCATGCGTACCGACTCGGTCGA
Mulcerans_JKD8049	M_ulcerans_JKD8049_KEEP_BOOST_1_Probes	TWP_XMXOXUAUCI_000889	5	TCTGCCGTGGCACCGGGTGATCACTGCCTCCGGGCGTCCGGCCCGGCACCTGACCAGCCGCCAACTCGAGCTGCTGCGCGCCGAAGGGGTGCTCAGCGTGGACGGCAAGATCGCGCTGGA
Mulcerans_JKD8049	M_ulcerans_JKD8049_KEEP_BOOST_1_Probes	TWP_XMXOXUAUCI_000890	2	GACGGCAGCGTTGGCCTTCGAGCAGGCATACGCCATGACCGTGCCGCCACCCCTGGTCGCGGCCAACCGCGCGCAGCTGCTGGTGCTGATCGCGACGAACTTCTTCGGACAGAACACCTC
Mulcerans_JKD8049	M_ulcerans_JKD8049_KEEP_BOOST_1_Probes	TWP_XMXOXUAUCI_000891	1	TCAGGTGCGTTACGAATTCCCGCCCGGTTGCTAGAGCAACATCCGGATCAGCCCAGCGGTGCGGGCCAGACCCGGAAATGCCTCACTGGTAGAGCGGGGATGCAGCGCATGCACAGCCAG
Mulcerans_JKD8049	M_ulcerans_JKD8049_KEEP_BOOST_1_Probes	TWP_XMXOXUAUCI_000892	3	TCTGACCGACTTGAGTTGGCGTGGCCCGGCATCGGAATCGATGGCGGCCAGCGCCGCCCCCTGTGTCGGCTGGCTGTATCGGACGGCCGAGCAGACGCAGCAGGCCGCAATCCAGGCCAG
Mulcerans_JKD8049	M_ulcerans_JKD8049_KEEP_BOOST_1_Probes	TWP_XMXOXUAUCI_000894	5	CTCCGCCCGCATGTACACCGGCCCTGGTTCGGGCTCCCTGCTGGCGGCCGCGGCCAGCTGGGATGCGCTGGCAGCCGAGCTGGGTACCACGGCCGAAACATGTGGGTCGATCCTGACGGG
Mulcerans_JKD8049	M_ulcerans_JKD8049_KEEP_BOOST_1_Probes	TWP_XMXOXUAUCI_000897	4	GCGAAGCGTCGCGAGGTGATTGACGAGTTCGATCGACTGCTCTGCGTCCTCGGTCATCTGGGTCGGGCGGGCCCCCGGCGGGATCGATTGCAGGGGTCGCTCCTCCCACGCGGCGCGGTC
Mulcerans_JKD8049	M_ulcerans_JKD8049_KEEP_BOOST_1_Probes	TWP_XMXOXUAUCI_000898	1	AGCCCGTCACGACGCCCAACTGCCGCGGGCGCGCCAACCCACCGCGGGTGGCATTTCACGTGATTCGCACATTTTGCGTCAATCCCCCACCGCAATTGCGGAAATTCTAGATATTTGAGT
Mulcerans_JKD8049	M_ulcerans_JKD8049_KEEP_BOOST_1_Probes	TWP_XMXOXUAUCI_000899	2	GGCGACGATGAAAACGTCGACCTCCGCCCACGGCGTGGCGGGCCCCTGGGTCAAAAACCGCGGCCGTTCCAGCTTGCTGGTGGCCTCGTGCAGTCGCACCGCCGCCGAAACGACCTCATC
Mulcerans_JKD8049	M_ulcerans_JKD8049_KEEP_BOOST_1_Probes	TWP_XMXOXUAUCI_000900	2	GCGACTTTTAGGGCAAGCCTGAACCGAAGGTCGCCCGCATGCCACGCGCACGAGGCCCGCCACCGATTGGCGGACGTCACCTGCCCCTGGCGGCGACTGGCGCCTGATTGCGCCTGGTTA
Mulcerans_JKD8049	M_ulcerans_JKD8049_KEEP_BOOST_1_Probes	TWP_XMXOXUAUCI_000901	4	GTGGCGCGGCTCCGGTGTTCCGGCCACGAATGTATCTGCCCGCCAGCCGGAAACCACGTACCGCCCGTCGGTGGAACGGACCGGTCGGGCCAGGCGCACGCCGTCGACGAAGAGGGTCTC
Mulcerans_JKD8049	M_ulcerans_JKD8049_KEEP_BOOST_1_Probes	TWP_XMXOXUAUCI_000902	1	GGCGATTGTTGAACGGCTGGCTGGATCGCCGGACTTTAGCTATCGCCGGCAGCGGCGCGGAATTCACTGGACTATTATCAGGAATTTACTCAAACGGTATGCGCCGTCACCCGCACCTTT
Mulcerans_JKD8049	M_ulcerans_JKD8049_KEEP_BOOST_1_Probes	TWP_XMXOXUAUCI_000904	4	CATGGCGCGCCCGCCCGCGGCCGGCTGACACCCCGCGGGCACTCGAACCCGAATAGCCGGATTGCGCTGAGCCACTCCGGCTGGCGAGGCGGCCAGTAGCAGAAAGCAATTCCGCCTTTC
Mulcerans_JKD8049	M_ulcerans_JKD8049_KEEP_BOOST_1_Probes	TWP_XMXOXUAUCI_000905	1	ACCAAATGCCGCCAACACGTGCTCGGGCGGTGGCTCGACACTCACGGCAGTCAGCCTAGTGGAGGCCCCGCGGGGCGCTGGGCCTGTATCCGGCTTAGAAGACATCCGGCTTAGTACATC
Mulcerans_JKD8049	M_ulcerans_JKD8049_KEEP_BOOST_1_Probes	TWP_XMXOXUAUCI_000906	2	GACCACGATCCCGGGCACCGAAGTGGCCGAGCAGGGCGCACCGGGCATGCCGGGTATGCCGGTGGGAACTGGAAAGCGAGCCACCAGCGTCATACCCCGATACGGAGTCCGGCTCACGGT
Mulcerans_JKD8049	M_ulcerans_JKD8049_KEEP_BOOST_1_Probes	TWP_XMXOXUAUCI_000907	2	ACCATGTCGGGCTGCATCTGATTGGCCCAGGCCACGATCCCGCCCTGCAGGTGGGCCGCATCGGCGAAACCGGCCTTCTTCAACGCGGCCAACGCCTCGGCCGACCGCACGCCGGTTTTG
Mulcerans_JKD8049	M_ulcerans_JKD8049_KEEP_BOOST_1_Probes	TWP_XMXOXUAUCI_000908	4	CGCGACCAATGCGGTGACCGTCAGCATGAGCCGGGCGGGTTCCATCGGCCAGTTGTCGGTGCCCCCGTCTTGGGCCGCCCCTTCGTCGGGCTCCGCCTCGGCGTTGTCGGTCAGCGGATT
Mulcerans_JKD8049	M_ulcerans_JKD8049_KEEP_BOOST_1_Probes	TWP_XMXOXUAUCI_000909	1	CAGTACAGCACCGTGGTGCGGTCTTGGGGCAGCTTCGCCAGGCCCTCACCGGTGCTGATCAACGACTTGGGGATCAGTTGAGCTCCGTCGATGTGCACGATGTCCCACTCCACTTGCTCG
Mulcerans_JKD8049	M_ulcerans_JKD8049_KEEP_BOOST_1_Probes	TWP_XMXOXUAUCI_000910	5	CGGCGCCGGGAACAATCTGGGTCTGCTCGGCGCCGCTTCGGAGAACTCCGCCGAGGTGACTCCTGGTGCCCTCGGACTCGGCGCGATGTTCTCCTCCGCCGAGCGCAGCGCCGTCGGGGG
Mulcerans_JKD8049	M_ulcerans_JKD8049_KEEP_BOOST_1_Probes	TWP_XMXOXUAUCI_000911	1	CGCACGTCGATCAGGGCCAGCTTCTTGCCGGAGTTGATCATCGCGCGCAGTTCTTGCGGGGTGATGGTGGAGTCGCTGGCGGCCCTGGCGACGTCGTCGGAGACCACGCCACAGAACTGC
Mulcerans_JKD8049	M_ulcerans_JKD8049_KEEP_BOOST_1_Probes	TWP_XMXOXUAUCI_000915	2	CCGGTGATCAGCTTCACCGCCTCAGTGCCCATAACCGACGCGATGGAGGCGCAGATGATGCCCAGCACCCCGCCTTCGGCACAGGAAGGCACCATTCCCGGCGGCGGCGGTTCGGGGTAG
Mulcerans_JKD8049	M_ulcerans_JKD8049_KEEP_BOOST_1_Probes	TWP_XMXOXUAUCI_000917	1	AGGTCTCGGTAATTGAGCCCCAGCCCGCCCGGGGCGTCCTCCCAGAACACCGATACCTGGCCCTCAAACCGGTAGATGGAACCCCACACATAGGGTTTTCCGGCCAGTACCGCGGCATCG
Mulcerans_JKD8049	M_ulcerans_JKD8049_KEEP_BOOST_1_Probes	TWP_XMXOXUAUCI_000918	1	GGCCGCGGCCTACGAACAGGCCTACGCGATGACGGTTCCGCCGATCGTTGTTGCGGCAAATCGCGCCCTGCTGGTAGCACTGGTCGCTTCAAACATCTTCGGGCAGAACACCGCAGCGAT
Mulcerans_JKD8049	M_ulcerans_JKD8049_KEEP_BOOST_1_Probes	TWP_XMXOXUAUCI_000919	1	TTGACCAGATAGCGGGTGGCGAAGTTGTCGGTGCCATCGATGATCAGGTCGTAGTGGCCAAACAGGTCGACCGCATTGTCGGATTCCAGCCGGAACTCGTGCAACCGGACCTCGATCAGG
Mulcerans_JKD8049	M_ulcerans_JKD8049_KEEP_BOOST_1_Probes	TWP_XMXOXUAUCI_000920	4	CGGTATGTACTGGTGGGGCCCCGCCTCTGCGGCAATGCTGGCCGCGACCGGTCCGTTTATCGACTGGCTGGAGATAACCGGCGCGCTGGCCAGCGAAACCGCCAACCAGGCCGCCGCGGC
Mulcerans_JKD8049	M_ulcerans_JKD8049_KEEP_BOOST_1_Probes	TWP_XMXOXUAUCI_000921	1	GGGTTGATCGCGACGATCGAGTCACGCGCCGACTGGGCTTTGGAGCGCCCGACGTCGGCGACGCCGTGAATGATCTGGCGCTGCAGGTTCGACTCGTCGACGACGTCGAAGTCGACGATG
Mulcerans_JKD8049	M_ulcerans_JKD8049_KEEP_BOOST_1_Probes	TWP_XMXOXUAUCI_000923	2	CCGATGGTGCCCACACCCGCGGCAGCCAGGTACAACAACGTGGGCGAACCCAGCCCTCCGGCACCGATCACCAGGACCCGCGCGTTCTTGAGTCGCTTCTGCCCGTCAACGCCCAGATCG
Mulcerans_JKD8049	M_ulcerans_JKD8049_KEEP_BOOST_1_Probes	TWP_XMXOXUAUCI_000927	1	TCAACGCCGATACACGTTGCCCAACCAATCACAGCAGGTACGCGGATAGGCGGCAACGATGCGCAACAGTGTTCAACAGCCAAACTGTCGGCGCAATTTCGGCACGCGGATCGGCGCCGA
Mulcerans_JKD8049	M_ulcerans_JKD8049_KEEP_BOOST_1_Probes	TWP_XMXOXUAUCI_000928	1	CCAACGCAGCGAATACCCAATAGCGCCCTTTAATAGCCGCTATACAGCTATCCCACAGTGCAATTTCAGGTGCAAGCGGCGCCTGTCCCGCAAATTGCCGCGCACTGGCGCGACCGCCGG
Mulcerans_JKD8049	M_ulcerans_JKD8049_KEEP_BOOST_1_Probes	TWP_XMXOXUAUCI_000929	1	AGGACGGTGACGCCCCGCCGCTCTCAGGCGATCGGGTAGGGCCAGGGATTGAAATGACAGGTCTTGCCATCTGCCTTGACGAATTCGGGATCGAACGGCGCGGCCTCGTCATCCGACGTC
Mulcerans_JKD8049	M_ulcerans_JKD8049_KEEP_BOOST_1_Probes	TWP_XMXOXUAUCI_000930	1	CCCTGAGCCCCAGCTAGCCGGCACGGCAAACCGGAACCATGCGCCGGAGACAAGCCGGCCGGCAAACGTCGCATGATCGTTTAGATTCAACGTGACCAAAAGTCAACAAACGACTCAGGG
Mulcerans_JKD8049	M_ulcerans_JKD8049_KEEP_BOOST_1_Probes	TWP_XMXOXUAUCI_000931	1	GAGAAGGTCTGCTGCATCATCACCGGGGCCAGGCCGCCCGGCTTCTCGCAGGCCTCGTGCCGCAGGTACCCGATGGCGTGACCGACCTCGTGATTGATCACGTACTGCCGGTAGGAACCG
Mulcerans_JKD8049	M_ulcerans_JKD8049_KEEP_BOOST_1_Probes	TWP_XMXOXUAUCI_000932	5	TGCCCGCTGCGAGTTCGACATCCGCTGGGCCCGCCCGGCCCAGTGGAGCTGGGCTTTCCGCCTCCCCGTTCGTCGATGCGGCCCGACTCGGCCAAGCGCGCGGCAACGGGCAGCAAACAG
Mulcerans_JKD8049	M_ulcerans_JKD8049_KEEP_BOOST_1_Probes	TWP_XMXOXUAUCI_000937	1	GTCTGGTCAATCATCTGGGCGAACGCATCGTCGCCGCCGTACATCGTCGGGTCCAGGCCGTTCTCGACTTCGACGGTGTACTTGAACACCTTGCCGGTGCCCTGCCCCACCTGCGGTGTC
Mulcerans_JKD8049	M_ulcerans_JKD8049_KEEP_BOOST_1_Probes	TWP_XMXOXUAUCI_000939	4	GTACCCGGAACCACCCGCCTAGTCTTGTCCCCCGCCTGGGTATAGGGACCGCCCGCCGGCAGCGTGCCGGCGGGCAGATTCGCGTCGAATGTGGCCAGACCACGTGGCGGCGTGTCGATG
Mulcerans_JKD8049	M_ulcerans_JKD8049_KEEP_BOOST_1_Probes	TWP_XMXOXUAUCI_000941	1	ATGGAAGTGCCGACCGAACCAATGTTGGGCGTGTCATGAACGGCCTCGGCCGCCGCCGGCTTCGGCGACGTGGTCCCGGTGACCGTCTGATAGCCGACGACCACGGTGAGCACCATCAGA
Mulcerans_JKD8049	M_ulcerans_JKD8049_KEEP_BOOST_1_Probes	TWP_XMXOXUAUCI_000943	5	ACGGGTAAGGCATAAGCCCGCCACCCGTAGGTCGACACAAAGCGCCCCAGCCAGCTTTGTTTGCGCCACTGGCGCGGCCGGTCCCGATCGACGCGGGCCCGCCCGGCCGCCTGGCCGAGG
Mulcerans_JKD8049	M_ulcerans_JKD8049_KEEP_BOOST_1_Probes	TWP_XMXOXUAUCI_000945	1	GGGTCACGTTGGGCCCGTAAGGGCTCTCGCCACTCATCACGCAGCACAGGTACCTGACCGGAGCTGCGCGACGGGCGCGGATGCGTCATTTTCCCAGGATGGCACAGCCATCGCTGAGTA
Mulcerans_JKD8049	M_ulcerans_JKD8049_KEEP_BOOST_1_Probes	TWP_XMXOXUAUCI_000947	1	GACCCCTGGCACGCCCGAATGGACCGTCCGACTACTATCCACCGGCACCGATAGCGTCCAGTAAGGATCGACCCGGCGGCGCGGGTAGTAATGTCGTTGCGACAAACAGTGCGTCCGCGG
Mulcerans_JKD8049	M_ulcerans_JKD8049_KEEP_BOOST_1_Probes	TWP_XMXOXUAUCI_000969	1	ACGTCGAGGACTACCCGGACGATGAGAGCTATGGCGGCTACAGCGACTACGGCTACCAAGACAGCCAAGACGACCAAGACGAATACCCAGACAGCTATGCGGACCTCGCCTGGCCGGCGG
Mulcerans_JKD8049	M_ulcerans_JKD8049_KEEP_BOOST_1_Probes	TWP_XMXOXUAUCI_000971	4	ATCGCCGGTGGCGCCCCGTCGCCGCGGTGCTGGGCGTCGTGGTGGCCCTGGGCGCCATCACGACCGCGCTCGTGATCAATAGTGGCGACAGCGCGACCACCAAGGGCAAAGTTGGCGTTC
Mulcerans_JKD8049	M_ulcerans_JKD8049_KEEP_BOOST_1_Probes	TWP_XMXOXUAUCI_000975	7	TCCCCCCGGAAACCTTCACAACGGTGACACCACCGGGCGCAGCGCCGACGTGGCCACCCACCGCCGTGGCGCCGCTGCCGGGCATGCAGCCGCTACCCGCCGAACCCCCCTCGGCCGCGC
Mulcerans_JKD8049	M_ulcerans_JKD8049_KEEP_BOOST_1_Probes	TWP_XMXOXUAUCI_000977	1	TGAATCCGCGCACCGTCATCTATCGCGTGACCGGAACCAAGCAGCTCCTGGACATGGTGAACATCGTCTACACCGACGCACGCGGCTTCCCCGTCACCGAGTTCAATGTGGCCCTGCCCT
Mulcerans_JKD8049	M_ulcerans_JKD8049_KEEP_BOOST_1_Probes	TWP_XMXOXUAUCI_000979	1	GGACCAAGATGGTGGTCTTGAACCCGGGCGTGCAGACCGAGTCGGTGGTCGCGACCAGCATCTACGGCCGTTTGAACTGCGCGATTGTCAACGCGCAGGGACAGCTGGTGGTGGCATCCA
Mulcerans_JKD8049	M_ulcerans_JKD8049_KEEP_BOOST_1_Probes	TWP_XMXOXUAUCI_000981	1	CCAACACGTCGATCATCGCGACGTGCACCCGCTAGCGCCGAGGGCAGTCAGCCGAGGCCGAGCTCACTCATCCGCTTGTCATGCGTCTGCTGCAGACGTTCGAAGAACGTGCCGAGCTGG
Mulcerans_JKD8049	M_ulcerans_JKD8049_KEEP_BOOST_1_Probes	TWP_XMXOXUAUCI_000983	2	CTGAGACCACCGGTACCGGCGATCACCAGGTCGACCAGCTCGTCGTGGTCGGCCAGCAGGAACTGGGCCTGCGTGATGGCCTCGCCCAACAGACGACGTGACCACAGCGCCAGCCGACTG
Mulcerans_JKD8049	M_ulcerans_JKD8049_KEEP_BOOST_1_Probes	TWP_XMXOXUAUCI_000985	4	CGCTGTTTCCCGCTGGTTGTCACCGCGGCACGCACCTCGGCGATAACGAACTGAGAGTGGCCGGTCTCGGCCAACGCCGCCCGGACCACGTCCGCAACTTCATCGGGCAGCCCGCCCGCG
Mulcerans_JKD8049	M_ulcerans_JKD8049_KEEP_BOOST_1_Probes	TWP_XMXOXUAUCI_000987	1	ATCTGCAGGTAGAGATCGGCGGCCAGTGCGTCACCCACATAGGTCTTCACCAAGGCTTCCAGCCACGTACTCGGCGTGGTCAGCCGGTGGTAATTCTCCAGCGGCGAGACGTACTTGGAC
Mulcerans_JKD8049	M_ulcerans_JKD8049_KEEP_BOOST_1_Probes	TWP_XMXOXUAUCI_000999	2	CGCGCACTGGGCGAACGGGACATCGAGGGTCCTTTCGCCATCCAAGAACTCACCCTGCCGCTGGCACTGGCCGGAGACGATCTGATCGGCCAGGCCCGCACGGGCATGGGCAAGACCTTC
Mulcerans_JKD8049	M_ulcerans_JKD8049_KEEP_BOOST_1_Probes	TWP_XMXOXUAUCI_001001	6	GCGTTCGGCGTGCCGCTGCTGCAGCGGGTCAGCTCCGGAACCGGCGTGCGACCGCTGACCGGCGCCCCCCGCGCCTTGGTCGTGGTCCCCACTCGCGAGCTGTGCTTGCAGGTCACCGAG
Mulcerans_JKD8049	M_ulcerans_JKD8049_KEEP_BOOST_1_Probes	TWP_XMXOXUAUCI_001003	5	GACCTGGCGGTGGCCGCCAAGTACCTCACCGCCACCACCGAGACCGGCGACCAGCGCCCGCTGTCGGTGGTCTCGATCTATGGCGGACGCGCCTACGAGCCGCAGATCGAGGCCCTGCGG
Mulcerans_JKD8049	M_ulcerans_JKD8049_KEEP_BOOST_1_Probes	TWP_XMXOXUAUCI_001005	3	GCCGGCGCTGACGTCGTGGTCGGCACCCCCGGCCGGCTGCTTGACCTGAGCCAGCAGGGCCATCTACAGCTGGGCGGATTGTCCGTGCTGGTCCTCGACGAAGCGGACGAGATGCTCGAC
Mulcerans_JKD8049	M_ulcerans_JKD8049_KEEP_BOOST_1_Probes	TWP_XMXOXUAUCI_001009	4	CAGCCCACCCACATCCGGGCCGAGGCGCCGCACTCGCTGGCGGTGCACGACACCACTGAGCAGTTCGTCTACCGCGCCCACGCCCTGGACAAGGTCGAGCTGGTCACCCGGGTGCTGCAG
Mulcerans_JKD8049	M_ulcerans_JKD8049_KEEP_BOOST_1_Probes	TWP_XMXOXUAUCI_001011	4	GCTCGGGAGCGGGGCGCGACGATGATCTTCACCCGCACCAAGCGCACCGCGCAGAAGGTTGCCGACGAGCTGAACGAGCGCGGTTTCGCGGTGGGCGCCGTGCACGGTGACCTCGGACAG
Mulcerans_JKD8049	M_ulcerans_JKD8049_KEEP_BOOST_1_Probes	TWP_XMXOXUAUCI_001013	1	GTGGCCCGCGAGAAGGCCCTCAAGTCCTTCCGCAGGGGCAGCGTCAACGTGCTGGTGGCCACCGATGTCGCCGCGCGCGGTATCGACATCGACGACGTCACCCACGTCATCAACTACCAG
Mulcerans_JKD8049	M_ulcerans_JKD8049_KEEP_BOOST_1_Probes	TWP_XMXOXUAUCI_001019	6	GGGTCCAAGCCCCGTACGACGGAAAAACAGGACGACCAGCAGGGCGAGAAGTCGGGGCGCGCGCGCTCGGACGCTGGGCGCCGGCGGCGGACCCGCGGCGGCAAGCCGGTCACCGGACAT
Mulcerans_JKD8049	M_ulcerans_JKD8049_KEEP_BOOST_1_Probes	TWP_XMXOXUAUCI_001021	7	CCCGCCACCACGCCGGTGGCCAGTGGCGAGACGGCCACCGAGACGGGGTCGGGTTTCGGTGCGAGCTCTCCGTCCGGCAACGCCGGGGCCACCCGGCGCCGTCGCCGCCGCCGCAAGCCG
Mulcerans_JKD8049	M_ulcerans_JKD8049_KEEP_BOOST_1_Probes	TWP_XMXOXUAUCI_001023	2	GCCGGCGTCCAAGACAACGCCGCCGCATCGGCTAACTGAACCTGCACCCACGCATGGTGAAGCCGGAACGGCGCACCAGGGGTGACATCCTGGCCGCCGCAGCGATCGTGGTGGTCATCG
Mulcerans_JKD8049	M_ulcerans_JKD8049_KEEP_BOOST_1_Probes	TWP_XMXOXUAUCI_001025	6	CGCTCGTCACGTTGCTGATCTGGTGGACCAGTGATGCGCGGGCGACCGTCAGCCGGCCGGCCGCCGCTCCGGCACCCAACCCGAGCCCCGCCCGGGAGGTGCCGGGCACGCTCAAGCAGC
Mulcerans_JKD8049	M_ulcerans_JKD8049_KEEP_BOOST_1_Probes	TWP_XMXOXUAUCI_001027	6	TCTGGACGGCTAACAGCCCGGCCACCCGCGTGCCGATGGTGGCGGGCGGGACCGTGGCCACCGGCGCGGGACGCCTGGTGGAAGGGCGGAACCCGACCACCGGTGAGACGCTGTGGAGCT
Mulcerans_JKD8049	M_ulcerans_JKD8049_KEEP_BOOST_1_Probes	TWP_XMXOXUAUCI_001029	2	ACTCGCGCGACACCGACCTGTGCGGCGTGAGCTGGGTGTATCGCTATGCCGTCGCGGTGTACCGCGATGATCGTGGTTGCGGCCAGGTGAGCACCATCGACGGATCGACCGGTCGTCGCG
Mulcerans_JKD8049	M_ulcerans_JKD8049_KEEP_BOOST_1_Probes	TWP_XMXOXUAUCI_001031	4	GCCCCGCCCGCAGCAGCTACGCGGACCCAAAGGTGCGGCTGTCCTCCGATGGCACCACGGTGCTGTCGGCCGGCAGCACCCGCCTGGAACTGTGGCGGTCCGACATGGTTCGGATGCTGT
Mulcerans_JKD8049	M_ulcerans_JKD8049_KEEP_BOOST_1_Probes	TWP_XMXOXUAUCI_001032	1	GTCTTCTCGGCCAGGAACATCCGGTCGGCGATCTGCTTGTTGGTGAGCCCCTCGCTGAGCAACCCCAGCAACGTCCGCTCCTGATCGGTAAGGCCGGACAGCGGGTCCGGCCTCTCGACA
Mulcerans_JKD8049	M_ulcerans_JKD8049_KEEP_BOOST_1_Probes	TWP_XMXOXUAUCI_001033	4	CCTACGGCGAGACCGACGCTCGGGTGAAAGCGGCAAACCGGGGCCTGCACTCCGGATGCACGCTGGAGTCGGCCGCGGCGAGCTCTTCGGCGGTCTCGGTGCTCGAAGCCTGCCAGGACC
Mulcerans_JKD8049	M_ulcerans_JKD8049_KEEP_BOOST_1_Probes	TWP_XMXOXUAUCI_001034	4	CGCGCCGCCTATCGATGGCCTGCCGAGCGCGCGCGCTTCAACTCCGCGGCGAACACCGCGGCCTGCGTCCGGCGCTCCATCCCCAGTTTGGCCAGCAGCCGCGAAACGTAGTTCTTCACC
Mulcerans_JKD8049	M_ulcerans_JKD8049_KEEP_BOOST_1_Probes	TWP_XMXOXUAUCI_001035	5	AGGCGGACCTGCGGCTGGTGCTGCTGCGCCCCGGCAAGGAAGAAGACGAACCCGAGCAACGGATCGTGCCCGAGCCCGGGATTCGCGCCGGGTCGGGCGCACGCGTGCTGATCGTCTCGC
Mulcerans_JKD8049	M_ulcerans_JKD8049_KEEP_BOOST_1_Probes	TWP_XMXOXUAUCI_001036	1	GACCAGCAGCTCACGCAGCCGCAGCTGAGACAGCGTGAGGCGCAACGGACGTAGACCGTCACCTGAGGGCACGCCCAGGGATGGACCTGCATCCTGCGGATGTGGTTCGTCGGTCATGGC
Mulcerans_JKD8049	M_ulcerans_JKD8049_KEEP_BOOST_1_Probes	TWP_XMXOXUAUCI_001037	1	AGAACAACACCGCGGTGTACCTTCCATCGCCGCAACCCCACGTCGAGGTGATCGACGAAACCGGAACCACCACGGCAAGCACCCTGCTGCCCAAACCCCCGTCACCGGCGGCCGTGGTGT
Mulcerans_JKD8049	M_ulcerans_JKD8049_KEEP_BOOST_1_Probes	TWP_XMXOXUAUCI_001039	2	CTCAGACCGGCAACCTGGTGACCTGGTGGACCGGCGATGCGTTGCTGGTCTTCAACACCGGAAAATTGACCCAGCGGTACACCATCGCCGCCGGTGACACGGCCGCGCCCCTGGGCCCGG
Mulcerans_JKD8049	M_ulcerans_JKD8049_KEEP_BOOST_1_Probes	TWP_XMXOXUAUCI_001041	2	GGGTGATGATGGCCGGCCAGGTGCTGGTACCGGTCACCGGCGCCTTGGGTGTCTATGACCCGGTCAGCGGCGCCAGCATTCGCTACATCCCGGTGGACCGACAGCCGAACACCTCGGCGG
Mulcerans_JKD8049	M_ulcerans_JKD8049_KEEP_BOOST_1_Probes	TWP_XMXOXUAUCI_001043	5	TGATCCCGGTCGTGGTGGGTTCCACGGTGATCGAGCAACGCGGCGACGCCGTGGTGGCGCTCGGCTGAGTGTCGGGGTGCCCGGGCGCGGCTAGGGCTCGACCGTGAAGGTGGGCAGGGG
Mulcerans_JKD8049	M_ulcerans_JKD8049_KEEP_BOOST_1_Probes	TWP_XMXOXUAUCI_001045	2	CTTGCCGGTCGCCCAGTGTTTGAGCAGTGCCTGCGCCAGCTCGCGATAGGCCAGCGCGCCCTTGTTCTTCCGTCCGGCCAGCACCGACGAACCCGACGCGGTGGCTTCGGCGAATCGCAC
Mulcerans_JKD8049	M_ulcerans_JKD8049_KEEP_BOOST_1_Probes	TWP_XMXOXUAUCI_001047	4	GGTGCGTGGGATCGGTGGCGCCAGCACCGCCAGGCTGTACCGATCGGCGACGTCAAGCAGCACGTCGCGGGTGTGGGTGGTACGCGGGTCGTACAGCGTCGGCAAGGCGCCCAGCAACCG
Mulcerans_JKD8049	M_ulcerans_JKD8049_KEEP_BOOST_1_Probes	TWP_XMXOXUAUCI_001049	2	TAGGTCTGGATTGGTGATCTGCTGCACGTCGGAGACCGTGCGCAGGAACTGTCCCACGCCGCGGTGCGCCAGCGTCTCGCATTGCAGCGGGACGATGACCTCGTCGGCGGCCGTCAACCC
Mulcerans_JKD8049	M_ulcerans_JKD8049_KEEP_BOOST_1_Probes	TWP_XMXOXUAUCI_001050	1	GACAGCGATCTTGTCGACTTGCCGTGGAGCGCTGTCGAGCAAGACCTCCGCCAGGGCGGTACCTGCTACCGCGATGGTGCACCCCTCGGCCGCAGCCACCGCATTGCCGACCGTTTCAAT
Mulcerans_JKD8049	M_ulcerans_JKD8049_KEEP_BOOST_1_Probes	TWP_XMXOXUAUCI_001051	1	GTTGAGCGTGAGCACACCCAGCGACGGCGGGCAGTCGATGATGACGACGTCGAACTCGTCCGACAATTTGGCCAGCGCCCGTTTGAGCGCGTACTCACGACCGGCCCGCATCAACAACAT
Mulcerans_JKD8049	M_ulcerans_JKD8049_KEEP_BOOST_1_Probes	TWP_XMXOXUAUCI_001052	2	TTCGGTGACCGACTCCGGACTGCTGGGATGCAGCAGCACCACGACACCTGCCACGGCATCGGTGGCGCGCAGCGGCAGGACCAGCGCCGGACCCATGTCGCCCAGTTCGTCCACATCCTC
Mulcerans_JKD8049	M_ulcerans_JKD8049_KEEP_BOOST_1_Probes	TWP_XMXOXUAUCI_001054	2	GCGTGCGATGCGATCACGCTCGGTCACCACGTCAAGTTCGCGCATTCGCCGCTGCGAGGTGGCGAGCTGCAGGGCCAGCGCGGCCTGGTCGGCAAAGGCGGCCATCATCTCCAGCTGCTC
Mulcerans_JKD8049	M_ulcerans_JKD8049_KEEP_BOOST_1_Probes	TWP_XMXOXUAUCI_001057	1	GGCCACTCCGCCCTTCTGGTTGGCCACCGCCAGTACCCGGATCTCTGTCACAGTGTCATCCTGGCATGTACTCGTCAGTCTGGCTGGGGCGATGGGTCCGGCATGTCGTCCGGCACAATC
Mulcerans_JKD8049	M_ulcerans_JKD8049_KEEP_BOOST_1_Probes	TWP_XMXOXUAUCI_001059	1	GTTCGGCATGGGCGTGCACAACCACCGACTCCTGCTGCTCCGCCACGGCGACACCGAATGGTCGAAATCGGGCAAGCACACGGGTCGAACCGACATCGAGCTGACCGAAACCGGCCGCGC
Mulcerans_JKD8049	M_ulcerans_JKD8049_KEEP_BOOST_1_Probes	TWP_XMXOXUAUCI_001060	4	GGTGGTGGCCTGCGCGTGCCGGACCGCGTTGCTGACCGCTTCCCTGACCACCGCCTCGGCGTGGTCGGCGAGCACGTTGTCAACCACCGACAGCGGCCCGATGAATTGGACGGTGGTGCG
Mulcerans_JKD8049	M_ulcerans_JKD8049_KEEP_BOOST_1_Probes	TWP_XMXOXUAUCI_001061	2	GCAAGCGGAGCTGGCTGGGCGGGCGCTCAACGAGCTCGAACTCGACAATCCGCTGGTGATCAGCAGTCCCCGCAAGCGAACCCTGGCCACCGCCGAGTTGGCCGGGCTGACCGTCGATAC
Mulcerans_JKD8049	M_ulcerans_JKD8049_KEEP_BOOST_1_Probes	TWP_XMXOXUAUCI_001062	1	CTCCTGGGCGCGCCGCCGCAGATTCGTCAGCCCGCTACTGGTGTACGTCTTGGGCATCCCGCGCCCGTTGTCACTGACCTCGATGCACAAGTCGTCGTCGACCTTGACCCGAACGGTCAA
Mulcerans_JKD8049	M_ulcerans_JKD8049_KEEP_BOOST_1_Probes	TWP_XMXOXUAUCI_001063	1	GGTCTCCGAACTGGTCGCCGAGTGGGATTACGGTTCCTACGAAGGCCTGATCACGCCGCAGATCCGCGAATTCGAGCCGAATTGGCTGGTCTGGACGCACGGATGCCCCGGCGGGGAATC
Mulcerans_JKD8049	M_ulcerans_JKD8049_KEEP_BOOST_1_Probes	TWP_XMXOXUAUCI_001064	1	CGTCGCAACCTTTCCCGGGTGGTCGAATGGCCCGAACAACTATTGGATGAGCGGGGCTGACCAGCGCAACAACGTTCCGCCGCCGGCGGCCGGGCTTTCGATGGTGAACTGGCCGCCAGC
Mulcerans_JKD8049	M_ulcerans_JKD8049_KEEP_BOOST_1_Probes	TWP_XMXOXUAUCI_001065	1	CGTGCAGCAGGTCACTGAGCGCGCCGACCGGGCCATCGCACTTGCGCTGGAACACATGACTTCACGTGATGTGGTGTTCGCCAGCCACAGCCACTTCTCCCGGTCGGTGACAACGCGTTG
Mulcerans_JKD8049	M_ulcerans_JKD8049_KEEP_BOOST_1_Probes	TWP_XMXOXUAUCI_001066	1	GAGGTCCACAAGACCCGCCAAGCGATTCGCAAGGATGTGTTCGGCGGCAGTGCCTACCCGCAAATGCTGCTGCGAGTCGGTTGGGCACCGATCAATGCCGATCCACTGCCGGCGACGCCG
Mulcerans_JKD8049	M_ulcerans_JKD8049_KEEP_BOOST_1_Probes	TWP_XMXOXUAUCI_001068	2	GCGCTGGGCACCGAGGAAGATGACCGGGCATCAAGACTTCGCGCGGGCGAGGCGACCAGCGCTGTCCTGTTGACCGCGACGGCGATGGGGTTGGCCTCCTGTCCCATCACCGAACCGCTG
Mulcerans_JKD8049	M_ulcerans_JKD8049_KEEP_BOOST_1_Probes	TWP_XMXOXUAUCI_001069	1	CAGTTGAGAGCCAGCGAACCGCCGTTCGCACTGTGCGGGCCCCGGGGAAATCTGATTGCCGAAGGGGTGCGTACCAGTTACTCCGAAATTGCGGCGGCCCAGGCCGCACTGCGCTCAGGA
Mulcerans_JKD8049	M_ulcerans_JKD8049_KEEP_BOOST_1_Probes	TWP_XMXOXUAUCI_001070	6	CCGGCCCGCAATACGCCCCCGTCGGATCAGGACGCCCCGATTCCCGGACGCCTTTTCGCTGGGCCGGGGCTGGCCCAGCCGTCGGGGGTCTCACCGGCCGCCGACAGCGCCGTGATCCTG
Mulcerans_JKD8049	M_ulcerans_JKD8049_KEEP_BOOST_1_Probes	TWP_XMXOXUAUCI_001071	2	TCAGCACCAATGTTGTTGGGCGCGTTGCCTTTCGACGTAAGCCAACCAGCGGCGCTGATGGTGCCGACGTCGGTGCGACGCGAGACGGGGCTGCCCGACTGGCCCACCGAAGCGCCGCCC
Mulcerans_JKD8049	M_ulcerans_JKD8049_KEEP_BOOST_1_Probes	TWP_XMXOXUAUCI_001072	1	GAAGCGCTGGACAAGATGCGCGAAGTTGTGGCGCAGGCGGTCTGGGACCACGCCACCAATGACGAGTACATGCGCGAACTCACCACGTGGAGTGGACGATACGGCGCGGTAGCCGGAGTT
Mulcerans_JKD8049	M_ulcerans_JKD8049_KEEP_BOOST_1_Probes	TWP_XMXOXUAUCI_001073	6	AGGGTGCGCATCAGCGCCGCGGTGCCGCCACTTGCCGAACACCGCGCCCGGATCACCCGCGCGCGAGATCAGCTGGCCGCACCGCAGGGCTTGCTGCACAAGGTGGTGCTGGCGCGGGCC
Mulcerans_JKD8049	M_ulcerans_JKD8049_KEEP_BOOST_1_Probes	TWP_XMXOXUAUCI_001074	6	GCGGCCATCCCGCGGCGGCGAACGGACTGGCGGGCCTACAGTTCCTGGCCAGTGGCCGCCGGCGACATCGCCCAGATGGCGGCCCGGGTAGCCCGCTGCGACGTAGCGCTGCGCCAGGTC
Mulcerans_JKD8049	M_ulcerans_JKD8049_KEEP_BOOST_1_Probes	TWP_XMXOXUAUCI_001075	2	CTGCAGTTGACCGCGGAGACCGCTCTGGACCCTCGAGTCGTCCTGCGCAGGCTGATGGCGGCCGACCCCACGTCCTACGGCTATCTGGTCGACCTGACCGCGGCTGGAGACTGCTACACC
Mulcerans_JKD8049	M_ulcerans_JKD8049_KEEP_BOOST_1_Probes	TWP_XMXOXUAUCI_001076	2	CTGGCGTCGATGGGCTGGCAAGCCACGGTGACCCGCATTCCCGACCCGGACAACTCCCGTCATCTGGCGAGCCTCGAGCTGCAGGCGAAGCCACCGGATCAGGGCGACATCGCGCTTGCG
Mulcerans_JKD8049	M_ulcerans_JKD8049_KEEP_BOOST_1_Probes	TWP_XMXOXUAUCI_001077	6	GGAGCGGCCCTGGTGGGCGCCAGCCCCGAGCTGCTGGTCGCCCGATTCGGCGATCAGGTCACCTGCCAACCCTTCGCCGGCTCCGCGCCACGCTCCGCGGATCCGGAGATCGACGCCGCC
Mulcerans_JKD8049	M_ulcerans_JKD8049_KEEP_BOOST_1_Probes	TWP_XMXOXUAUCI_001079	1	AACGCGACGGCGTTGGCCGGTTCGGCCAAGAACCAACACGAGCATCAACTGGTGATCGACACCATGCGCGAGGCGCTGGAGCCGCTCTGCGACGAGCTGAAAATCGCACCGGAGCCCGAA
Mulcerans_JKD8049	M_ulcerans_JKD8049_KEEP_BOOST_1_Probes	TWP_XMXOXUAUCI_001081	1	CTGACCGGTACCGCCGCGGTCTGGCATCTGTGCACTCCAGTCATTGGTAAATTGCGCGATACCGCAACTACGGCAATCGATCTGGCATTGGCACTGCACCCCACCCCCGCGGTGGGCGGT
Mulcerans_JKD8049	M_ulcerans_JKD8049_KEEP_BOOST_1_Probes	TWP_XMXOXUAUCI_001082	1	ATTCCGGTGCGGCCACGGCCCGGAGCAGGGCCAAAGGTCCCTCGTTGCCGGTGGCTTCATCCTCTGCCACGATCAGAGGTCGCACACCGATCCTTGACGTATGACAGCGATGGGACGGCT
Mulcerans_JKD8049	M_ulcerans_JKD8049_KEEP_BOOST_1_Probes	TWP_XMXOXUAUCI_001083	4	GTGCCGACGAACGCCGCCAGCGAGCTCATCGCCTCGCTGGAGGGCGACCGCGGTTTCTACGCGGGAACAGTCGGCTGGTGCGACGCGGGCGGTGACGGCTACTGGGTGGTGTCCATTCGC
Mulcerans_JKD8049	M_ulcerans_JKD8049_KEEP_BOOST_1_Probes	TWP_XMXOXUAUCI_001084	1	CCAGACTCACCCGCGGGTCCACATCTTCGGCCTTGAGGAACCCGCTATCGAGCGTCGTCAGATGGTTCATGAGCGCTCTTCCCAACCTCCCGCGGTTTATCTGCAACCCGCAGTACCACT
Mulcerans_JKD8049	M_ulcerans_JKD8049_KEEP_BOOST_1_Probes	TWP_XMXOXUAUCI_001085	1	TGCGCACAGTTGTCAGCCGACCGGCGCACCGCGCTGGCGCACGCCGGTGGCGGCATTGTCGCCGAATCCAATCCCGATGACGAAGTCGACGAGACCACAACGAAATTCGCCACAATATTG
Mulcerans_JKD8049	M_ulcerans_JKD8049_KEEP_BOOST_1_Probes	TWP_XMXOXUAUCI_001086	2	ACGGGTACCGACGCAGTCGTTGGGCAAACCGCGGACAGGCGCGGATCCGCTCGGAGAACACCGACACCAGGTCATGCTGCTCGGGTACCGGCCCCTCGATGACGGCCAGGCCACCGATCG
Mulcerans_JKD8049	M_ulcerans_JKD8049_KEEP_BOOST_1_Probes	TWP_XMXOXUAUCI_001088	4	CGTCGGCAACCAGCCGGTACAGCGCATCATCATCGCCGGGGTGGGGCAGCGCCACGCGCCGCACGTGCCGGGCGATGTCGAAGTCGGGGTCATCCACCCACTGTGGTGCGCCGAGGTCGA
Mulcerans_JKD8049	M_ulcerans_JKD8049_KEEP_BOOST_1_Probes	TWP_XMXOXUAUCI_001090	2	CGATCCCGTCGGCCATGCAGTGGTGCACCTTTGTCAGCATCGCCCACCGCTCTCCGGCGAGGCCCTCGATAACCCAGAGTTCCCACAGCGGCCGATCGCGGTCCAGGCGCCGCCCCATCA
Mulcerans_JKD8049	M_ulcerans_JKD8049_KEEP_BOOST_1_Probes	TWP_XMXOXUAUCI_001092	7	GCCCGCTGCGGGGGCGGGCGGCGGCCGTTTTCGGCCGCTGTGCGGCGCGGCAGCGGGCCGAACCGTCAGCCGCGCCGCCACCATCGCGGTCGCATAGCCCGGTAAGTATGTGGGTTGCCG
Mulcerans_JKD8049	M_ulcerans_JKD8049_KEEP_BOOST_1_Probes	TWP_XMXOXUAUCI_001093	1	ACACGCGGCTGTCCTGGGCGGTGCTGAACTGGAACTCCAATGCCATTGCGGTCTACGACGCCGTCGGCGGGCAGCCGCAGAACGAATGGACCACCTACCGGCTGTCTGGCCCGGATTTGG
Mulcerans_JKD8049	M_ulcerans_JKD8049_KEEP_BOOST_1_Probes	TWP_XMXOXUAUCI_001094	5	GCGGCCCGGTCAGCGCCGACGCCACCGGGGTCAGCAGGCCGGTGACAAGTTCGCCCGACCCTTGGGCCAGGCGGACCACCCCTGAAGCGATCGCGGCGGGCGCATTCCACAGCCCACTCA
Mulcerans_JKD8049	M_ulcerans_JKD8049_KEEP_BOOST_1_Probes	TWP_XMXOXUAUCI_001095	5	TGGCACTGGCCGGACCCCGCTGATCCCCGGCGCCGGCCCAGCGCAGCGATGGGGGGCTGAACAGCAGCAGCAACACGGTCAGTGCCACGGCCCCCAGCGGAATGCCGAACACCGGCTGGT
Mulcerans_JKD8049	M_ulcerans_JKD8049_KEEP_BOOST_1_Probes	TWP_XMXOXUAUCI_001096	1	GGTAACTCTCGGTAATGGCAGCCAGCGCAACGTCGTTGATGGTGACGTCGAATGTCTCACAAACCAGTTCGAGGTCGGCCATCGGCACCCGAGCCCCGCTGAACCGGCGCAGGTCGCTGA
Mulcerans_JKD8049	M_ulcerans_JKD8049_KEEP_BOOST_1_Probes	TWP_XMXOXUAUCI_001097	2	GCGAATCAGTGGTCAGATACCAGGCAACCGGCAACAGCAGTAGCTGGGTGACCACGGCCAGCCCCCGACCCCAGCGCCTACCGGCCACCAGAGCACATCCAGCGGCCAGCACCGCGGCAC
Mulcerans_JKD8049	M_ulcerans_JKD8049_KEEP_BOOST_1_Probes	TWP_XMXOXUAUCI_001098	2	ACATCGCCGAGACCCGATTGTCGGTCTTGTCGAAGGCGTTGTCGGCCCGCACCGAAACCGGCACCAGTGTTCGCAACGAACCCTGCTGCGGCTGCTGGCCCCGCGCCAGCAGCACGTTGC
Mulcerans_JKD8049	M_ulcerans_JKD8049_KEEP_BOOST_1_Probes	TWP_XMXOXUAUCI_001099	4	CGATGAGGACAAACCACACCGCGGTGCCCAGGCCGTTGACCTGGCGCTGATCGGCCCCTGCGAGCCCGCGCACTGCCAACACCGCCGCCACGATCAGCCCTGCAGTCCCCTGCACCGCCA
Mulcerans_JKD8049	M_ulcerans_JKD8049_KEEP_BOOST_1_Probes	TWP_XMXOXUAUCI_001100	1	CCAGAGATAGGAACAGGTTTCCGGCTCGGGGCTGGCCGCTGGCCTTGGTTTGCCCCAACCGGGCATGCACCTTGCGCAACCGCTGAACCGGATCCTCCTCGTCCACGGGCAAGTTCGGCA
Mulcerans_JKD8049	M_ulcerans_JKD8049_KEEP_BOOST_1_Probes	TWP_XMXOXUAUCI_001101	6	CGACCACTCCAGCGCCGCGGATGGGGGTCGGGGCTGGCACAGTCACAGCCTCAGCGTAGTCGTGGGGCCACGCCGAGGCGCACTCACGGCGCCGGGGCGTCCGATGGCGCGGCTAACCCG
Mulcerans_JKD8049	M_ulcerans_JKD8049_KEEP_BOOST_1_Probes	TWP_XMXOXUAUCI_001102	1	TGATCTGCAGTGGTTGGCGTGGCCCGGGCACATTCGTCGCCACCGTTGCGACTCCGCGTTGCGGTAGCCGCATCAAGACGCCAACGGTCCAGGCGGTCAGTGCGAACGGGATGCGATCAG
Mulcerans_JKD8049	M_ulcerans_JKD8049_KEEP_BOOST_1_Probes	TWP_XMXOXUAUCI_001103	1	AAACAGACGACACCGACGCAGCAGGTTTACACGGCCTAGGCTCATGCCTCATGCGCGCCGTGTTGATCGTCAACCCAACCGCCACCTCCATCACACCGGCGGATCGCGTACTGGTGGTCA
Mulcerans_JKD8049	M_ulcerans_JKD8049_KEEP_BOOST_1_Probes	TWP_XMXOXUAUCI_001104	2	GGTTGTAGTCGGTGAGAATGCCGAAGTACAGGTCGTCGGAGTAGCTGAGCATCGCGACGCCGGTGCGCAGGTGCATCGCCAGCGGCGGCACCGGGAATACCGCGGCCACTGGCCGACCCA
Mulcerans_JKD8049	M_ulcerans_JKD8049_KEEP_BOOST_1_Probes	TWP_XMXOXUAUCI_001105	4	ACGCGCTCAAGGGCCGCCTGGATCTCGACATCGAACACACCAAACATCGTGGCCACGCCACCGAGCTGGGCGAAGCGGCCGCCGCCGCCGGCGTGGACCTGGTGGTTGTGCACGGCGGCG
Mulcerans_JKD8049	M_ulcerans_JKD8049_KEEP_BOOST_1_Probes	TWP_XMXOXUAUCI_001107	5	ACGGCACGGTAAGCGGAGTGATCAACGGAGTCCTGGGCCGCCCCGGCTCAACCCCGACCGGCCCGCTGCCGGCCATCGCGGTCATTCCCGGCGGCTCGGCAAACGTCCTGGCCAGGTCGC
Mulcerans_JKD8049	M_ulcerans_JKD8049_KEEP_BOOST_1_Probes	TWP_XMXOXUAUCI_001108	1	GACCGCAGTTCGGTAAACGGCTCCGCCAACACCTCGTCGTCCAAGGCTCGACCGTAGAACCGGCGCAACAGTGCCGCGACATCGGTGCGGTTTGCCAGGTCGCTAGCAGAATCGCCCATC
Mulcerans_JKD8049	M_ulcerans_JKD8049_KEEP_BOOST_1_Probes	TWP_XMXOXUAUCI_001109	4	TCGGGATCTCGCACGGCCCCGTTGCCGCCACCAACCAGCTGCTTCAGCTGCTCGATGACTACCGCCGCCGCCCGCAGTGGCGTCGAATCGGACTGATCGACTGCGGCGAGCGCTGGGCCG
Mulcerans_JKD8049	M_ulcerans_JKD8049_KEEP_BOOST_1_Probes	TWP_XMXOXUAUCI_001110	1	GGGGTCTGGCGGTGTAGATCCCGGTGGGCCGTCAGCGCGCTACCACGATAACGACCGGCACGGAACAACACCGTCTCCCAGAAGTCGCACATGACCGGAAGGTGCGAGTCCAGTCCGCTC
Mulcerans_JKD8049	M_ulcerans_JKD8049_KEEP_BOOST_1_Probes	TWP_XMXOXUAUCI_001111	4	CCTTCAACACCGGCATGGGCGTGGACGCCGAGGTGGTCGCCGCGGTAGAAGCCGAGCGCGACGGCGGCAGGAAAGTCACCCCCTGGCGCTATGTCCGCGCGACGGTGCCCGCCATGCTGT
Mulcerans_JKD8049	M_ulcerans_JKD8049_KEEP_BOOST_1_Probes	TWP_XMXOXUAUCI_001113	1	CCAACGCCGGCCGCGAACCCGCACTCAAGCTGGAGATTCCGGGCCGTGAATCGGTCACGGAGGTGAGCTTTGTCTTCGTGTCCAACGCCAGTCCCTGGACCTTCGTGGGCAACCGGCCGG
Mulcerans_JKD8049	M_ulcerans_JKD8049_KEEP_BOOST_1_Probes	TWP_XMXOXUAUCI_001114	4	CACGCCAGCGTGGCGTTCGGCATGGAGCGTCACTCTGGCGTGACGCTCGGGGGGGCGTGACCTCAGCGGCCGACGAGTGCGTCGAGTTCGAGGGCATCCACTCCGTTGAGCCGGCGATGC
Mulcerans_JKD8049	M_ulcerans_JKD8049_KEEP_BOOST_1_Probes	TWP_XMXOXUAUCI_001115	1	TGTGGACCAATCCGGGCTGCACCTTCGAAACGGGCCTCGGAGTGTTTGCCATGAGGAACATGAAGACGATCCCGACGCTGCGGCTGCTGCGGCAGATGTTGGCCAAACGACCGAAGTTCG
Mulcerans_JKD8049	M_ulcerans_JKD8049_KEEP_BOOST_1_Probes	TWP_XMXOXUAUCI_001116	1	GACCTTGAAGTTGCACTACGTGCGGGTGATCCCGACCGGAATCACCGGACGGCACTTCAAGTTCGGCCCGGAGCCAGACCGCAACGACACCTTCGCCTGACCCCCTTCTGCGCCGAGCGT
Mulcerans_JKD8049	M_ulcerans_JKD8049_KEEP_BOOST_1_Probes	TWP_XMXOXUAUCI_001117	1	ACAGCAAACGCCTCGTCCGCGACGACGACGTCCCAAGCCTGCGTGTTACCAGCACAGCCGCGCCGGTGGCCTGTCAGTTCGACGGGGACTACCTTGGGGTGCGCCAAACCATGACGTTCA
Mulcerans_JKD8049	M_ulcerans_JKD8049_KEEP_BOOST_1_Probes	TWP_XMXOXUAUCI_001118	1	AGCTGACGATCACAGCGACACCGAAGGCTGGAGTGTGATCGTCAAGGGTCGCGCTCAGGTACTGAGAACCGACGCGGAGGTGCAAAAAGCAGAGCGCGCCAAACTGTCACCGTGGATCCC
Mulcerans_JKD8049	M_ulcerans_JKD8049_KEEP_BOOST_1_Probes	TWP_XMXOXUAUCI_001120	1	CGCCGGCGAGCCGGAGATCTTCCCGGTCAACTACGTGGTGCAGGATCGCACCGTGCTGTTCCGCACCGCCGAGGGCACCAAACTGTTTCTCGCCGTGACGAGTAGCCCGGTCGCCTTTGA
Mulcerans_JKD8049	M_ulcerans_JKD8049_KEEP_BOOST_1_Probes	TWP_XMXOXUAUCI_001122	1	GTTCGCCAGAAGCCCGAGAAAGGTTGAAACGATGCCCGACCGACCAGTCACGTTTCTGTCTGACGATCAAAGCTGGAAGCTGCTGAGCAGCGCGGCGCTGGGCCGGTTGGTCACCAGCAT
Mulcerans_JKD8049	M_ulcerans_JKD8049_KEEP_BOOST_1_Probes	TWP_XMXOXUAUCI_001125	1	GTCTGCCGTGACGAAGATCCGGAGCTGTTCTTCCCGGTTGGGAACAGCGGTCCGGCAATCGCGCAGATCGCTGACGCGAAACTGGTCTGTAATCGGTGCCCTGTGACCATCGATTGCCTC
Mulcerans_JKD8049	M_ulcerans_JKD8049_KEEP_BOOST_1_Probes	TWP_XMXOXUAUCI_001126	1	CGGGCCGACGTATTGCGGTGCGGTGAGGTGTTGTCCAGCGTTCTGCTCGAATGCACCATGGCCGGAATGGCAACGTGCACCTTGACGCATCTGATCGAGTCGAACGAAAGCCGCGACATC
Mulcerans_JKD8049	M_ulcerans_JKD8049_KEEP_BOOST_1_Probes	TWP_XMXOXUAUCI_001127	2	AGCTGGGCCCTGAACACGGGCCAGGACTCGGGCGTCTGGGGCGGTATGAGCGAAGACGAGCGACGCGCCCTAAAGCGCCGCAACGCACGGACCAAGGCCCGCAGCGGAGTCTGACAACTC
Mulcerans_JKD8049	M_ulcerans_JKD8049_KEEP_BOOST_1_Probes	TWP_XMXOXUAUCI_001128	1	ACCGAGCGCCAGCGGGTAGACCTGAGCCGCGATTTTCCGGTTCGCAGTCACCAGGACCGCCGGCCCGAAATCACCTCGGACTGGTCGAAAATCCTTGTTCTATCCACCCCCGGCGACACT
Mulcerans_JKD8049	M_ulcerans_JKD8049_KEEP_BOOST_1_Probes	TWP_XMXOXUAUCI_001129	3	GGTACGCAGCTGTACGGCCCCGACAACGCGTCGGGGCCGTATTGTTGCGCGCTGCATTAGGCCAGCAGCCGGCCCCGGCGACCGATTGGCACTCGAAGCACCACGTCGGTACCTCGCCCG
Mulcerans_JKD8049	M_ulcerans_JKD8049_KEEP_BOOST_1_Probes	TWP_XMXOXUAUCI_001130	1	GCGTCGCACCTCAGCGCGGCGCTACGGCGCGATGACTTGTCCTATCATGCCGAACTGGATTGGTGGACTTCACCGTTCGTGCTGACCGATGGCGTGCCACCGCTGGCGCTCGCTTCCGAC
Mulcerans_JKD8049	M_ulcerans_JKD8049_KEEP_BOOST_1_Probes	TWP_XMXOXUAUCI_001131	1	GGCGCTTCTCGCATCCCCAGCGAGCCATCCAGCTCCGCTGACACCAGGGTGCGCACAATCTGCAGGCCCAGGCTGTCGGACTTCTCCAAGCTGAAACCGGAGGGAAGGCCACGTCCATCG
Mulcerans_JKD8049	M_ulcerans_JKD8049_KEEP_BOOST_1_Probes	TWP_XMXOXUAUCI_001132	1	CTTGCGTTTGACCGTCCCCGCTACTGGGACCTGTTTGAAGGGGTGCTGAGGAACACCATCGACAACGACATCGCGATGCTCGACGTGCTCACCGACGAGCAACGGCCACAACTGGTGCAA
Mulcerans_JKD8049	M_ulcerans_JKD8049_KEEP_BOOST_1_Probes	TWP_XMXOXUAUCI_001141	1	TCACGAATGAGAATGGCGGCTCCGGCGCTGACACCGCCCACCACCAAGGGCAAAGTACGCAGCAGTACCGTCGCGCCTCCGGCGTCGACCTCCATCCGCATACTTCTGCCACCGACCAGC
Mulcerans_JKD8049	M_ulcerans_JKD8049_KEEP_BOOST_1_Probes	TWP_XMXOXUAUCI_001143	1	AGATCTCGGACGTGCTCAGCCACTTCTTCGGCCTCAAACGGATCCGAAATCAGCGGCCGGGTCACTTCGATCAGCTCGTGGCCCTCCAACTCGGTGGTCAAACCCATCCGGTGGTAGGCC
Mulcerans_JKD8049	M_ulcerans_JKD8049_KEEP_BOOST_1_Probes	TWP_XMXOXUAUCI_001145	2	GACAACGCGTTGGGGCTGGCGTAGATGGCGACACCGTCGACATCGAGGCGGATGAAGCCGTCACCGGCCCGCGGCGTCGAACGCGACATGGCGACGTCACCGACATCGGGGAAGGTGCCC
Mulcerans_JKD8049	M_ulcerans_JKD8049_KEEP_BOOST_1_Probes	TWP_XMXOXUAUCI_001147	2	TCGGCCAACATCTGCAGCAGGTCGGTGGCGCAGTCGCGGTAGGCGCTCTCCAAGTGTCCGGACGCGCGTTCGGCGGCGACCGCGGTTTGATGCTGCGTCAACACCGCGACCACCTGATCG
Mulcerans_JKD8049	M_ulcerans_JKD8049_KEEP_BOOST_1_Probes	TWP_XMXOXUAUCI_001149	5	CCGTAGCGCACCGGGGAGGCCTCGATGCTCGGCCCAGGCAGCTGGCCCAAGTGTTGTTGGTCGGCATCGCTGTCACGCCGGGCGCTACCGGAGGCGAACGTCTCGGCGACCAGCGGCAGC
Mulcerans_JKD8049	M_ulcerans_JKD8049_KEEP_BOOST_1_Probes	TWP_XMXOXUAUCI_001150	1	CGACCATCGGGATTCACACAATCCATCAACCGCTGCGCCAATTTGGCCAACTGATCGGGGCGGAACTGCCCCGCCAACCGCGCCAGATGCGCTTCGGCGCGCTCGCGGGTCTCTAGGTCC
Mulcerans_JKD8049	M_ulcerans_JKD8049_KEEP_BOOST_1_Probes	TWP_XMXOXUAUCI_001151	2	CGATCGGCTTCGACGACGCTGCCCACCGCGTCGGTCTGCAGAACCGTCGGCGCTGTGTTGGGCCGGCATTGCGCCACACAGACCAGGGCGCCATCGTCTCGGGCAACCCACATCAGGTAG
Mulcerans_JKD8049	M_ulcerans_JKD8049_KEEP_BOOST_1_Probes	TWP_XMXOXUAUCI_001152	5	ACCGCATCCAACCCCGCCCGCGCTTCCGGGGTCAGCCAGCCGCTGATCCGCGACATCCCGTCGCGTCCCTGCCGCCCCAGCGTCAAGCCGCGTCGCCGCGCCCGATCCTCATCGCTATAG
Mulcerans_JKD8049	M_ulcerans_JKD8049_KEEP_BOOST_1_Probes	TWP_XMXOXUAUCI_001153	1	TCGGCAAAGGACAAGTCGGCGAGCAGTTGCCACTCCCCCACCACCGCATGGAGGTGGTCCACCGCATTGCCGGGCAGCATCGTGTTTTCGGCCAGCAAATTACCGAGAGTGGACATCAAC
Mulcerans_JKD8049	M_ulcerans_JKD8049_KEEP_BOOST_1_Probes	TWP_XMXOXUAUCI_001154	4	TGGTGACGCTGCCCAACCGAACGCCGATCACGACTCACGGCGTCCGCACCGGCCGGGGCTTGCACCACCGGACTCTCGTCATCGGGGTTGCACATCCCCGGGGCCGCCAGTTTGGCCAGC
Mulcerans_JKD8049	M_ulcerans_JKD8049_KEEP_BOOST_1_Probes	TWP_XMXOXUAUCI_001156	1	CCGCAGGCCCTTTGCAGCTCACCAAGGGTGGTCGTCACGATGATGGAGGCAGGTAACCCGTTGTGCTGGCCCAAGTCTCCTGAGGCCAACAACGCCCGCACCGCAGCGTTGAGCCCATCA
Mulcerans_JKD8049	M_ulcerans_JKD8049_KEEP_BOOST_1_Probes	TWP_XMXOXUAUCI_001163	5	CCGCAAGCACAGCAAGGCCAACCACGGCAAGCGGCCAAACGCCTAGCTCAGCGGCATAACCGCCCGCCCGCCCAGCCAAGCAAGCCGAAGGCTACCCGCCCCGCGGCCAGCCCGCTGAGC
Mulcerans_JKD8049	M_ulcerans_JKD8049_KEEP_BOOST_1_Probes	TWP_XMXOXUAUCI_001165	2	GGGCGGTTTTGTCGATCGCTCGTTACTCGCCGCCCCGGATGATGGTGGTGCGGCTGATCTGTAGGCGTACCCGCTCCCGCAGCCCCTCCGGGGCCTTCTCGCCCTGACACTTGGTGGCAA
Mulcerans_JKD8049	M_ulcerans_JKD8049_KEEP_BOOST_1_Probes	TWP_XMXOXUAUCI_001166	1	ACAGCCAACAGTGCCAGCGCCGGCGACAACACGAACAGCACCATTGCGGGGTGCTGCTTGATCACCGCCAGCGCGCTCGTCGCGCGGACCCGATCGATTTCCTTGCCTGCCATGGGTTCA
Mulcerans_JKD8049	M_ulcerans_JKD8049_KEEP_BOOST_1_Probes	TWP_XMXOXUAUCI_001168	2	AACCCCACCATGACCGCATCGTGGCGCGATCAGCGTTTGCGGACCACGACGGCAACACCGACGACCAGCACCGCCAGGGCCGCGGCGATTGCCCAACCGGCACCAGCCAGCCACCAGATG
Mulcerans_JKD8049	M_ulcerans_JKD8049_KEEP_BOOST_1_Probes	TWP_XMXOXUAUCI_001169	1	CCTCGGCGATCACCTCCGCACAGCCAAAGTAGCCGTGCGAATCCTCATTGTCCGGCAACGAGTCGGGTGAGCCGGGAACTTCGCTCATGAAGACACCTCCTGGTGGGCCTGCTCACCGCG
Mulcerans_JKD8049	M_ulcerans_JKD8049_KEEP_BOOST_1_Probes	TWP_XMXOXUAUCI_001170	2	CGAGCGCGGCCGGGTCCGGCGGCTGATGATCGGAAAGGTCATGGCCGGGAAGCAACGCCGATACGCGCGATAACAACGCGTGCGTCTCCGCCTCGGTCAGAGCATCCTCGACGTTGCCCC
Mulcerans_JKD8049	M_ulcerans_JKD8049_KEEP_BOOST_1_Probes	TWP_XMXOXUAUCI_001171	1	GACGAAGCCACGTTCCTTGGCCACATCCGCCAACAGGGTGCGCAGCTGCCGTCTGCCCCGGTGTAGCCGCGACATCACAGTCCCGATCGGCGTGTCCATGATCTCGGCGATCTCCTTGTA
Mulcerans_JKD8049	M_ulcerans_JKD8049_KEEP_BOOST_1_Probes	TWP_XMXOXUAUCI_001172	4	GCAGGTTGCGGGTGACGTCGCGAAAAGCCTTGCCGCGCGCATGACCCGCACGATCTATCGGATCGGACGAGCAGATCCCCGCCAGCGATTCCGGCGGGCTGACCCGGGCCGCGGGCAGCG
Mulcerans_JKD8049	M_ulcerans_JKD8049_KEEP_BOOST_1_Probes	TWP_XMXOXUAUCI_001174	1	TGCCACCACCGTATGGGATCGCCGGAATCTGTTCTCGGGTACACCAATCCAGCACATCGACAACGTCCTGTTCGCTGCGCGGCCGCGCGATCAGGTCGGGCACATGGTCGAGGTGGCCCA
Mulcerans_JKD8049	M_ulcerans_JKD8049_KEEP_BOOST_1_Probes	TWP_XMXOXUAUCI_001178	4	CGCCCGCGGCGCGAGTGGCAAGCCAGCCGCCCAGGCTGGAGAATCCGAAGGACTGCGGGAAATGGCGCAACGTGAGACCGTGCGGGCGGAGCTGATCTTCGATCGAGGGCCCCAGCGCGC
Mulcerans_JKD8049	M_ulcerans_JKD8049_KEEP_BOOST_1_Probes	TWP_XMXOXUAUCI_001180	5	CCGGAGAGGGCCCCGCACCCGAGCCCGGCAGCCGCCGCGACTCGCCGACTCCCGCCGGACTGACCACCCGCATGGATTCGGTCAAGTCGTCGATGTGGGTGTAGAGCGTCGCGAAGTGCC
Mulcerans_JKD8049	M_ulcerans_JKD8049_KEEP_BOOST_1_Probes	TWP_XMXOXUAUCI_001182	2	CCCCCGCCCAATCGTCGAACTCGACCGATGCGGTGAGCTGCCATCGCGGGCGGTCCTGCAACCGCATCCACGCCTCGGTGATGATGCCCAGGGTGCCCTCGGAACCGAGGAACATCCGGT
Mulcerans_JKD8049	M_ulcerans_JKD8049_KEEP_BOOST_1_Probes	TWP_XMXOXUAUCI_001184	5	GCACCAGCAGGCCGCCGCTGACCGCGGTACCGGTGTTGAGGAACGCCTCGGCCGGATCCAGCAGCCGGCAGTTCGTCGGATAGAGGCCCGCTTGCGCGATGGCGCGGGTCGCGGTGACCG
Mulcerans_JKD8049	M_ulcerans_JKD8049_KEEP_BOOST_1_Probes	TWP_XMXOXUAUCI_001186	4	CGGCGGCTTGGCGGGTCTCGCGTCCACGCCGTGCGGTCGCGGTGCCGCCGTAGCCGGCGGCTATCTCCACCGCCCGGTCCAGCCACGGGTCGATCGGATGATCGGCCGATTCAAAAGTCA
Mulcerans_JKD8049	M_ulcerans_JKD8049_KEEP_BOOST_1_Probes	TWP_XMXOXUAUCI_001188	1	TGCATGCGGTTTCGAAGGTTTCGGCGATCACACTGCGCCGGGCCAGAGCGTCGCGCTGGTAGGGCATCCGCAGGAACGCCGAACGCCATGCCTGAGAGACGTCAGAGCCACTCTGCGCCG
Mulcerans_JKD8049	M_ulcerans_JKD8049_KEEP_BOOST_1_Probes	TWP_XMXOXUAUCI_001201	1	GCCGCAACACCGGGGGTCGCCGCGCTCATCAAAGCCGGTGTGACACACGAACTCTTGCACTTCGAAGCTGTCACGGACCTCGTGGACCGCACAGATAGATATCGCGCCCGAGCAGGTGTT
Mulcerans_JKD8049	M_ulcerans_JKD8049_KEEP_BOOST_1_Probes	TWP_XMXOXUAUCI_001203	4	CAAGACTCTGGTCATCGCGCTACCCGGCGAGTTTGCGGTCGCGGTCGTGCCGGTGCCGTCGCGGTTGTCGTTGAAGGCCGCCGCCTCGGCGTTGGGGGCGGCCAAGGCCAGCATGGCCGA
Mulcerans_JKD8049	M_ulcerans_JKD8049_KEEP_BOOST_1_Probes	TWP_XMXOXUAUCI_001207	4	CAGCGCCGGGAAGCGGCATTGGGACGTCGCGGTCCCTCCGGCGGATCTGGTCAGATTGACCGACGCGCTCACCGCCGACATCCGGGCCTAGCGCACGAACCGCGCGGTGCCGTCCGTCAT
Mulcerans_JKD8049	M_ulcerans_JKD8049_KEEP_BOOST_1_Probes	TWP_XMXOXUAUCI_001209	5	CCGCAGGCCGCGAGCTTCGGGTTCAGGGCGGCGTGCAGCAGCCCGCTGAGGTGTTTCCAGTACAGCCAGTCGGCGATGGCGGCCCGCGAATCGGCCGGTTCGGCGAGGGAATGCGCCTGG
Mulcerans_JKD8049	M_ulcerans_JKD8049_KEEP_BOOST_1_Probes	TWP_XMXOXUAUCI_001211	2	TCGAGGGCGAACCGTGGCGCGTGTTCGGCTAAGGTCAGAAACGCCCGCAGATGCGCCGCCTCGCGGTCGACGGCGTTGCTGGCCATCGGCTTCATCACTTCGAGCCACAACATCGGGCGG
Mulcerans_JKD8049	M_ulcerans_JKD8049_KEEP_BOOST_1_Probes	TWP_XMXOXUAUCI_001213	1	CGATCCCCCGGCGGTGGGGCAGCTAGCTGAACTGAGGACCCCAGGTCGGGCAACCGCAGGTTGAAGGTGGCTGCCAGTCTTTCCGCCGTAGCGGCCACCGCCTCGGAATTCATTGTCTCC
Mulcerans_JKD8049	M_ulcerans_JKD8049_KEEP_BOOST_1_Probes	TWP_XMXOXUAUCI_001215	4	GAGGTGGCGCGAGTAGCGCGTCCATCCGCGTGCGCAGGGTCAACCGCCGACGCCGGCGGCAGCAGATCGGTCAAACCGGCATCGCTGGTGTCCGCCAGCCATTGCGCGGCTTCGGGATTG
Mulcerans_JKD8049	M_ulcerans_JKD8049_KEEP_BOOST_1_Probes	TWP_XMXOXUAUCI_001217	1	ACCACCTGCAGCCGGGGCCGGCCGGTCATCTTTCCGCTGGCCGGGATGTCTTCTGGGTCCAGGACAATTCTGGCCACGCCCGGGTCGGAATCGGCGAACTGTTGCTCGGTGGCGATTACC
Mulcerans_JKD8049	M_ulcerans_JKD8049_KEEP_BOOST_1_Probes	TWP_XMXOXUAUCI_001221	2	TCGGGCAACTGCACCCCATCGGGAATGTAGGCCAGCCCGTAGCTGTTGGCCACCACGATGGTGGCGTCGGCGGTCACCGCGGTCACCCAGAAGAATCCGAGATCGCCTTGCCCGCCACCG
Mulcerans_JKD8049	M_ulcerans_JKD8049_KEEP_BOOST_1_Probes	TWP_XMXOXUAUCI_001223	6	CCCGGTGCATTCAATGCCGCGGCAATGCGGCGCGCCAGTTGCAGCGGATCGGCCCCATTGCGACGGGCCGCGTCAGCGGTGGACGCCTCGGCGATGGCGTCGCGTTCGGCACGCGCCGCC
Mulcerans_JKD8049	M_ulcerans_JKD8049_KEEP_BOOST_1_Probes	TWP_XMXOXUAUCI_001224	2	TCGTGCGATCGGTTGGCTACCGCGGGGTCCCCACCCCCGGGCTGCCGTTTGACCAGAAATGCGGGGTCATCCCCAACACCGCCGGCCGGGTGCAAGGCAGCAGCAACGAGTACGTCGTGG
Mulcerans_JKD8049	M_ulcerans_JKD8049_KEEP_BOOST_1_Probes	TWP_XMXOXUAUCI_001225	6	GACACCGGGATGAGCGGCTCCATTACCGCCCCGGCATTGACCGCGGCGGTGCGATCGGTGGCATCCAGGCCGATGGTCGGCCCGGTCTTTGCGGCGGCCCGGGTGGTCGCCGCCGCCGGC
Mulcerans_JKD8049	M_ulcerans_JKD8049_KEEP_BOOST_1_Probes	TWP_XMXOXUAUCI_001226	1	TCAAAGGCACCGACCGGGTGGAGCAGATCGTGCTCGGCCACAACGAACTCGTTACCGACGAGGACGGGTGGGTGTCAGCCAAGGACACCGGAGAGCGAGAGGAAGTGCCGGTTCAGCTGG
Mulcerans_JKD8049	M_ulcerans_JKD8049_KEEP_BOOST_1_Probes	TWP_XMXOXUAUCI_001227	6	CTGATGGGCGCACTTGAAGGCTTCTGCCCCACGGGTGCGGCCGCTCCGGCTCGCGGACCCGCGGCGGCACCGGCCGGCCCCGCCGAAGCGTGCTCGGTGGCCTTGTCCTGCTCACGCAGG
Mulcerans_JKD8049	M_ulcerans_JKD8049_KEEP_BOOST_1_Probes	TWP_XMXOXUAUCI_001228	1	CGGAGGCGGCCGGCAAGGGGGTCAAGCAGAACATCAAGGTGTTGCGCGGCTACACCGAGCGCGCACCACGTCCAGGTCACCGCCGAATCGTGTTCAAGTTCATGACTTCGCCGGTCGAAA
Mulcerans_JKD8049	M_ulcerans_JKD8049_KEEP_BOOST_1_Probes	TWP_XMXOXUAUCI_001229	9	GGCTCCGAAGGCTGCGACGGTGCCGGCGCCGGCGGGTTGCCACGCCCGCCGGCACCTGGCGCGGACCGGGCCGCCGCGGCCCTCAACACCGGGCCCTGTGCCCCGCCATCGGCGGCAGCC
Mulcerans_JKD8049	M_ulcerans_JKD8049_KEEP_BOOST_1_Probes	TWP_XMXOXUAUCI_001230	3	GTCGGCGCGGGCCGCTGCAGGCCGCATTCACGACTCTGGAGTTGCGCGAGCTCGGTGAGCTCGAAGGGGTCGACGTGGTGGTTGACCCAGCCCAGCTGGAGGGCATCAGCGACGCGGATG
Mulcerans_JKD8049	M_ulcerans_JKD8049_KEEP_BOOST_1_Probes	TWP_XMXOXUAUCI_001231	6	GGTGCCGGCGACGCGGGCCCGGCAACGGATCCGGGAACAGGATGCGCCGGCGACGAAGGCATCATCGGTGGGCCCACCGGCGACATTGCCGCCGGTACGGGCGGGATCCACCCCGGCTCG
Mulcerans_JKD8049	M_ulcerans_JKD8049_KEEP_BOOST_1_Probes	TWP_XMXOXUAUCI_001232	1	TCGCGATCGACGTAGCCAGGATCCTGGTCACCGATCCCGAAGTGTTGGCCCTCACCGACATCGCCGACCACGCACTGGGCTCACTGCGCCCGCGCGGGGTCGAGGAAGTGGTGATCATCG
Mulcerans_JKD8049	M_ulcerans_JKD8049_KEEP_BOOST_1_Probes	TWP_XMXOXUAUCI_001233	4	GCGGCACCGGGTGTTGACTGCTCGGCTTCCGGAACTATCACCGGGGTGACCGGCACCGGTTGTGCAGGCGCCGGCGGCGCCGGTTCTTGCTCGATCGGCTGCCCGGTCTGAACGTCACGG
Mulcerans_JKD8049	M_ulcerans_JKD8049_KEEP_BOOST_1_Probes	TWP_XMXOXUAUCI_001235	5	CGCTGCGGGGGTGCGGCCGGTGGCGGTGTCCGCTGGTTGAGCAAGTCTTCCAGCGCATTACGCGGGGGGGGTCCACGTCCTGCTCGCGAGAATCTGCTCGGTGGTGCCGGCGACCACGGC
Mulcerans_JKD8049	M_ulcerans_JKD8049_KEEP_BOOST_1_Probes	TWP_XMXOXUAUCI_001237	1	GACATTGGCCCCGTGCGTAGCGACGACCAAGCTTTCGATCGCAATGGCTCGCTCGGCGGCGGTGAGGCCGGGTTCGTTCTGCAGAACGAGGATCTGTTGGTGTGCGACCTCCGCGTTTGT
Mulcerans_JKD8049	M_ulcerans_JKD8049_KEEP_BOOST_1_Probes	TWP_XMXOXUAUCI_001238	1	TACTCGAGATGCTGCCGACCCCGTGGGGACTGGTGCGTTCCGGCGTCGCCCCCGACCACCCCAAGATCAAGTCGATCAGCAAACAGTTCGAGAAGACCGCCGAAGACCCTCGCGTCCGAT
Mulcerans_JKD8049	M_ulcerans_JKD8049_KEEP_BOOST_1_Probes	TWP_XMXOXUAUCI_001240	2	CGCAAAACCAACGTCCGTACCACGTCGCCGTCGTCGGTTCCGGGCCGTCGGGGTTCTTCGCCGCAGCGTCGCTGCTGAAGGCAGCCGACTCCTCCGACGAGATCGAGGTGGCCGTCGACA
Mulcerans_JKD8049	M_ulcerans_JKD8049_KEEP_BOOST_1_Probes	TWP_XMXOXUAUCI_001242	1	GTAGTCGCTGGCATCAGCGTCTAGCATCAGGAGACGATCATGTGCACCGCGCGACTGCGACGCTGTCAGCCCATGTACCCCCTGCGCGCAGCCGGGCACGAACAGAGGGCAGAACCATGC
Mulcerans_JKD8049	M_ulcerans_JKD8049_KEEP_BOOST_1_Probes	TWP_XMXOXUAUCI_001244	1	GCTTCTCGATGCGACTGCGCAGACCTTCGACGTCGAGCACCCGCACCACCGTGGTCAGGGCGGAGTCAAGGGCAGCGATCTCGGCTTGACGGTCGGGTTCCACAGCCGACAAGGCTACCG
Mulcerans_JKD8049	M_ulcerans_JKD8049_KEEP_BOOST_1_Probes	TWP_XMXOXUAUCI_001246	2	GACGCCTTCGCAGCTCCTCGACCCGCCGCAACTCCCCCTGGGTGTGAGACAACTCACTGGTCACACGCTGGGCTCGGGTTTGGTCGTCCCAGAGCTTCGGGTCGGACGCCTCGTGCTCGA
Mulcerans_JKD8049	M_ulcerans_JKD8049_KEEP_BOOST_1_Probes	TWP_XMXOXUAUCI_001247	1	ACCCGAACAGACGTTGTTCGTTACGTGATGCCCAGCCCCTTCTGGAGCTCACTGGAAATTCCGGCAAGCGACTCGAGGAACTGCTGCTGGCGGGCCTCGATGCCCGCGGACGCGACGGCA
Mulcerans_JKD8049	M_ulcerans_JKD8049_KEEP_BOOST_1_Probes	TWP_XMXOXUAUCI_001248	5	CGGTGGCCTCGATGTCGGCACGCAACGCCTTGAACTCGGCGTCCGCCTCGGTCAGCGCTTCTCCGGCCGCGGCGCCCTCTTCCTCGGCGGCGAGCTCGTAGAGCACCGGCAGGTCCTCGA
Mulcerans_JKD8049	M_ulcerans_JKD8049_KEEP_BOOST_1_Probes	TWP_XMXOXUAUCI_001249	1	TCCGCATCTTGGAGCGCCTCGTTGATTCGCTGCTCGACGGCTTCAGCGCCCAGCCGTAGCAGACCTTCTTCGATATGCAGGTCGGTGAGCCACTGGCGTCCGTTCAGAGTCACGTCGACG
Mulcerans_JKD8049	M_ulcerans_JKD8049_KEEP_BOOST_1_Probes	TWP_XMXOXUAUCI_001250	1	GGACATACATCCGCATCAACATTTCGGCCCAGTCCGCGGCGTCGACTCCCCCTGCGCCGGAGCGAATGGTGACCAGCGCCTCACGCTCGTCGTACTCGCCGGAAAGCAGGGTGCGCACCT
Mulcerans_JKD8049	M_ulcerans_JKD8049_KEEP_BOOST_1_Probes	TWP_XMXOXUAUCI_001251	1	GTCTTGGCTTCGTCGGTTCCGGCGAAGGATCCGCTGTTGGTCCGGTGCATCTGGTCTTCAAACGCGGACTGGAACTGCTGCGCCTGGCGCAATGCCTCAGCCACCTGCGGGTGCATCTGG
Mulcerans_JKD8049	M_ulcerans_JKD8049_KEEP_BOOST_1_Probes	TWP_XMXOXUAUCI_001253	2	GTGCTCATTTGGAGTCCTTACTGTTGGAGCCGGCCTTGCTGTCGGGCCCGGCTTTGCTATCGGGGGCGGCACTCGCGTCCGGGCCGGCGACCTCGGCGGCGGATTTACGTGGGCGTTTGC
Mulcerans_JKD8049	M_ulcerans_JKD8049_KEEP_BOOST_1_Probes	TWP_XMXOXUAUCI_001255	6	CGATGAGGCCCTCGGTCCACGGCCGCTCTTCGGTGTAGAGCAACTCGTCCCCCGGCTCCGCGCGCTTGCCCTTACCGGTCTGCCCCGGGGCCTGTCCGGCCCCGGGGGCTCCCATGGGCG
Mulcerans_JKD8049	M_ulcerans_JKD8049_KEEP_BOOST_1_Probes	TWP_XMXOXUAUCI_001257	6	CCATGCCCGCACCGCCCGACCCCATCGCGGCCCCCGGCGCGGCGCCAGCCCCCAACAGATCGCGGCCACCGAGCTGCGATGAGATGGAGTCCGGTCCTATGGGAGGCCGCATCGACGCAG
Mulcerans_JKD8049	M_ulcerans_JKD8049_KEEP_BOOST_1_Probes	TWP_XMXOXUAUCI_001259	4	CTCCAGCTCCTCCGAACGAGGCCGGTTTGAGTTTCGGCGCCCCCGCCGAAAGACCCGTCCCGCCGCCGCGACCGGCAAAGGAATCGGCCAAGGTATTGCCCGGCAGCTGGGGGCTGCCGG
Mulcerans_JKD8049	M_ulcerans_JKD8049_KEEP_BOOST_1_Probes	TWP_XMXOXUAUCI_001261	5	CGAACGGCACGACGGGCATGTCAGTGGGGTTGGGCAGGGCCTCGTCCACTGGCCAGTCATCAGCCGGGGCGGGCACCGGATCGGGCCCGGGCGGCACCACGATCTGCTCGGGCGGCTTGG
Mulcerans_JKD8049	M_ulcerans_JKD8049_KEEP_BOOST_1_Probes	TWP_XMXOXUAUCI_001262	1	CTGCCCGCGCCAGAAGTCGTGCCAATACTGGGCCGGCGAGAATGTTGCCGGGGCAAAAGCTGTTGTGTTAGTCGTCATCTTTCCGGTTGCGCCACCGGATCCCTGCTTCCAGGAATCCGT
Mulcerans_JKD8049	M_ulcerans_JKD8049_KEEP_BOOST_1_Probes	TWP_XMXOXUAUCI_001263	1	CCTGCGCGGGCGGATCGATTTTGACCTCATTGGCTTTGGGAGGCTTGGTTGGCTGCACGGGCGGCAATGGAAAATTCGCCGCCGGTTCGTATTCCGCCAGCTCCTCATCCGATGTTTGCT
Mulcerans_JKD8049	M_ulcerans_JKD8049_KEEP_BOOST_1_Probes	TWP_XMXOXUAUCI_001264	1	CCCCAGGTCGAGGCGCTGAGTCACTCGCTTGGCAACCCAGGTCACGAAGCGCGCGGCCAGTACCGCCGCGATCAGCACCATGACGATGCGCAGACCGCGGGTGATGATCCATTCGCCGAT
Mulcerans_JKD8049	M_ulcerans_JKD8049_KEEP_BOOST_1_Probes	TWP_XMXOXUAUCI_001266	1	GACGATCTCGTACAGGACGATGACGTAAATCACGACGATCGAGACCCAGGAGATCACCGACGCCACCGCCTGGCGGTGCTTGGAGACCTCCGATCGCACGAGCGCGTCGCTTTCGGTGAA
Mulcerans_JKD8049	M_ulcerans_JKD8049_KEEP_BOOST_1_Probes	TWP_XMXOXUAUCI_001268	4	GACGATGATGAAGAACCCCGCGAGCAGGTCCTGCACCAGGCGCTGGGCGCCGAAGCCCAGCGCCGCACCCAGCACCGCGGCCGGCCCTACCAACGACCCGACCGGAAACGGCAGAATGTC
Mulcerans_JKD8049	M_ulcerans_JKD8049_KEEP_BOOST_1_Probes	TWP_XMXOXUAUCI_001269	1	CCTCGACGGCCGCCGCCGCTTCACCGTCCCAACGCTGAAAGGGTCCGAAGCGGTCGGTGGCCTCCAGCAGCTTCAGCCGATAGTCCAGCCACGTCCTCGCGAAGTTTTCGAATGAATTGC
Mulcerans_JKD8049	M_ulcerans_JKD8049_KEEP_BOOST_1_Probes	TWP_XMXOXUAUCI_001270	1	ACCGTCGCTGGATCGCAGCTTGGTCACACGCAGCGTGACCTCCTCCACCGTGCCGGCCGCATTCTCCGGTGACCCGACCATGCTGAGCTCCACCAGGTCGCCGAACCCGTATTGCTTCTC
Mulcerans_JKD8049	M_ulcerans_JKD8049_KEEP_BOOST_1_Probes	TWP_XMXOXUAUCI_001271	1	CGTTGTCGGCCCACTCGATGGTCAATGCCCTGACCTTGAGATCTGCGTAGCCGTCAAGGCGGTGATCAGCTGCCATTGTGGAGACCCCGGCGTCGTCGAATGCCTCCGTTTCCGGCTCCG
Mulcerans_JKD8049	M_ulcerans_JKD8049_KEEP_BOOST_1_Probes	TWP_XMXOXUAUCI_001273	5	CGCCTGCGGGGCCGGGGTTCGCCGCCGACACCGAGGCGCTGCCCGTGTCGAGGTCGGCCGCAGCATGCTCGTCGACTTCCTCGTAGGCCTTGGCCGCGTTCCTCAACGACTGCGCCAGCC
Mulcerans_JKD8049	M_ulcerans_JKD8049_KEEP_BOOST_1_Probes	TWP_XMXOXUAUCI_001274	1	CAGCCGCAGCGTGACGGTGTCCATTTCGAGTTTCTCCACGCCCATTACCGTGGGCTCATCCAGCAACAGGTCGCCGAGGATGGCGTCTTCGCGCGCATGTTGGCATTCCCGGTGCAAGAC
Mulcerans_JKD8049	M_ulcerans_JKD8049_KEEP_BOOST_1_Probes	TWP_XMXOXUAUCI_001275	1	GCGCCCGCTCCGTGTCGAAATAGCCCAGATACTTGCGCATTTCACCGGCGGAGCGCGCAAGCTCTGCGGCAGCTTCCTTAGCCGGTGCGAAGTCGCACGGGGGCTGGGGATCTTCCGTCG
Mulcerans_JKD8049	M_ulcerans_JKD8049_KEEP_BOOST_1_Probes	TWP_XMXOXUAUCI_001276	7	CCCCACCGCGGCCTGGGCGTCGGCCGGGGTGATGATCCCGGCGCCGGTGAGCGCGCGGATCACCAACACCCGCAACTGCCGGCCCGCCGCGAACTGCTTTCCGGGCAGCGTGCGCGCCAC
Mulcerans_JKD8049	M_ulcerans_JKD8049_KEEP_BOOST_1_Probes	TWP_XMXOXUAUCI_001278	1	TCGACTGACCGCTGCGCCGCAAGCGGGTAGGAACAAATGTGATTTTCATCGCTACCGCTGCTGCTCCGCTCCCGCAGGTGCGTCCGCTGCCCCACTAACGGTGGCCGGGTGAGCCATGAC
Mulcerans_JKD8049	M_ulcerans_JKD8049_KEEP_BOOST_1_Probes	TWP_XMXOXUAUCI_001280	1	GCGGGTTGTAGGTGTCATAGAGCCACCACACCGCCAGGAAAGCCACCATCAGTACCACCGTTGACAGACGGATCCGGCCGCCGAACAACTGACGGGGCGTACCGCGCTTGCGGTTGCCGT
Mulcerans_JKD8049	M_ulcerans_JKD8049_KEEP_BOOST_1_Probes	TWP_XMXOXUAUCI_001282	4	GCCGGGTGGCCGTGGTCGGTGGCTGCACCCTGGTGCGCGGCACCCAGGTGTAGTTCGGATCGGGCACCAAGCCCGGCGGTACCACCTGGCTGGGGGGTGTGGTCTTTCCAGCCGAGTGCT
Mulcerans_JKD8049	M_ulcerans_JKD8049_KEEP_BOOST_1_Probes	TWP_XMXOXUAUCI_001283	1	ACCTCGATGCGATCGGTATCTCGGGTTCAGCCGCCAAGCCATATCCGAGGGCCGCACTGCCCGCCATCAAGGCGTTGCCGCGAGCGGCATACTCGGACGTCGTTGCGGCGGAACGGAATT
Mulcerans_JKD8049	M_ulcerans_JKD8049_KEEP_BOOST_1_Probes	TWP_XMXOXUAUCI_001284	6	GGGTCGTAGTGGCGGGACAGAACGGCGGCGGCAGCAGACACGGCGGCGCCGAGGGGCCGGGAACCGGAGTTGACGTGGTCGGCGTCGGAGTCGGCGTCGGCGATGTGGTGGTGGGCGTGG
Mulcerans_JKD8049	M_ulcerans_JKD8049_KEEP_BOOST_1_Probes	TWP_XMXOXUAUCI_001285	1	GGAACTGTCCCAATTGTTCTCCGAGCGACTGGTCGGCTTCCGCATAGATCGCGGCGGCGGCGACGAAATTGGACCCCGTCTTCGTCAGGGCGGAGTTGACGACGGGCAACGAGTCGGCCA
Mulcerans_JKD8049	M_ulcerans_JKD8049_KEEP_BOOST_1_Probes	TWP_XMXOXUAUCI_001286	2	AGGCGAAAATTACGCCTGCAGGCGAAAATTAGCTGGCCGGTGGTGTCGGAGTCGGCCCCGACGATACCGGCCCCGGCTCCGGCTCAGGGGTCTGCGACGGTGACGGAACCGGTGTTGGCG
Mulcerans_JKD8049	M_ulcerans_JKD8049_KEEP_BOOST_1_Probes	TWP_XMXOXUAUCI_001287	1	CCGGCGACTCGATAATCGGCAAGATTGCGTTGATGGCTGCCGACGCGGAATCCAGTCCGGTCGCAAGGATCGGCGGCGGGGGCGTCGGCAAAGTCAGCTCCGCCAAATCGATTCCAGCAA
Mulcerans_JKD8049	M_ulcerans_JKD8049_KEEP_BOOST_1_Probes	TWP_XMXOXUAUCI_001288	1	CCTTGTCGATCTTGACATTGATGTCATCCAACGCCGGGCGCGCCGACGATTTGTACTGCTTGCTGACATGGTCCAGGGTGATCATCACGGCACGCCAGTGTAGCGGTGCGCTTCGCCTGC
Mulcerans_JKD8049	M_ulcerans_JKD8049_KEEP_BOOST_1_Probes	TWP_XMXOXUAUCI_001303	1	AGGGCGTCGAGATCATCGTGGTCGTGGTAGAGCGACATGGTGTCCCTTCTTTCTGCATCTGAAGCGCTAATGGTCGACCCCGGCGCGGTAACCATGCCCACCAGCGGGTTCCGACCCGAT
Mulcerans_JKD8049	M_ulcerans_JKD8049_KEEP_BOOST_1_Probes	TWP_XMXOXUAUCI_001305	1	CAGCGCTCAATGATCTGTTTGTCGAGGCTTTCGCCGGCCTGCTCGTCGACTCCCTGGTATGCGCTGCTGGCGGTGCGTAGCTTGGCGGCGAGCTTGCTAGAAGTCGTGTTCATGCTGTTG
Mulcerans_JKD8049	M_ulcerans_JKD8049_KEEP_BOOST_1_Probes	TWP_XMXOXUAUCI_001307	1	GCCGCCGCGCGGCGGGCAGCCTCGGCATTGGCAAATGAGGTGTTGGAGGCTCCACTGATCACACCGTGAGACACCCAGACCTCATTCTTGAGATTCGTGGACGCGGCACCCGCAGATGCT
Mulcerans_JKD8049	M_ulcerans_JKD8049_KEEP_BOOST_1_Probes	TWP_XMXOXUAUCI_001311	5	CTGCAGCGGCTTCGACTCGACGGCGAGCGTCACACGACCTGCTGCGCAAAGATCGGCTGCTGCGCCGGTGGGGTGTCAGCAGCGGCCGCTTCGATCGGTGCACGCCCGGCAGCTGCGCCG
Mulcerans_JKD8049	M_ulcerans_JKD8049_KEEP_BOOST_1_Probes	TWP_XMXOXUAUCI_001313	3	GCCGAGTCCGCCCCGGCGCCCTCGACATCTTCAACAGTGGTGGCCTCGGTCTGCGCGGTGTCCTCGGCGGGAGCAGTCCCCTTGCCCTGTTGGGCCATCGATGCGACCTGCTGGACCTGT
Mulcerans_JKD8049	M_ulcerans_JKD8049_KEEP_BOOST_1_Probes	TWP_XMXOXUAUCI_001315	1	CCCATCGCCTGGTTGGCCAGGTTCGCGTGCTGAGAGACATGCCCCGAGAACTTTGCGCCTTGCCCCGAAATCGCCATCAGTTGGGCCAGGGTGGGCATGGTGAACGCCGACGTCGCCGAC
Mulcerans_JKD8049	M_ulcerans_JKD8049_KEEP_BOOST_1_Probes	TWP_XMXOXUAUCI_001317	6	GGCGCATCTTCGAGCGGCACAGCCTCATCGGCGGCAGCGCTGTAGAACGCGGATTCGTCCGCGGCGCCGCTGGCGCGGCCGAGCGACCCGGCCGCCTCAGCTGTGAACGCCGTGCCCGAC
Mulcerans_JKD8049	M_ulcerans_JKD8049_KEEP_BOOST_1_Probes	TWP_XMXOXUAUCI_001319	1	GCCGCAAAGCTCGAGATCGTCGACTCGGCCGACGCGGGCATATTGGCCGCCATCGGCATACTCGGGTCCGCTCCTTGGTACGGATCCGGAGTCAAATCTTGGTAATTGGCGGTCAAGACG
Mulcerans_JKD8049	M_ulcerans_JKD8049_KEEP_BOOST_1_Probes	TWP_XMXOXUAUCI_001320	1	GCGTGCTTACCGCGCGCCAACGCGAGTTCGACCTTGACCTTGCCGTCGAGGAAATACATCGACAGCGGAACCAGCGCGAAATTGCCTTCGCGAATCTTGCCGAACAGGGTGTCGATCTGG
Mulcerans_JKD8049	M_ulcerans_JKD8049_KEEP_BOOST_1_Probes	TWP_XMXOXUAUCI_001322	3	CCCAAACGCGGCGCTTACGGTCGCACCGCCAGTCAGCCCATGCCCTTGGCCCGGCGACCCAGTTCGCGAATCACCTCACGCTGGGCATCACGCCGGGCCAGGTCCTGACGCTTGTCGTGG
Mulcerans_JKD8049	M_ulcerans_JKD8049_KEEP_BOOST_1_Probes	TWP_XMXOXUAUCI_001333	1	GCAGGCATAGAGACGTCCTTACTGTTCGTTCTTGGCGATTCGGCGCCGTACGGGTGCCCCCGCGGGGCGACCCACTTCCATCACATCGTCGTGAGGCAACGCGGCGAACTGAATTGGCTT
Mulcerans_JKD8049	M_ulcerans_JKD8049_KEEP_BOOST_1_Probes	TWP_XMXOXUAUCI_001335	3	CGCACGCGCCGCCACACGCGCGGCCCGCCGGCCGACGCGGCTGGTGATCCAATTGCCCTCGCCAGGAACGGTTCACACACGAAACCGAACGTGGCTCGAGACGGCAAATCCAGTGCGAGG
Mulcerans_JKD8049	M_ulcerans_JKD8049_KEEP_BOOST_1_Probes	TWP_XMXOXUAUCI_001337	4	TGTCCGGGCAACGTACGTTGTCGCGCCAGACGTCGGCAGGCTCCCCCGACCGCGTGCCACTGGGCGCAGCTGGCTGCGGCATGGGTGAATACCGGGCGACCGGTTGGGATTCGGCGCGGA
Mulcerans_JKD8049	M_ulcerans_JKD8049_KEEP_BOOST_1_Probes	TWP_XMXOXUAUCI_001339	2	CATCACTGCTGGGATTGATATTCCAGTGTCCGAGCACCGCGCGGTGCGGCAACAACGCGAGGGCGCCAGGCATCATCGGGGCAACCTCGCCGGGACGCGGACACGGCTGGCCAAAGCCCA
Mulcerans_JKD8049	M_ulcerans_JKD8049_KEEP_BOOST_1_Probes	TWP_XMXOXUAUCI_001341	1	TGGATGAACACCACCGGTGTCCACGTACACTGCATTCGCTGCTCCTTGCCCTAGTCCCGCTTCATGGCGGTGACATGCCAAGGGTTGCACCTGGCGAACCGGGCGGCATCGGTCAGATGA
Mulcerans_JKD8049	M_ulcerans_JKD8049_KEEP_BOOST_1_Probes	TWP_XMXOXUAUCI_001343	1	CTCAATTGCGTGAGGTAATCGGAATCAGCCGATACGGCTGCGCACCAACGGTGCGTTGCGATAGACGCAGCTTTGCACCGATCTACTCGTTTGTCAGGCGTTTTGCCACAAGTGCGGCCC
Mulcerans_JKD8049	M_ulcerans_JKD8049_KEEP_BOOST_1_Probes	TWP_XMXOXUAUCI_001345	1	GTCATGGTCGGCAACCGCACCGCGTTCGGGCCGCTTGGAGACGTCGGTGGTTGCGCTGGCCGGCGGATGGAATCAATCAGATTTGATCGGGTGCCGCATGGATGGCGTCGAGGGCGTCAT
Mulcerans_JKD8049	M_ulcerans_JKD8049_KEEP_BOOST_1_Probes	TWP_XMXOXUAUCI_001347	1	GCAATCCGGCCCGGTTTGTGACCCCCAGTTTGGGGAACAACCGATACAGATGTGCACCGACGGTGCGCGGCGACAGGCATAGCCGTGCGGCTATCTCCTTGTTCGACAGGCCTTTGGCGG
Mulcerans_JKD8049	M_ulcerans_JKD8049_KEEP_BOOST_1_Probes	TWP_XMXOXUAUCI_001349	5	CCAATTCGGCCACCAGACGTTCCTGCGCGGTGAGCGGAGCGGGACCCACCGCGGCCGAGTGGCGTACCGCGGTACCCGCGGCACGCAGTTCATTGCGCGCCCGCTGGGTCCACGGTTCGG
Mulcerans_JKD8049	M_ulcerans_JKD8049_KEEP_BOOST_1_Probes	TWP_XMXOXUAUCI_001351	2	CGCCCAGACCGGCAAAGATCTCCGCGGCTGCACGAAGCACAACGCGGGCGTTGCGATAGCGGCGCAGCCGGCGGAGGCGCATTCCGTACGCCAGCCGAATACGGGCGTGCTCGAATGGAA
Mulcerans_JKD8049	M_ulcerans_JKD8049_KEEP_BOOST_1_Probes	TWP_XMXOXUAUCI_001353	2	ATGAAGCGACCGCCGGATGGCCAAGTACCTTCTCGAACAACGCTGGAGCCCGCTCGTCCGAGGCACACAAGGCCTCCGCAGCACCGGTTGCGATGGCCAGTCGCGGCGGGGCGTCGGCGA
Mulcerans_JKD8049	M_ulcerans_JKD8049_KEEP_BOOST_1_Probes	TWP_XMXOXUAUCI_001355	2	ATTGCAGGCGCTTGGCCGCCCGAACGTGCCGGCGCGCCTCGTTGAGTCGATCCGTATGAACCGCAGCCTCGACGAGATCGAACAGGGTGCGGGTGGCGTGCAACGCCAACGGCGGGAACT
Mulcerans_JKD8049	M_ulcerans_JKD8049_KEEP_BOOST_1_Probes	TWP_XMXOXUAUCI_001357	4	CCCCCGGCGCCGTGATCGCGGTGGCCTGCAGGTAGGCCGATTCGTAGTCGCCTTCGGCAAAGCTACACAGGATCGCGATCTGCGCGACGGCCCCGGTGAGGAAGCCGACCCGCCGCGGCT
Mulcerans_JKD8049	M_ulcerans_JKD8049_KEEP_BOOST_1_Probes	TWP_XMXOXUAUCI_001359	1	CGGCCCATACCCGCACTTGGGCGGCGAGCTCACGGGCCCGCACCACATCGCCGCGGCAGGCCGATATGACACCCAAATAACCTCTGAGCTGATAGCCAAACAGCTCGTAGTGGTGCTGAC
Mulcerans_JKD8049	M_ulcerans_JKD8049_KEEP_BOOST_1_Probes	TWP_XMXOXUAUCI_001361	4	TACACAACGCCACGCCGCGCTGACTGGTATCGACCGCCTCGGCCCACTGACCGCTGGCCAGCTGATAGGCCGCGACCAACGCGAGCGTCGCAAGCGCAATGGTGGCCGCGCCGCCCTCGA
Mulcerans_JKD8049	M_ulcerans_JKD8049_KEEP_BOOST_1_Probes	TWP_XMXOXUAUCI_001363	1	TTTCGCGGTCAGCCAGCGGAACCAGTACCGAACGAAAGTCGTCGATCAGGTCCACGTAATAGCCGGCCAGGGAAACGCGCATCACATCCCATGGCTCCAGCTCCGCCAACCGATCCAGTT
Mulcerans_JKD8049	M_ulcerans_JKD8049_KEEP_BOOST_1_Probes	TWP_XMXOXUAUCI_001365	5	GCTCCTTCAGCCGCTGCGTCACGGTGCGGCCGCGGCGGGCCGCATCGGCCCAGGCGTCGCGGTAGATGACGCTCAGCTCGCCCAGCCGGTCGGCTAGCGAGTCGACCAGGCCATCGGTGA
Mulcerans_JKD8049	M_ulcerans_JKD8049_KEEP_BOOST_1_Probes	TWP_XMXOXUAUCI_001367	1	TCTGCCACAGCGCGGGGTCCGCGGCAAACATGCTGACCGCGAGCAACAGGTTGACCATCCGGGTCAGGGTTTCGCCGTCGAGGTCATCGGCCGATTGCAGCCGCTCAACCAGGCGACGAT
Mulcerans_JKD8049	M_ulcerans_JKD8049_KEEP_BOOST_1_Probes	TWP_XMXOXUAUCI_001369	1	GTGTCGCGGTGACATCTCCATAGCGGTATAGCGAAATGAAAGACGAGATCAACAGCGCACTTGCCGACGCGCCGCCACCCAAACCCGCATCGGCCAGAAGTCGCTCGGCCTCGTCGAGTT
Mulcerans_JKD8049	M_ulcerans_JKD8049_KEEP_BOOST_1_Probes	TWP_XMXOXUAUCI_001371	4	GCGCCGCCTGCAACGCAACAAAGGCCGCGCTGGCCAGCAACTGTTCGCGACGCCGTGGTCGGTCGCTCAATTCACCCGCGCGCCGCAGCAACTCGATCGCCTGACAGGCATCGCCGCGGC
Mulcerans_JKD8049	M_ulcerans_JKD8049_KEEP_BOOST_1_Probes	TWP_XMXOXUAUCI_001373	6	GGATCGTCAGCTCGGCCGCGCATCGGGCCAGGTGGAGCGGCCCGCGTGACCGCCCAGGACTGGCAGCTTCCGTCAGCCCTGGACAGGACTGCGGCCGGGCGGATGGGCGAAAGCGGCCGC
Mulcerans_JKD8049	M_ulcerans_JKD8049_KEEP_BOOST_1_Probes	TWP_XMXOXUAUCI_001374	1	TCACGCTGCGGGACGCAGCACTGCCGAGTCGAACGTTACGTTTGAGCAAGCCCGCCGACGCTTTGAAGCGGCCTGGAATCACCAGAACGGCGAGAACCCCATCAACGATTCCGCCGAGGT
Mulcerans_JKD8049	M_ulcerans_JKD8049_KEEP_BOOST_1_Probes	TWP_XMXOXUAUCI_001375	1	CGGAGAGTTCGCAGGCAGGTCCGCAAACTCTGCGTCGCGTACGATCACCGGGTAGGGCCGCTACCCGATCACCCGGACCGGCACCCAATTCGGCAAAGACCGACTGTAAGTCATCACAGC
Mulcerans_JKD8049	M_ulcerans_JKD8049_KEEP_BOOST_1_Probes	TWP_XMXOXUAUCI_001376	1	GCAGCTTAGGTACATAAGCGTCCCGGCGCTAGTCGCCTATGCCGGAGGTGATCCCTGGGCGATTAACCAAAGCCTCCAGGCTGGTCGCCCAGCTCAGATTTCCGACTTGGCAACCGCGTT
Mulcerans_JKD8049	M_ulcerans_JKD8049_KEEP_BOOST_1_Probes	TWP_XMXOXUAUCI_001377	1	GCAAGGTGATACGCTCCGGATGGCGATCTATTGATGCGACGAGGTTGGCGCTCAGGGCGGGCACGGGCCCTTTTCAGGATTGGCCGGGCGCGCTGACCATGGTGGTGCCGCCGATGGGTT
Mulcerans_JKD8049	M_ulcerans_JKD8049_KEEP_BOOST_1_Probes	TWP_XMXOXUAUCI_001378	1	ACAGTATCCTGTGTCCCCGGGCCGAGAAGGGACGGCGATGCTGATCAATTCGGGTTTGTTCCATTCCGAGCGCACGAACCAATCCCAGCGCGCGGACAGCCACGCTCGAGGTGGGGCAAT
Mulcerans_JKD8049	M_ulcerans_JKD8049_KEEP_BOOST_1_Probes	TWP_XMXOXUAUCI_001379	1	TGGGTTCGTCTCCAGACAACAAGTCTGGACCCAAAGTTGGTCGCTTGACGACATCGCAGCGCGCTCGGACTGCAATTAACTTACGTACCGAGCGCAACGGTGCGCATTCGAATAACCCAC
Mulcerans_JKD8049	M_ulcerans_JKD8049_KEEP_BOOST_1_Probes	TWP_XMXOXUAUCI_001383	5	CCCGCTGATCGTGCCGGCTTTGATCACGCTGGTGCACACCGTCACCGACCCGGGCTCGCGGGCAGCCCGGTACCTGCGTCGCACCCGGTCTCAGGGGCTGGCCGTTCCCGAGGCCGGATA
Mulcerans_JKD8049	M_ulcerans_JKD8049_KEEP_BOOST_1_Probes	TWP_XMXOXUAUCI_001384	2	CTGCAATGCCCCAGCGCCTCCGCGTGGCGTCCCCTGTCAGCCAACAGCGCGGCCAGATGCAGCCGAAGTTCGACAACCTCGGGGCTGCGCTCCACCGCCGCGGACAACTCCCGAATCACA
Mulcerans_JKD8049	M_ulcerans_JKD8049_KEEP_BOOST_1_Probes	TWP_XMXOXUAUCI_001385	4	GCGCGGCCCGGCCGTCCTGGCCTACTTCGACTGCAAGACCGAGCCGCCGTACCAGTGACACACCAGCAGCGCGAGTTCGACATCAAGGCGGTCGCTACCGATCGCCCGGCCACGCCGGGC
Mulcerans_JKD8049	M_ulcerans_JKD8049_KEEP_BOOST_1_Probes	TWP_XMXOXUAUCI_001386	2	TCGGGAGCGTGCTGTTGCTGTTGCGCCGGCACCACCTCGACAGGCGCTGCCAACGCCGCGCTGCAACGCTGCAACAAGCTCAGCGCCTCCGCATTGGCGGTGTCCTTGGCAAGTAGCGCA
Mulcerans_JKD8049	M_ulcerans_JKD8049_KEEP_BOOST_1_Probes	TWP_XMXOXUAUCI_001387	2	GACGGCGCGGCCGACGCGATACTTCACCGTGTTGAAATGCATGTTGAGCCGCTGCGCGGCGAGCTTGTAGCTCGACCCGCACGCCAGGTAGACGCGCAGGGTATCGCGCAGCCGCGCGTC
Mulcerans_JKD8049	M_ulcerans_JKD8049_KEEP_BOOST_1_Probes	TWP_XMXOXUAUCI_001388	2	CTGCGCTGCACCACGTCGAAATCGCCCCCGCCGACGACGTCCGGGGGCGCCTCCACGAATGCGGGCTCGATGATGTCGGCGACCTGTTTTTCCGCCTTGGACCAGTCAAAGCCGGCAGTG
Mulcerans_JKD8049	M_ulcerans_JKD8049_KEEP_BOOST_1_Probes	TWP_XMXOXUAUCI_001389	2	GCTATCTCCGTCGCGCGCCAGCTCGCCCAGGACTTGGGCCACCCACTCTCGGGTGCCGGCCAGGTCACCACCAAAACGCGCCACCACCGACAACCCGGGTTCACCGGCGCTGATCATCAG
Mulcerans_JKD8049	M_ulcerans_JKD8049_KEEP_BOOST_1_Probes	TWP_XMXOXUAUCI_001390	1	CCGCGTGCGGAGACCTTGTACGCCTTCATCAGCTCGGGGTTGCGTAGCGGCCCAAGCAGTGAAAGCTCCAGTTGCTGTTTGGCATCGGCCATACCGGTGATATCGGCCAACCGGACCTGG
Mulcerans_JKD8049	M_ulcerans_JKD8049_KEEP_BOOST_1_Probes	TWP_XMXOXUAUCI_001391	4	CGGCGGGCGGCGATCGCACAGGATCCCAACGCTGCGAGCTTCGGCCGCCTCCCGGTGCGATCGGCGAAAGCCGTCCACCCCACTGGCCGGTGTTCCGATCGCCACGTTCGGTGAATCCGG
Mulcerans_JKD8049	M_ulcerans_JKD8049_KEEP_BOOST_1_Probes	TWP_XMXOXUAUCI_001392	1	AACCAGCGATGCAGCACATCTGCGATTCCCACCTGGTAGAAGCTGGCGCCCAGCTCCCCCGAAACGGCCTTGGCCAGATAGCTTTTCCCACACCCGGGCGGGCCGTATAGCAACAGGCCA
Mulcerans_JKD8049	M_ulcerans_JKD8049_KEEP_BOOST_1_Probes	TWP_XMXOXUAUCI_001393	6	GCGAGACCGTACGAAGTCAGCGACCGCCGCCACGGCGCGCTCCGGCGCCGCCCGGTACGGCAGCCACCCCCATCCGCAGCTCGGGTCAGCGGCCACGAACAACGGGCTGGCGTCGACTCC
Mulcerans_JKD8049	M_ulcerans_JKD8049_KEEP_BOOST_1_Probes	TWP_XMXOXUAUCI_001394	1	CTGCCGCTGAGCGCGGAACGTCGATGCCCCAACGCGTCCACTTCGTCGAAGAACAGCACACACGGAGCGTTGCGGCGGGCATTGTCGAAGACCGCGCGGATGCTGCGTTCACTGTCCCCG
Mulcerans_JKD8049	M_ulcerans_JKD8049_KEEP_BOOST_1_Probes	TWP_XMXOXUAUCI_001395	1	GGCGGCTTCGCCCAGTTCCCGCAGGAAGCGTTGCAGCCTGGGCAGTTCGTCGACTTCCGAGCCTTGGTCGGGATACCACATGACAAGGGCGGGATGGTGCCATCGCAGCGGATGGCGCAC
Mulcerans_JKD8049	M_ulcerans_JKD8049_KEEP_BOOST_1_Probes	TWP_XMXOXUAUCI_001396	1	AGCGCCGGGTCGACGTCCCAGGGCGCATTGGTCGCCCCGAGCACGTAGACGCCATCGTTGGAGGACGCCGCCGAGTCGAGTTCTTCGAGAATGGAGTTGACCACCGTGCGCAAACCCGCA
Mulcerans_JKD8049	M_ulcerans_JKD8049_KEEP_BOOST_1_Probes	TWP_XMXOXUAUCI_001398	4	GCCCGGGGATCGATCCCCGCGACCGGCCGATCCCGCAGATGAACGCGGACGATGCCCGCCCTGGCTTCGGCGTCGGGCAGGCCGACAAAAATCATCCGATCGAAACGGCCGGGCCGACGC
Mulcerans_JKD8049	M_ulcerans_JKD8049_KEEP_BOOST_1_Probes	TWP_XMXOXUAUCI_001400	1	GCCATCATCACCGGACGAACCTGTCCGGCACGCATCGATTCGGCCATCGCTATCTGGGTTGCGCTGTCACAGATGTGCGCCAGATCTGCGCCGGAAAACCCGTCAGTGCGGTTGGCGATC
Mulcerans_JKD8049	M_ulcerans_JKD8049_KEEP_BOOST_1_Probes	TWP_XMXOXUAUCI_001401	4	CATCAGGCGCTGACCCAGCCGATACGCCCGCACCAACGCGTTGACCGGCACGCCATGCTGCGCCAGTCGGCGCGCGTACTCCAATGCCGTGGTGGGCGCCTCGACTCGCTCGACGGCGAT
Mulcerans_JKD8049	M_ulcerans_JKD8049_KEEP_BOOST_1_Probes	TWP_XMXOXUAUCI_001402	1	AGATACTTTGCCAGGTCGTCGTAGGTTCCGTCGTTGTTGGCGAACTCGACGACATTGCGCGCGGTCTCGAACCAGGGCCCAGTGCTGGGGCGGATCTGTGCGGCGGCCGCGTCGATGTCT
Mulcerans_JKD8049	M_ulcerans_JKD8049_KEEP_BOOST_1_Probes	TWP_XMXOXUAUCI_001403	1	GTCGTAGCGCAGCGCATGCAGCATCGTGTCCACGTTGGCCTCGATGCTGGTGCCCAGCAATTCCTCGATGCGAAGGTCGCCGCCGAGTTCGGGAATGGTGCGCTCCAACGAGCGCCGAAT
Mulcerans_JKD8049	M_ulcerans_JKD8049_KEEP_BOOST_1_Probes	TWP_XMXOXUAUCI_001405	2	GTGGGAAGCCACCTCGCCCAACCGGTCGTGCAGTCGCACGGCGACAGCGGCGACGCAACGGCTCACCCCGACCTCACCATCGAGGTGCGGATTCTCCACGTCCTCGACGTTAGCCCTTGC
Mulcerans_JKD8049	M_ulcerans_JKD8049_KEEP_BOOST_1_Probes	TWP_XMXOXUAUCI_001406	1	CGCGGCCGCCAACGCGCTGTATGCGCTCCACGCGGCATTGTCGTAGTTGCCCAGCAGGTATTCAGCCCGAGACAGATGCGCCAACAGGTTCGGGTCATTGGGGTTTTGCGCCAACGAACT
Mulcerans_JKD8049	M_ulcerans_JKD8049_KEEP_BOOST_1_Probes	TWP_XMXOXUAUCI_001407	1	CGTCACGTTTCGGTGCCAGCAAGACGGTCCCGGATTCGCGCAGCTACGTATCCGAGGAATTCGGGTAGGTGTAGAAACCTTCGCCGGTCTTGACACCGAGCTTGCCCGCGTCAACGTAGG
Mulcerans_JKD8049	M_ulcerans_JKD8049_KEEP_BOOST_1_Probes	TWP_XMXOXUAUCI_001408	2	CGCCAGGGGCTCATTGGGATGAGCCAGCACCGCCCGCCACGCCATGCACAGGGCGTCCCAGCTGCGCCCCAGCTGATCGAGGGATACCGCGTAGAGCCGCATGGCGAATTCCGATTCGGG
Mulcerans_JKD8049	M_ulcerans_JKD8049_KEEP_BOOST_1_Probes	TWP_XMXOXUAUCI_001409	1	ACCGCAGCAAGTCCCGCACGTTTGTCGGCAGGTACGGAAACTCGTCGGCATAGTGGTTTTCGATGTCGAGCACGACGTCCAGACCGACCTGGTCCATCAGCTGGAACGGCCCGGCCGGTA
Mulcerans_JKD8049	M_ulcerans_JKD8049_KEEP_BOOST_1_Probes	TWP_XMXOXUAUCI_001412	1	GCGCCGACGAAGCCGGTTGATAGCCAGATTGTTGAGCGCCTCGGCGTTGCCTGGGTCCAGCGCCAATGCGGCTCGATACGCCTCGGTGGATTCCTCGATTCGGCGCAGGTCGTGCAAGAT
Mulcerans_JKD8049	M_ulcerans_JKD8049_KEEP_BOOST_1_Probes	TWP_XMXOXUAUCI_001414	2	CACCGTCACCCCGCGAAACACCCGTTCCAGGACCACACCGATGTTCCGGCGGGCCACCGCACCTATGGCCGGGTCGGTGCCTGCCGCATCGAGAAACCCGCGCAGCGCGTGCGCAAATTT
Mulcerans_JKD8049	M_ulcerans_JKD8049_KEEP_BOOST_1_Probes	TWP_XMXOXUAUCI_001418	2	GGTGGCAATCGCCCCGACCAGCACTGCCAGTAGCGCGTGCAGCACCCGGAGATAGGTCAGGCGCTGTTCGCGCAACGCCGAAGCCAGTACCCGACGGGGCGCCGAGCGCAGCATCCAGAT
Mulcerans_JKD8049	M_ulcerans_JKD8049_KEEP_BOOST_1_Probes	TWP_XMXOXUAUCI_001420	1	GCCATGGTCGGATACTAGGCCGGTCAGCTTCAGTAGCTGAGGCCGACCCAGAACAACAGCAGCCCGCTCAATATCAGCAGGCCGCAGCACCGGGATGATGCCGGCGGGCCAGGCCAAGAT
Mulcerans_JKD8049	M_ulcerans_JKD8049_KEEP_BOOST_1_Probes	TWP_XMXOXUAUCI_001424	4	TTGCGCACGTGCCCCAGCGCGGAAACGTCGACGTCGGGCTCGGCCGCGGCGACGCCCATCAGGAAAGACTCGGTCCCGATCAGGTGCGCCACGACGGCCTTGACATCCCAACCCGGCAGC
Mulcerans_JKD8049	M_ulcerans_JKD8049_KEEP_BOOST_1_Probes	TWP_XMXOXUAUCI_001425	1	CCGTTATTGCGCACGCTGTTGACCAGCGTGGACACCTCACGAAACGCTATGTCGCGCACATCGGGCGGATGGGACAACAGCGCCGGGTCCAGCGGTGCATCTGGGTTGAGCCAGGCGTCC
Mulcerans_JKD8049	M_ulcerans_JKD8049_KEEP_BOOST_1_Probes	TWP_XMXOXUAUCI_001426	1	GAAAGGTCGGTGAGAGCCTTGCGCCGTTTCTCGGTCACGTTGCGGAAACGTTCCAGCAGGCTGGCACCGGACTCCCCGCACAGGTGGCGCACCCAGTACTCGTTCATCACCCCGATGGGG
Mulcerans_JKD8049	M_ulcerans_JKD8049_KEEP_BOOST_1_Probes	TWP_XMXOXUAUCI_001427	1	CAATCGCCTTCGGACAGCATCAGCGGCATCCGGTCGTGGATCCCGGCCAGTTCGCCCGCGGCATCGGTGGTGATGATCGTGGCGCTCAACAACGGGGCGGCCGCGTTATTCGGCTTCCAC
Mulcerans_JKD8049	M_ulcerans_JKD8049_KEEP_BOOST_1_Probes	TWP_XMXOXUAUCI_001428	1	TGCAGCGCGTGGCGGATGTCCTGCTCGTGCATCCAGCAGTCGAAGACACGGATCCGCATGAACCGCCCGTGGCTGTCGGGTCCGGCCGGCGTGGTGGTCGCGGCATTCCATTCTTCGTTG
Mulcerans_JKD8049	M_ulcerans_JKD8049_KEEP_BOOST_1_Probes	TWP_XMXOXUAUCI_001429	1	ACCGGCCACAGCCCGGCCATGCACACCGTGTTGCCGTCAGCGCGATGGATGAAGAAGGGCGTCTTGGCAACCTTCTTGCTCCCTGCGCCGCTGAGAACGTCGGGGTTGGCCCGCCATTCG
Mulcerans_JKD8049	M_ulcerans_JKD8049_KEEP_BOOST_1_Probes	TWP_XMXOXUAUCI_001430	1	ACGCGTGAGCCCTCTGGAGCTTTGGCCAGCTTGCCGACCACAAACCCCATCGAGGTTGAGATCTCGTCGAGGGACAGGCGCGAAGCCGGCCCCGCAAGCTGCTCGTCGGACGATTCCTGC
Mulcerans_JKD8049	M_ulcerans_JKD8049_KEEP_BOOST_1_Probes	TWP_XMXOXUAUCI_001431	4	TACCAGCCGTCCATCGGCACCAGACAACGCTTGTGCTGCGCAGCGCCACGAAACGCCGGCGACGTGGCGACCGTCTCCGCGCGGGCGTTGATCAGCAGCGGCCCCTTGCCCTCCGGTGCG
Mulcerans_JKD8049	M_ulcerans_JKD8049_KEEP_BOOST_1_Probes	TWP_XMXOXUAUCI_001432	2	AGGCCGTCGATCCGGATCGTCGCGGTCGGTTCTTGTCCCCCGAAGTCGTCGACGACCTGCGCACGACCCTCGACGTTGACGCGGATCTCGCGGGTCAGCGGTCCGGTCAGCTCGAATAGG
Mulcerans_JKD8049	M_ulcerans_JKD8049_KEEP_BOOST_1_Probes	TWP_XMXOXUAUCI_001433	2	CCCTGAGGCCCCGGTTTGGCCCACGACGGCACAAATCCCCAGCGCATCATCCGGACGCGGCGAGTCGGCTCGTCATCGGGCTCGCTGTGGCGGGTCACGACGGTGGCGATCATGTCGGTT
Mulcerans_JKD8049	M_ulcerans_JKD8049_KEEP_BOOST_1_Probes	TWP_XMXOXUAUCI_001434	1	CAGATCACGAAGTTGAGACGCTCGACGATGTGGGCGGCCAGGTCCTTGTCGCCGCCGAATTCGATGTCCTGGCTGCGCGCCGGACTCTTCGGGCGACCACCGGCGAGCCGAGTGAACTGC
Mulcerans_JKD8049	M_ulcerans_JKD8049_KEEP_BOOST_1_Probes	TWP_XMXOXUAUCI_001435	1	GGGGCCACGTTGTAGTTGGGGGCGAAGCCATCGGAGGCCGCGCCGCTGGCTTCGTCGATGGCGTTGATCTTCTCGGCCAGCAAGGCCGGATCGGTGATGACCGCAAACCGTCCACACATG
Mulcerans_JKD8049	M_ulcerans_JKD8049_KEEP_BOOST_1_Probes	TWP_XMXOXUAUCI_001439	4	CGGGCTCGAAGTCGCAGACCAACCGGACGCTGGTGCTTGCGGCGCTGGCCGCGGCACAGGGCCAAGGCTCCTCGACCATCACCGGCGCGCTGCGCAGCCGCGATACCGATCTGATGATCG
Mulcerans_JKD8049	M_ulcerans_JKD8049_KEEP_BOOST_1_Probes	TWP_XMXOXUAUCI_001441	5	AGGCGTTGCAGACGTTGGGCTTGCGGGTCGACGGGACTGGTTCCGAGCTGACGGTCAGTGGCCGCATCCGGCCCTGCCCCGAGGCCCGGGTCGACTGCGGCCTGGCCGGCACGGTGTTGC
Mulcerans_JKD8049	M_ulcerans_JKD8049_KEEP_BOOST_1_Probes	TWP_XMXOXUAUCI_001442	1	CGCGATAGTTATGGCGTACGACCCGCCATTCAGTTGTGGAGCTGCCGGGAATCGAACCCGGGTCCTACGGCATTCCCTCAAGGCTTCTCCGTGCGCAGTCCGCTATGTCTCTGCTCGGAT
Mulcerans_JKD8049	M_ulcerans_JKD8049_KEEP_BOOST_1_Probes	TWP_XMXOXUAUCI_001443	6	GGTTCGCTCCCCCGCTGGCGGCGCTGAGCGCAGCCCCGATCACCTTCGATGGGGATGAGCAGGCCCGGGCCCGCCCCATCGCACCGCTGCTGGATGCGCTGCGCGGCCTGGGTGTGCCCG
Mulcerans_JKD8049	M_ulcerans_JKD8049_KEEP_BOOST_1_Probes	TWP_XMXOXUAUCI_001444	1	CGGGTGCTTGCGCAGGTTCAGTTGCCACGACAATGCGCGGGTGGCGTCGACACCAACTACCCTGCGGGTACGGCCACAGCCGTGACCGGCAACCGATTTGGGAATCAGGCATGGTTCGTA
Mulcerans_JKD8049	M_ulcerans_JKD8049_KEEP_BOOST_1_Probes	TWP_XMXOXUAUCI_001445	3	TCGATGGTGCCGGCCTTCCGTTCCGGGTTCAAGGCACCGGGTCGGTCGCGGGCGGCACGGTGGCCATCGATGCATCCGCGTCGTCACAGTTCGTCTCCGGCCTACTCCTGTCGGGCGCGT
Mulcerans_JKD8049	M_ulcerans_JKD8049_KEEP_BOOST_1_Probes	TWP_XMXOXUAUCI_001447	1	CGTTCACCGATGGCCTAACGGTGCAACACACCGGTTCGGAGCTGCCGTCCGCACCGCACATCGCGATGACGGTGCAGATGCTGCGCCAAGCCGGCGTCGATGTCGACGACTCGATACCCA
Mulcerans_JKD8049	M_ulcerans_JKD8049_KEEP_BOOST_1_Probes	TWP_XMXOXUAUCI_001449	5	ACCGCTGGCTGGTCCGGCCCGGCGCCCTCAGGCCTCGGCATTGGGACGCCGAGCCGGATCTGACCAATGCGGTCGCATTTCTGGCGGCGGCCGTGGTCACCGGCGGGACGGTGACCATCA
Mulcerans_JKD8049	M_ulcerans_JKD8049_KEEP_BOOST_1_Probes	TWP_XMXOXUAUCI_001451	1	CCGGCTGGCCGGCGGACAGCGTGCAACCCGCCAAGAACATTCTCGACATTCTGCAGACACTGAATTCCACGGTCCGACATATTGATTCATGCCTTCAGGTGCAGGGTCCGCAGAGCTACC
Mulcerans_JKD8049	M_ulcerans_JKD8049_KEEP_BOOST_1_Probes	TWP_XMXOXUAUCI_001453	6	GCGGATTCGACGTCGACCTGCGCGATGTCGGCGAACTCACCCCATCGGTGGCGGCGCTGGCGGCGCTGGCGAGCCCCGGATCGGTGTCCCGGCTGGCTGGCATCGCGCATCTGCGCGGCC
Mulcerans_JKD8049	M_ulcerans_JKD8049_KEEP_BOOST_1_Probes	TWP_XMXOXUAUCI_001455	2	ACGAGACCGATCGGCTGGCCGCCTTGAGCACCGAAATCAACCGCCTCGGCGGCAACTGCGAACAAACCTCCGACGGTCTGGTGATCACCGCTACGCCGCTGCGTCCGGGCAGCTGGCGCG
Mulcerans_JKD8049	M_ulcerans_JKD8049_KEEP_BOOST_1_Probes	TWP_XMXOXUAUCI_001456	5	CAATGGCGGCGCTGGCGGTCTGCTCATCGGCAACGGCGGATCCGGGGGTGCCAGAGGACCCAACGCGGCGGGCGGACCAGGAGGCCTCGGCGGCTGGCTATACGGCAACAACGGGCCCGC
Mulcerans_JKD8049	M_ulcerans_JKD8049_KEEP_BOOST_1_Probes	TWP_XMXOXUAUCI_001457	2	CCTACGCCGATCATCGGATGGCGATGGCCGGCGCGATCGTCGGGCTCCGGGTGGCCGGGGTCGAGGTGGACGACATCGGGGCTACCAGCAAGACGTTGCCGGAGTTCCCACAGCTGTGGA
Mulcerans_JKD8049	M_ulcerans_JKD8049_KEEP_BOOST_1_Probes	TWP_XMXOXUAUCI_001458	3	GAGCGCGTCGCTGTTGCAGACGGTCGGACGCGACGTGCTGGGAGCCATCAATGCACCCACTGAATTCCTGCTCGGGCGCCCGCTCATCGGCAACGGCGCCGACGGCACCGCAGCCAACCC
Mulcerans_JKD8049	M_ulcerans_JKD8049_KEEP_BOOST_1_Probes	TWP_XMXOXUAUCI_001459	1	CCGAGATGGTCGAGGGGTCCAGCGGTTGAGGCCAGGCGACTACGACGAATCCGACGTCAAGATCCGTTCGGGTCGCGGCTCACGTCCGCGTACCAAGACCCGTCCGGAACACGCTGACGC
Mulcerans_JKD8049	M_ulcerans_JKD8049_KEEP_BOOST_1_Probes	TWP_XMXOXUAUCI_001460	1	GCTATTTGCGGGGCACGCGCGCGAATATCATTCCCTGAGTGGGCATTTCGGCGCTTTCAACCAGCAGTTCGTGCAAGCGCTGAACTCGGCGTCCGGCGCATATGCCTCCGCTGAGGCACA
Mulcerans_JKD8049	M_ulcerans_JKD8049_KEEP_BOOST_1_Probes	TWP_XMXOXUAUCI_001461	6	CGAAGCCGCCATGGTGGTCGCCGTTGACCGCGGCCGCTGGGGATGCGTGCTCGGCGGGGACCCGCTGCGTCGGGTCACCGCGATGCGGACCCGCGAGCTCGGACGCACCCCGATCGTGGT
Mulcerans_JKD8049	M_ulcerans_JKD8049_KEEP_BOOST_1_Probes	TWP_XMXOXUAUCI_001462	1	GGCAGCGCAGGATCTACAAAGCATCGGTTCGACTCTTGCAGCGGCCAATGGGGCCGCTGCCGGCCCAACCACCGTTCTCGCAACCGCTGCCGCCGACGAAGTATCAACGGCAATTGCGGC
Mulcerans_JKD8049	M_ulcerans_JKD8049_KEEP_BOOST_1_Probes	TWP_XMXOXUAUCI_001463	6	CGGCGACGACGTCGACCTGGTCGGGGATCTGTCCGGACGCCCCGACACCCTGGCCCGCATCGTGCGCAGGGGGCCACGCCGAACGGTGCTGCGTCGCACCGCCGATGACACCGACCCCAC
Mulcerans_JKD8049	M_ulcerans_JKD8049_KEEP_BOOST_1_Probes	TWP_XMXOXUAUCI_001464	1	GCGCCGACTGTCTCGGAATCACTGGGGATACCTCGACGAGACAGCCGGGGACGTGGACAACCATGACAGGACGGGGGTCGGCGTGGCGCAACTGAGCGTGGCCCCACCGTGGTTGGTATC
Mulcerans_JKD8049	M_ulcerans_JKD8049_KEEP_BOOST_1_Probes	TWP_XMXOXUAUCI_001465	2	CGAACGGGTCGTGGTCGCCAACGCGGATCAGTTGTTGATGGTGGTGGCGTTGGCCGACCCGCCACCGCGCAGCGGATTGGTGGACCGGGCCTTGATCGCCGCCTACACGGGCGGTCTGAC
Mulcerans_JKD8049	M_ulcerans_JKD8049_KEEP_BOOST_1_Probes	TWP_XMXOXUAUCI_001466	1	GCGTGTGTGCGCGGTGTGCAATCGCGCCGGATCCCAATGCCGGCCGTCGTCTACGCCGCACAACACCACCTTTGCCCGGACACACCGCATTGAAATTGGGGCACTCGGAAACGACGAAGA
Mulcerans_JKD8049	M_ulcerans_JKD8049_KEEP_BOOST_1_Probes	TWP_XMXOXUAUCI_001468	1	CTGCGCAACGAGGCACCACCGCACCACGGTTGAGGCGTGCGCCGATCAAACCGTCCGCCAAAGAAGATGCCGTCGGCGTAGCATCACCCCCACCTGGGAGGTGCGGCATGGCCAACACCT
Mulcerans_JKD8049	M_ulcerans_JKD8049_KEEP_BOOST_1_Probes	TWP_XMXOXUAUCI_001469	2	CGACCTACTCGACGGCAAGACGACCGTACTGCTCGGGCATTCCGGCGTCGGCAAGTCGACTCTGGTGAATCGCCTGGTCCCTGAGGCCGATCGGGCCGTCGGCGAGGTCACCGAGATCGG
Mulcerans_JKD8049	M_ulcerans_JKD8049_KEEP_BOOST_1_Probes	TWP_XMXOXUAUCI_001470	2	ATGGACTCCGAAACCCCGCCGCCGGCCCCGGCAAAACCTCCGCGGGTGCGCGTCACGCCCGAGGATCTGGACAGGTTCGGCGATGAGGATCTGATCCGGCGGGCGTCAAACGACGAATGG
Mulcerans_JKD8049	M_ulcerans_JKD8049_KEEP_BOOST_1_Probes	TWP_XMXOXUAUCI_001471	4	CAGGGGCCGGCACACGTCGACGCAGTCGGTCGCGCTGCCTCTCGAGACGGACGGGCAGGGCGGCGGGTGGGTGATCGACACTCCAGGAATCCGCTCGTTGGGCTTGGCCCACATCCAGCC
Mulcerans_JKD8049	M_ulcerans_JKD8049_KEEP_BOOST_1_Probes	TWP_XMXOXUAUCI_001472	1	CGAAAAGTAGCGGCGCGGATCCGCTACCGATCCCAAACAGCAGGATTGTTCGTCTTAGCTGTCCGGGGTGCAGCGACCGCGAATCCCAACCCGACGTTCAAATCAGAGACAATCACTGTC
Mulcerans_JKD8049	M_ulcerans_JKD8049_KEEP_BOOST_1_Probes	TWP_XMXOXUAUCI_001473	2	AGACGACGTGCTGCTGGCCTTTACCGACCTGGCCGAGGCGATCGGCGATTGCCCGCGCGGCTGCGGGCACATGGGGCCGCCGGCCGATCCCGAATGCGTACTGGACAGTTTGTCCGGAAC
Mulcerans_JKD8049	M_ulcerans_JKD8049_KEEP_BOOST_1_Probes	TWP_XMXOXUAUCI_001475	2	CGCGGTGCGCCGCTTGGCAGCGGCCCGCCGGCTGCTGACCGCCCTCAGGGAGACCTGACCAACCGCATACCGAGTTCGTCGGCGGGCATCAAGTGCCCTTTGGCACATCGAATTTCAACC
Mulcerans_JKD8049	M_ulcerans_JKD8049_KEEP_BOOST_1_Probes	TWP_XMXOXUAUCI_001476	1	CGCCGTGACAGATCGGGTCACATCTCGAATCGGCCCGGGCCGTCCCCGCGCCTAGCGCCAAACCGGCAAGCCCCAGACCGATATAGACGAACACCGTCATTGCCGAGCCGACGACTAGTG
Mulcerans_JKD8049	M_ulcerans_JKD8049_KEEP_BOOST_1_Probes	TWP_XMXOXUAUCI_001477	2	TGCGCCTGCGCCCCACAGCCCAGGTGGGTCAGTTGCAGGCGATCGCCGCCGGGCAGGTGGCGCTTGCCCCACTGAAACAGGGAAAAGACCACCGGCATGAAATCAAGCCCGGCCTCGGTG
Mulcerans_JKD8049	M_ulcerans_JKD8049_KEEP_BOOST_1_Probes	TWP_XMXOXUAUCI_001478	1	GAAGTGGCCCCTCCGCGTAGACCCCACCGGATACCTGGTGAAAGTCATGGCAGACGTTCATGTCCCAGGTTTGGGCCAGCTCCCGCACCGCCCACGGCACCGGTTCGCCTGGGCACCAAG
Mulcerans_JKD8049	M_ulcerans_JKD8049_KEEP_BOOST_1_Probes	TWP_XMXOXUAUCI_001479	4	AGCACATACTCATCGCGGCTGCGCTGCCCCGGCTCGCGATACGGCCGCCGCGCCAGCAGTTTGAGGCTGACCAATTCGGCCAGCCGCGCCGAGGTCGCGGCCTTGGTGATACCCACCCGG
Mulcerans_JKD8049	M_ulcerans_JKD8049_KEEP_BOOST_1_Probes	TWP_XMXOXUAUCI_001480	1	TCACAATGTGAGATGCCAGAAGATGGGCTTCTAGGCTTTACTATCGGCGTTCAACGCGTCGACCACGCCCCGGTCAGGGGCACAAAAACGAAATGGGCGGGCACCGCACCGCGTCCGGCG
Mulcerans_JKD8049	M_ulcerans_JKD8049_KEEP_BOOST_1_Probes	TWP_XMXOXUAUCI_001481	1	CGGGCGAAGTCATCAAAACGGGTGGTGCCGTAGTAGGCCTCCCGCATGATCAGCATCGCGGATTTGGTACCGACGACGGCCATGGTCTTCTCAATCGGACACTCGCCCACCGCCGACCAG
Mulcerans_JKD8049	M_ulcerans_JKD8049_KEEP_BOOST_1_Probes	TWP_XMXOXUAUCI_001482	1	GATAATCGACGATTTGCTCATCCTCACCCAGCCCCCCGCCCAGGATCCACGCGCGTTGCATCAGAGCCATCCGGAGGGCGCCTTGGAAGGCCAAGGCCGGATCGGGATGGTCTGTCAGAA
Mulcerans_JKD8049	M_ulcerans_JKD8049_KEEP_BOOST_1_Probes	TWP_XMXOXUAUCI_001483	1	CCATCACGGTCGGCCAGTGGGCCCTCAAGCATTGTCACGAAGATCACCCTCCGCTCCAGGTTGCGTTGAGTATACCCAACTGTTATAGCTGAGTATAGGTACCAATACTCAGCTTAAGGA
Mulcerans_JKD8049	M_ulcerans_JKD8049_KEEP_BOOST_1_Probes	TWP_XMXOXUAUCI_001484	1	AGGTTGATCAATGCCCCTTCGGAGAATCGCTCACGCAGTGTCGGCAATCCTGATTGCGCTGACGGCTCTGGTGGGTAGCAGCGCGATCGCCAACGCGGACCCAGAAGATGCGACTCCCCC
Mulcerans_JKD8049	M_ulcerans_JKD8049_KEEP_BOOST_1_Probes	TWP_XMXOXUAUCI_001485	4	GGAGCCATGTCCCAGAGTCGCGACGCCGTCATCGTCGGCGCCGTCCGCACCCCCATCGGCAAGGGCAAGGCCAACGGCGCACTGCACCAGGTACTACCCGCCGACCTGCTGGCGCATAGC
Mulcerans_JKD8049	M_ulcerans_JKD8049_KEEP_BOOST_1_Probes	TWP_XMXOXUAUCI_001487	2	CTGCGCGAACTGGCGGCCCGAACCGGCGTCGACCCGGTACAAGTCGACGATGTGATCGCCGGCGCGGTGACCCAGGTCGGCGATCAGGCGGTCAACATCGCACGCAATGCGCTGCTGGGT
Mulcerans_JKD8049	M_ulcerans_JKD8049_KEEP_BOOST_1_Probes	TWP_XMXOXUAUCI_001489	2	GCCGGATTCCCGGAATCGGTTCCCGGGGTCACCATCGACCGGCAATGCGGCAGCAGCCAGCAGGCCATCAGCTTTGCCGCCCAGGGCGTGCTGGCCGGTGCTTACGATCTGGTGATCGCC
Mulcerans_JKD8049	M_ulcerans_JKD8049_KEEP_BOOST_1_Probes	TWP_XMXOXUAUCI_001490	2	TGGCACGGCACCGGGCGGGGGTTGGGCGTCCGGTTGTGCACCTGCCGACGGCGCGGAAATCGATACGACTAGGCACACAGCGAGAACCGCGGCACGACGAATCACCGCGGAAATCGGCAT
Mulcerans_JKD8049	M_ulcerans_JKD8049_KEEP_BOOST_1_Probes	TWP_XMXOXUAUCI_001491	3	GGCGGCGTTGAATCGATGAGCCGCGTCCCGATGGGCACCTCGGTGCTGCCCGGAAGCAACCCGTTCGGCCCGGACATGAACAACCGCTACCCCGACGGGCTGGTCCCCCAGGGCATCAGC
Mulcerans_JKD8049	M_ulcerans_JKD8049_KEEP_BOOST_1_Probes	TWP_XMXOXUAUCI_001492	4	CGCGGTGGTCATCGGCGCCACCGGAACGTGTTTTTCGTCTTTCGCGCCGAGCGCCAGGACCCAGCCGTCAGGGGTGGTGATCTTGGCGGGTGTGCCAGGCGGCACCGCCCCGTCATCCGG
Mulcerans_JKD8049	M_ulcerans_JKD8049_KEEP_BOOST_1_Probes	TWP_XMXOXUAUCI_001493	1	GCCGAGCTGATTGCGGCACGGTGGGGCTTGTCGCGCACCCAACTCGACGAGTTCTCCGCAGCCAGCCATGACAAGGCCGCCCGCGCCACCAAGGACGGACTCTTCGACAACGAGCTGATC
Mulcerans_JKD8049	M_ulcerans_JKD8049_KEEP_BOOST_1_Probes	TWP_XMXOXUAUCI_001494	1	GGTGCTCATGTCGATGCCGCAGCCAATCTCGTAGCCGACCTCGAGGATGCCCCGCGGGGTTTCCGGCCCGGTTAGCGAAGCGCCGAAGATCCCGCTGGAGAGGTACTCCCGAGACGAGAT
Mulcerans_JKD8049	M_ulcerans_JKD8049_KEEP_BOOST_1_Probes	TWP_XMXOXUAUCI_001495	2	CCGATCGCCGGGCTCACCCACGACGAGATCATCCGCCCCGGCGCCACCGTCGATACGCTCGCCGCGCTGCGGCCGGCGTTCTACAGCGATGCGATCAAAGAGCGCTTCCCGCAGATCAAC
Mulcerans_JKD8049	M_ulcerans_JKD8049_KEEP_BOOST_1_Probes	TWP_XMXOXUAUCI_001500	1	CCCGAATCGGCCGGGATGCGATCAGACGGCCTTGGTGGAGCCGACGTAGGACAGCACCACGTCGGATTCATCGGTAATCTGGGTCAGGGTCGCGTACGAGCGGACGAACGATTGACCAAC
Mulcerans_JKD8049	M_ulcerans_JKD8049_KEEP_BOOST_1_Probes	TWP_XMXOXUAUCI_001501	4	TTCGCCCCGGTCGTGCTGGCCTGGGCGAAGGACACCGGGGCGGATCTGGCCAAGACCAACGTCAACGGCGGCGCAATCGCCATCGGCCACCCGTTGGGCGCCAGCGGTGCGCGCATCATG
Mulcerans_JKD8049	M_ulcerans_JKD8049_KEEP_BOOST_1_Probes	TWP_XMXOXUAUCI_001502	2	TTCGGGTCGGACGCAAGCCGGGCACCCGCGTGGTCAGCGTGAAGGACGGTACGTGCGACGTACCGACACTTCTGATCGAGCCCGCCGCACCGGCGTAGTAAGGGCTCCGAGGACCACCGA
Mulcerans_JKD8049	M_ulcerans_JKD8049_KEEP_BOOST_1_Probes	TWP_XMXOXUAUCI_001503	4	ACCACGCTGGTCAACGCTTCGGAGCAGCGCGGTGGCCGCTACGGCCTGCAGACCATGTGGGAGGGCGGCGGCATGGCCAACGCGACCATCATCGAGCGACTGGGGTAGCCGCAGCGCGCG
Mulcerans_JKD8049	M_ulcerans_JKD8049_KEEP_BOOST_1_Probes	TWP_XMXOXUAUCI_001504	5	CACTGGGCGACGCGCGGCTTCCAGCCCGAACCGATCAGGTGTGGGGGCTGTCCTGGCGCGTTCCCGACGCCGATGCCGCGCGAAGGCGCCTCGCCGAAGCCGGGTTCGACGTCTCCGAGG
Mulcerans_JKD8049	M_ulcerans_JKD8049_KEEP_BOOST_1_Probes	TWP_XMXOXUAUCI_001505	7	CCGACGGCCGCCGCCACCGCCGAGGCTAGGCCGCCAGACCGTCGGTGCCGCCGGCCTTCTTGGCCTTGCCGGGCTTGGCGCGCCGCCAGGCGCGTACCGCGGTTATCGCGGCCTTGAGGC
Mulcerans_JKD8049	M_ulcerans_JKD8049_KEEP_BOOST_1_Probes	TWP_XMXOXUAUCI_001506	2	CAATCACGCTCTACCGCGACCAGCTCGGCCTGCGTCTCGCGCTGGACCGCAGCTTTGCCGACTGGGGCATGCGGCTGGTGTTCCTGCGCGTGGGCGGAGTCACCATCGAGATCGCGCAGC
Mulcerans_JKD8049	M_ulcerans_JKD8049_KEEP_BOOST_1_Probes	TWP_XMXOXUAUCI_001507	4	CGCGACGACGGCCGGTCATCGGATCGGTTGCCGCGAAGCCCGCCTCCAGACCGGCGAACATGCGCTCGCTGCGGGTCTCCGGAGCGTCGTCGGCGTTGTCGCGCAGGTACTTGTTCGGCA
Mulcerans_JKD8049	M_ulcerans_JKD8049_KEEP_BOOST_1_Probes	TWP_XMXOXUAUCI_001508	1	TGATCGCGATCGAGCACGAGTCGCCGGATCGCCTTGCCGAGGCCGCACTAGTCGGATCCCCGGATGCGGTGGTCACCGGGATCGATCACGTCGTGGTCAAGACATCCGACGCCGATGCGG
Mulcerans_JKD8049	M_ulcerans_JKD8049_KEEP_BOOST_1_Probes	TWP_XMXOXUAUCI_001509	1	GCGAGAGCTTGGCGAGCGTGCGCCATGTCTTGGCGTACTGCAGCGGGAATGAGCCTGTGGTGTAAGGCAAGTCGTACTTATCGCAGATCTCGCGCACCCGCACCGAAACCTCGGCCAGCC
Mulcerans_JKD8049	M_ulcerans_JKD8049_KEEP_BOOST_1_Probes	TWP_XMXOXUAUCI_001510	5	CCGCAAACGGGCTCGAGCCCTCACCGGTGTCCCCCGGTCTCGGCCGCGACTCCGAAACCGGACAGGTGCGGCGCTGGCGCAGCGCGCTGTTACCGGAGACCCGCACCCGGGCGGTGTTGA
Mulcerans_JKD8049	M_ulcerans_JKD8049_KEEP_BOOST_1_Probes	TWP_XMXOXUAUCI_001512	6	CGCCGCGCGGTGATGGGCCCTTCGGGCAGCGGATCACCGCGCAGCTCGATGAACGCGGCGAGGGCCCGATCGGGCTCGCATTCGCGACGGCCGATCTCGACACGGCGCATGCGCGGCTCG
Mulcerans_JKD8049	M_ulcerans_JKD8049_KEEP_BOOST_1_Probes	TWP_XMXOXUAUCI_001514	2	ACGCCACGCGGCGCTACGCCACGCTGTTGTCCCGCAGCCCGTCGTGGCGCGGAGATCATCCCGGCTGGGGCACAGCGAATACGCTGTTCCGGCTGGACAACACCTACCTCGAGCTGATCA
Mulcerans_JKD8049	M_ulcerans_JKD8049_KEEP_BOOST_1_Probes	TWP_XMXOXUAUCI_001516	2	GTTAGCGGGCCCTACCCCGCCGGGCCAACCCGGCGGATCGAGCATTCAGGACGATCAGGCATGCTGGGCATGTGTTCGACGCGCTCGACCACGTCATCCTCGCCGTGCGCGACCTCGACA
Mulcerans_JKD8049	M_ulcerans_JKD8049_KEEP_BOOST_1_Probes	TWP_XMXOXUAUCI_001518	1	GCGGCAAGTGGTGGACCAAGCCATTCGTGCGCTCGGCCTACGGCAACGCCGTCATCGCCGCACCGGGCGAATTCGACGTCTACATATCCCAAGATGCGATCAAGGCCCGCGAGAGCGGCG
Mulcerans_JKD8049	M_ulcerans_JKD8049_KEEP_BOOST_1_Probes	TWP_XMXOXUAUCI_001520	1	GCATGCATTCCGGCTACAAGGTGACCCGCCTGTTTGGTGAGCGTCTCGACGGTGTTTCACCGACACAGCACCAGATCTTCCTCAACGGCGGTGACGGGAACTTCTTCGCCGAAATGCGCG
Mulcerans_JKD8049	M_ulcerans_JKD8049_KEEP_BOOST_1_Probes	TWP_XMXOXUAUCI_001526	5	GGTGCATTCCGGCGACCGCTCGGGAGCGGCGGCGCGCGGGCGCCGACTGCGGTTCCGGCCCGGGCGAGCGGTCACCGGCGTTGCGCTGCTGGTTGTTTCGCTACTGATGCTCTGGTTTGC
Mulcerans_JKD8049	M_ulcerans_JKD8049_KEEP_BOOST_1_Probes	TWP_XMXOXUAUCI_001527	1	TTCCTGCCCCGTAGCCATCAGCCACGACAATGCTAATCTTCGACCCCGTAGGTTACCTACGGGTAACTGGATCATGTCTTGCCCGCGAGCACCTGATGCGATCCGGGCGCGGGCCCGGTT
Mulcerans_JKD8049	M_ulcerans_JKD8049_KEEP_BOOST_1_Probes	TWP_XMXOXUAUCI_001528	1	GGGTACAACTACGGATATGAACTTCCCTCACCAGTTCGGCTTGGCGCAGATCGTGCTGGCGGGCATCGCCGTCGCCGCCGTGGTGATGTTGCTGTCGTCGGTGGTCGGACGACGCCGGAA
Mulcerans_JKD8049	M_ulcerans_JKD8049_KEEP_BOOST_1_Probes	TWP_XMXOXUAUCI_001529	2	ACCGACCGCTTTGCGGCATGGCCGCGGTGGCCATCCCCGCCGCGACACCAATCTCGCGTCAGCAACGAACTGGCTGCCCCCGCAGCGGGATGCTATCAGCTAGGCCGCCAGATCGTTTGT
Mulcerans_JKD8049	M_ulcerans_JKD8049_KEEP_BOOST_1_Probes	TWP_XMXOXUAUCI_001530	1	GGCCGATGTCGAGACCTGGCAAGGCACTCAGGACATCGGGCTCACCCCCAGCGGCCGGCAACGACTGGTGCGGGCAATTAGCGAAGACCCCTAGGCCGTGGCTTCGCATTGGGGTTCAGC
Mulcerans_JKD8049	M_ulcerans_JKD8049_KEEP_BOOST_1_Probes	TWP_XMXOXUAUCI_001531	6	GCCACTGTCCCTTACCTCCGGGACACGCTTGCCGCGCCGACGGCCCCGCACGGCGGCAATCGCACTCTTGAGGCCACGGCGCCGGCCGGTCCGCGGATCGGCTCCCGCGAAGCCCGGCTC
Mulcerans_JKD8049	M_ulcerans_JKD8049_KEEP_BOOST_1_Probes	TWP_XMXOXUAUCI_001532	1	CGTGGCGGAGCTGCTCGCGACGGGAGGACCGTTCCCGCAGCGACTGCACCTCAACGAACGCCTCGTGTCCTTCTACTCCGACTTCAACAATCTGCTATTGCGGTGGTGCGAAGAGACTCT
Mulcerans_JKD8049	M_ulcerans_JKD8049_KEEP_BOOST_1_Probes	TWP_XMXOXUAUCI_001533	1	CAGGTCCGCGAACATCCGCTCACTGCGGGTCTCCGGAGCATCGTCGGCGTTGTCACGCAGGTACTTGTTCCGCAGCGACAGCTTGGCCAGGGTCCGCCAAGTCTTGCCGTACTGCACCAG
Mulcerans_JKD8049	M_ulcerans_JKD8049_KEEP_BOOST_1_Probes	TWP_XMXOXUAUCI_001534	1	CGAAATCGAGGGACTGGTTCGGGTCATGCTCGCCGACCAAGGAAACATGGACGATCTGCGCGCCGCCGTCGAAGCGACAGCACGGCAAGCGCGCACGGTACGCGCCGAAGGTCTACCGTT
Mulcerans_JKD8049	M_ulcerans_JKD8049_KEEP_BOOST_1_Probes	TWP_XMXOXUAUCI_001536	7	CGGACACGCCGAAGCGCACGTGGAGGGCGGGCGGCGGCGGCGCACCCGCTACACGATCACTCCCGCTGGCCGCGCCGCGCTACAGGCCTGGCTCGGCACGGAGCCGGCACCCCCGACGCT
Mulcerans_JKD8049	M_ulcerans_JKD8049_KEEP_BOOST_1_Probes	TWP_XMXOXUAUCI_001538	1	GCTGGGCGTGCAACCCTGGACGGCATACGAGCTGGTAGCCCAGTCGAAGCGGAGTCTGCACTGGTTTTGGCCCCGGTCGGAGCGACATCTGTACGCGGAGCTCAAGCGTCTGGTCGAACG
Mulcerans_JKD8049	M_ulcerans_JKD8049_KEEP_BOOST_1_Probes	TWP_XMXOXUAUCI_001541	2	CAACGCCGGGAACGCCACGTAGTCCTTGAACACCTGGCGACCGGCCTTGCGGGAAAACTCGCGCACCCGGGTCTTGGCGGTGTCGCGGTCCAGCCGCCCCTTGAGGAGCTTGCCGATCTC
Mulcerans_JKD8049	M_ulcerans_JKD8049_KEEP_BOOST_1_Probes	TWP_XMXOXUAUCI_001543	1	CAAATGCTGCAACGCGACTCCCCATTCGAAGCCGAGCGCCAGCAAGGTGTTCCACACCAAGTTGAAAATGTTGTAGCGCTTCCAGCGCTGATCGCGGGTGACGCGAAGCATGCCGTAGCC
Mulcerans_JKD8049	M_ulcerans_JKD8049_KEEP_BOOST_1_Probes	TWP_XMXOXUAUCI_001544	2	CAACAGCACTTGCGCTGCCCGCGTGCCGATAGTCACGCCCCCGCGCGATCTGGTGATAGCGGTGCGCCAGTGTCAGCACATGGGCCGCGATCTGCTGCACTGTCCAATCGTGGCCCGGCG
Mulcerans_JKD8049	M_ulcerans_JKD8049_KEEP_BOOST_1_Probes	TWP_XMXOXUAUCI_001546	1	GCCGGTCGTCGCTGTTCGCGTCGAAGAAGGCGTCGATCTCCGGAAGCAGTGCCTGAAGCTGATCGGCGAGTTCGGACACCGGGGCCAGCACCGCCTCCAGCTCGGACTGATTGAGTGCGG
Mulcerans_JKD8049	M_ulcerans_JKD8049_KEEP_BOOST_1_Probes	TWP_XMXOXUAUCI_001547	1	ATCGTTCATCCAGTCCCATTGGCCGTGCATGACATTGTGGCCAATCTCCATGTTCTCGACGATCTTGGCCACCCCGAGGGTCAATGCCCCCGCCCACCACGCCGAACGGCGCGAGCTGGC
Mulcerans_JKD8049	M_ulcerans_JKD8049_KEEP_BOOST_1_Probes	TWP_XMXOXUAUCI_001548	1	GGTCCCAGGGCAGCTTTACCGCTTGCGCGACATCCTGGCCGTGCAGGAGGAATTCACCCAACAAGTTGGTCTGCGCGGTGTTGGTCGACATGAAGCCGCAGCCATGAAACGGGATGGCCA
Mulcerans_JKD8049	M_ulcerans_JKD8049_KEEP_BOOST_1_Probes	TWP_XMXOXUAUCI_001549	1	GGCCAGCATCAGGCGGCCACTCACCTCCAACGCGCGCTGCGCCGCGATGGTGCGGCGGATATAGCGGGCGTCGCGCTCACCGCGAGAGTCTTCAATGTCTTGTCGTATGGCATCGAGCTC
Mulcerans_JKD8049	M_ulcerans_JKD8049_KEEP_BOOST_1_Probes	TWP_XMXOXUAUCI_001550	1	GCGCCGCGGGGACCTGGAAGGCCACACAAATATCGACGTTGGCGCCCACCCCAGGGCGTAGGTAGATGGGCACCATCTCCCTTGCCCCCCGCAGTATCAGCGCCATGTCGCGTTCGGGTA
Mulcerans_JKD8049	M_ulcerans_JKD8049_KEEP_BOOST_1_Probes	TWP_XMXOXUAUCI_001555	2	GGTCACGGACGTGCCCCTGCACCAGATCGACCACACACGACTGGCAGATACCCATCCGGCAACCGAACGGCATTTGCACACCGGCGCGCTCGCCGGCATCCATCACCGAGGTCGCCGCGT
Mulcerans_JKD8049	M_ulcerans_JKD8049_KEEP_BOOST_1_Probes	TWP_XMXOXUAUCI_001557	7	CGACGTCGACACTGCGCCCACTGCGGGCGAACGTGACCGTCCCACCGGCGCCCGCGGGGGCCGCCTTGGACGCCGCGAACCGCTCCAAGTGCAGTCGGTCGCCGATCCCGGCCGCGGACC
Mulcerans_JKD8049	M_ulcerans_JKD8049_KEEP_BOOST_1_Probes	TWP_XMXOXUAUCI_001559	1	ACACCTTTTCCGCCTGGTTGAGCATGCTCTCGGGCCCACACGCCCAGGTCTGTCGCTCACGCCAATCCGGCACCTGCTCGCCGATCCGGGAAAGATCGAGACGACCCTGGGAGCGCGTCG
Mulcerans_JKD8049	M_ulcerans_JKD8049_KEEP_BOOST_1_Probes	TWP_XMXOXUAUCI_001561	1	CGCGCACCGAAAGCCGGTAGCCCGGGTGCTGGGCGGCCACCCCGGCAAGCTCATCACCAAACATCACGTCCGCTTCGGTAGGCACCGAATGCAGGTGGGTGATGTCAGTGATCTGGTTGC
Mulcerans_JKD8049	M_ulcerans_JKD8049_KEEP_BOOST_1_Probes	TWP_XMXOXUAUCI_001563	2	GGCGCAGCAGCGTTCGCAGCATCGACATCACCGGCGTGATCCCCGACCCGGCGGTGAGAAACAGAATCGACGGCGGGGCGGGGTCGGGCAAAACGAAATTGCCCTGGGGTGCGACCAGTC
Mulcerans_JKD8049	M_ulcerans_JKD8049_KEEP_BOOST_1_Probes	TWP_XMXOXUAUCI_001569	1	TGGCGGAATCCTCGGTCTCCCGGCGAACCTCGAGAATGCGGCCGCGCAATTCGCGCGCCGACCACAATGGGTTGGCCAGCTGAAGGTAGTCATCGGGCAACAGCGGCGTGGTGATACGTG
Mulcerans_JKD8049	M_ulcerans_JKD8049_KEEP_BOOST_1_Probes	TWP_XMXOXUAUCI_001571	1	AGGCGATCTTGCGCAGCGCGTGCCAGCCCGGGTGTTTGTCCGCACCGACGATGCTCGGCCGCTTGGTATCGATGATCTGGGCGCTCAGTGCCGCGTTCTTCTTGACCATAAAAAGCTCCT
Mulcerans_JKD8049	M_ulcerans_JKD8049_KEEP_BOOST_1_Probes	TWP_XMXOXUAUCI_001573	1	GCTCGCGGCGTGGAGTCGGTAGCCGCCCGGGTTTGGGCGGCAGCACGCCCTTGCGATAAAGCTACGGTAGCGTAGGTTACGGTTGCGTAGCTAGACCCCGGCGGTGCTGATTACCTCACA
Mulcerans_JKD8049	M_ulcerans_JKD8049_KEEP_BOOST_1_Probes	TWP_XMXOXUAUCI_001575	2	TCCGCGGGGTTACAGCAGGTCGAGCAGGAACGGCAATTCCTGGTTCGCGTACCACGCCAGGTCGTGATCCTGCGCGTCGCCGACGACTAAGTCGGCGTCCTCGTCACCGAGCTCGGCGGC
Mulcerans_JKD8049	M_ulcerans_JKD8049_KEEP_BOOST_1_Probes	TWP_XMXOXUAUCI_001577	1	ATCTATGACGGCGATGGCCGCGCTGACGGCCGGTTCGGCGGCAACGTTGTCGACGTAGGCGGCGACCACCTGATCCATGGCAATCGGAGCGCTCAGCCGGACGACGGCATCGTCGAGATC
Mulcerans_JKD8049	M_ulcerans_JKD8049_KEEP_BOOST_1_Probes	TWP_XMXOXUAUCI_001579	4	CGGCCGGTAGATGGCGTCGTCCACCTCCGCGGTAAGCACCGCCCGCCGCGGCGGCAGCTTCTCGTCCTCATCGTTTGCCAGCAGCCGCAGCGACGCCAGCGCGGCCTCTTGAAGTGCCAC
Mulcerans_JKD8049	M_ulcerans_JKD8049_KEEP_BOOST_1_Probes	TWP_XMXOXUAUCI_001581	1	TTCGGCCAGCTCATCGTCGTCGCCTTGCGCGTAGGCCTCACGCAACGTCGGAGTCACCGCGAACACCGTGCCATTGACCGGCCACAACGAGCCATCAGCCACCAGTTGCTGCAACATGGC
Mulcerans_JKD8049	M_ulcerans_JKD8049_KEEP_BOOST_1_Probes	TWP_XMXOXUAUCI_001593	1	GACCGATCGAAGAAAACGATTTCCCCTTTCGCGGGCAGATGGGCGATATAGCGCTGGTAGTACCACTGCCCGCGTTCCCGATCGTTGGGCACCGGCAACGCGGCAACGTAGGCGTGTCGT
Mulcerans_JKD8049	M_ulcerans_JKD8049_KEEP_BOOST_1_Probes	TWP_XMXOXUAUCI_001595	1	GGGCTGAGGTACTCGGTGATCCGTTTGATCGCGCCACCCTTGCCGGCGGCATCTCGACCTTCGAAGATGACCACCACACGCGCGCCCGCGTGCCGGACCCACTCCTGCAGCCTCACGAAT
Mulcerans_JKD8049	M_ulcerans_JKD8049_KEEP_BOOST_1_Probes	TWP_XMXOXUAUCI_001599	1	GTGCTCACATCAACGAATGCTATCTCTAAGCAGCACCTTTGCCCCGGCGACTACCGAGAAGCTTCCAGCAGCTCCTCGAGCGATTGAGCCAGCAGCGCCGGCAGCAGCTCGACGTCGCTC
Mulcerans_JKD8049	M_ulcerans_JKD8049_KEEP_BOOST_1_Probes	TWP_XMXOXUAUCI_001601	1	ATCGCGTCGCGGTCGGCGTTGATGCCGAAGTAGAAGCATGCCGTTGTAGGAGGTCACGCTGATGGCCAGGGCCTGATTGTGCAGTAGCGGCGGCACCGCATAGGCCTCCAACAACTTGGC
Mulcerans_JKD8049	M_ulcerans_JKD8049_KEEP_BOOST_1_Probes	TWP_XMXOXUAUCI_001603	1	GCCGGCCACATACATCTGCGACTCGGCTCCGGGGGCATTGGTAATCAACAAGTTGAACGTCCGCTTGGAAAAGCTGGGAAAACTGGTGGCGACCCAGATACCCACCGCGTGCAGGGTGGG
Mulcerans_JKD8049	M_ulcerans_JKD8049_KEEP_BOOST_1_Probes	TWP_XMXOXUAUCI_001605	4	CGGCGCAAAGCCGGACAGCGTGACGATGGTGCGGGCATCGACCAGGCTGGCCGCCGTCGGGTTCGATTCGGTGGCGTGAGCGACTTGCGACAGCCGCACCACGGCGTTGCGCTCCCCCAC
Mulcerans_JKD8049	M_ulcerans_JKD8049_KEEP_BOOST_1_Probes	TWP_XMXOXUAUCI_001607	2	CGGCAGGTCGATCAGGAACGGCGTCACCTGGCTGATCTGCTGACCGGGCCCGGACGAGTCGAGTTGGTCCTCCACATAGACCGACAGCGGCGCCATCGCACGCACCGTTGCCGTCTGGGA
Mulcerans_JKD8049	M_ulcerans_JKD8049_KEEP_BOOST_1_Probes	TWP_XMXOXUAUCI_001611	2	GCTGGCAACCGTCAACCTTCGATTCCGCGAAACGGGCGCATTGAGCGGACTGCTGGGGGCGTGCCGCGCGCGACGTTACGCGCGACATCGAGGATCCGACGGCCGGCGTTGACGAGCTGA
Mulcerans_JKD8049	M_ulcerans_JKD8049_KEEP_BOOST_1_Probes	TWP_XMXOXUAUCI_001613	4	CTCTGATTGGTCGCCAACCCGGCGATCGCCGATCCGACCGCCTGCAACTGCGCGCCGGGTCCCACCACCCAATCGCCGATGGCCCCCATCACCAACCTGGCGTTGCCCGGATCGCGCTCG
Mulcerans_JKD8049	M_ulcerans_JKD8049_KEEP_BOOST_1_Probes	TWP_XMXOXUAUCI_001615	1	GGAATCCAGATGTCTTCCGGGAACGGCGGTGGGCGCTGGGTCCGGTCAGCGATGACGTGTCCGAGCGACAGCGCTGTCACCCCATTGATCAAGGCCTGGTGCGTCTTGGTGTAGAGGGCG
Mulcerans_JKD8049	M_ulcerans_JKD8049_KEEP_BOOST_1_Probes	TWP_XMXOXUAUCI_001616	2	GCCGCCCACACCGCCCCGACCGACTCGTTGGCCAGTGTGTCGCCGATGTTCCCGGAGAGGTACAGCTGAAGGTAGGCGGCCTTGCCGTCCAGGCTCTGAGCGCTGCCTTCGGTCAGCGGA
Mulcerans_JKD8049	M_ulcerans_JKD8049_KEEP_BOOST_1_Probes	TWP_XMXOXUAUCI_001617	1	ACGCGACCCTTTTCCAGCCCCTCGATGAGATACATCTCCCACAGCGGGCGCGACTTGTCCAAGGGCCGCGCGGCCAGCCGCGCAATCAGCTCATGCAGTTGCTCGTCACTGCCCGGCGAC
Mulcerans_JKD8049	M_ulcerans_JKD8049_KEEP_BOOST_1_Probes	TWP_XMXOXUAUCI_001618	1	AACGTAGCAATCTTGATCGTTCTGACCGTGCGTTCAGCAGAGTGGATCAGGTCCGCCTGCAGTGCCGCCGGACCGGTGACATACACCTTCACACCGGGCGGCGGCGGGCGCGCATCCACA
Mulcerans_JKD8049	M_ulcerans_JKD8049_KEEP_BOOST_1_Probes	TWP_XMXOXUAUCI_001619	2	GGCAGCGCCGACCGCCTGACGTGATAGGTGATGTCGAAGTCCGGATCGTCGATCCACATCGGCCGGGCCATGCCGATCCGCACCTCACGGACCTTCTGCCGGTAGCGCGGGATCTGAGCC
Mulcerans_JKD8049	M_ulcerans_JKD8049_KEEP_BOOST_1_Probes	TWP_XMXOXUAUCI_001620	1	TAGCCGATCACGGCGGCGACACCGGTCGCCGCCGACAGCTGAATACCGACCACACCGAGCAGCACCAGAACGGTTGGGACCGACCGGAAGAAGAACAACATCAGCACGATGATCACCGTG
Mulcerans_JKD8049	M_ulcerans_JKD8049_KEEP_BOOST_1_Probes	TWP_XMXOXUAUCI_001621	1	AACCGCTGCTCGACCGTGACCAGCAGCGCCTCATAGCTCAACCCGGCACGCGGACGGCGCAGGATCATCAGCGACCCGACGTACATCGGGGTAGCGGTGTTCTCCAACCGATAGAAAGAC
Mulcerans_JKD8049	M_ulcerans_JKD8049_KEEP_BOOST_1_Probes	TWP_XMXOXUAUCI_001622	1	CCCGCGGCGCGCGCTTCCTGGTAGCGGCCGATCAAAAAGATCGCGTAGTCGGTCCCGGTCGCGATAGCCATGGCGACCACGAGGTTGACCGCGAACGTTGATAGCTCGACGACCCCGAGA
Mulcerans_JKD8049	M_ulcerans_JKD8049_KEEP_BOOST_1_Probes	TWP_XMXOXUAUCI_001623	1	GCATCGGTGTTGGACAACCGGGTCACCATTACGGCCCTGTCCTCCTTGTCGACTGGTTGCGTCAACCGATGTGGGTCACCGTAACCGCTGGTGTGGCCACCTGCGGGCGCGGGTACGCGC
Mulcerans_JKD8049	M_ulcerans_JKD8049_KEEP_BOOST_1_Probes	TWP_XMXOXUAUCI_001625	1	CGCCGTCATTTGTGCGATGATGGCCCGCAGTTTGTCTGCCACTCTCCAGCGGGCACTCGCACCCGATCTTTGGGTCGGTTGTTGGTTTGCGCCATTACGAGTTGGAGAGTGCCACTTGAG
Mulcerans_JKD8049	M_ulcerans_JKD8049_KEEP_BOOST_1_Probes	TWP_XMXOXUAUCI_001627	5	TATTGGTCCTGATGCCGCCGCGCCCCGTCGGGCGGCCTTCGCCGTCATCCCGGTAGTCGAATACGAACCTGCGAGCCGCACCGTCGAGCGGTGCCGGCCCTCGTCGCACGCACCGGCGCG
Mulcerans_JKD8049	M_ulcerans_JKD8049_KEEP_BOOST_1_Probes	TWP_XMXOXUAUCI_001628	1	GGTTGGTAGAACGGCAGTGCTATCAGTCCGACCAGGGCCGCCGCCAGTGACGCGAGCAGAATCGGTGCGGGCCACCGCACCACCGCGGTTCCGATGCGACGCCAGAAGCGAATTCGTATG
Mulcerans_JKD8049	M_ulcerans_JKD8049_KEEP_BOOST_1_Probes	TWP_XMXOXUAUCI_001629	7	GCCACGCCTTGCCCGCACCGGCGGTCCCGCCCGCGGCGAACAGCCAGCCGCCACAGCGACCGATGCCATGTCCGCGCCGATGCGCCAGGCGGCCGCGTTCACCGACGCGGCACTGCGCCG
Mulcerans_JKD8049	M_ulcerans_JKD8049_KEEP_BOOST_1_Probes	TWP_XMXOXUAUCI_001630	1	TCGGCCTCAACCAGCAGAACCTCAGGATTCATCCGGGCCGCCGAAAAGTGCTGCTCGGCGGCCGCATAGCCCGCATTGGCCTCGATGTCGCCGGGGATGTATCGGCGATCGTTGTAGCTG
Mulcerans_JKD8049	M_ulcerans_JKD8049_KEEP_BOOST_1_Probes	TWP_XMXOXUAUCI_001631	5	CGTTCTGGAGGTCATCGACCGCCGCGGTCCGGCGGGGCAGCTCCGGTCGCTGCTGACGCCCGGCCTGGTCGATTCGGTGCTGTCGGCCAGTCAATCGATGGCCGGGCGCAACGGCACCGC
Mulcerans_JKD8049	M_ulcerans_JKD8049_KEEP_BOOST_1_Probes	TWP_XMXOXUAUCI_001632	1	TGGATCGGTGCACCATCCGGCCGGGTGATCGCCTGCACCCGCGCAACACCTGGCACGCGGAAAATGGCTTTGGCGAGCTTGTCGATCACCAAGAAGTCAGCCGGGTTGCGCAGGTCGTGG
Mulcerans_JKD8049	M_ulcerans_JKD8049_KEEP_BOOST_1_Probes	TWP_XMXOXUAUCI_001633	5	TGCGCTGCGCCGGCTCGGGCTTCAGCCCGTCGCGTGCGCTGGCCGTGACACCGCGGCCGAGGTTTTTGGAACCTACAGCCGCGCAGACCGGATTCACGCGATCGCCTGCCGGGTGGAGCG
Mulcerans_JKD8049	M_ulcerans_JKD8049_KEEP_BOOST_1_Probes	TWP_XMXOXUAUCI_001635	4	GGTCGCCGCGTTGGGCACACCGCGCTGGGTGGTCGTCGCCCTGCATATCGGTTGAGTGCCACCCGAGACCGATCAGGCGGTGGTTGCCACCGGCCCGCCGGTATAGCGGGCTAGCACCGG
Mulcerans_JKD8049	M_ulcerans_JKD8049_KEEP_BOOST_1_Probes	TWP_XMXOXUAUCI_001637	1	TCCGGCGACCGCCATGATGAAGACATACGCGGTCGCCAACGCCGCTACGGCGGGGATCGACGCGCCGACCAGTCCGATGATGATCAATGAGAACTCGCCTCTGGCGATGAGGGCGGTACC
Mulcerans_JKD8049	M_ulcerans_JKD8049_KEEP_BOOST_1_Probes	TWP_XMXOXUAUCI_001639	4	CGCACGCAGCTGTCCGCGGCGGGCCACTCCGTCGCGTCGAGCGGCGAACATTCCGGTGAGCACCTTGGTTGCCGCGGTGACGACGGCCAGCAAGATGGCCACCGGGAGCGCCGGAATCAA
Mulcerans_JKD8049	M_ulcerans_JKD8049_KEEP_BOOST_1_Probes	TWP_XMXOXUAUCI_001641	5	CTCTTTGGGGGCGACCGACAGGCCGATGCCCAGGAAGAAGATCGCCGCGAACAGATCGCGCAGCGGCCCCAGCACCCTGCGGGCCCGCTCAGCGGTCCCGCCGGTGAGGGTCAGGCCCAC
Mulcerans_JKD8049	M_ulcerans_JKD8049_KEEP_BOOST_1_Probes	TWP_XMXOXUAUCI_001643	3	CAGGAACGCGCCCACCGCCGCCGAGGCGTGCAACGTCTCGGCCAGCGCCGCAACCATCAGGGTGATGCCCAATACCCGCAGCAACAACTGCTCCGAATCCGGGTGCGCGAACAGCCGGCC
Mulcerans_JKD8049	M_ulcerans_JKD8049_KEEP_BOOST_1_Probes	TWP_XMXOXUAUCI_001644	1	GATATCCCTTCTGCCGACGCCGGATCACCGCGGTGCGAGATGATCATCCGCAATGACTTGCCGTCCGGCGAGATGAACAGATCCATCGCGCGCCGGAAGTCGGGATTGTCGAAGACCTCA
Mulcerans_JKD8049	M_ulcerans_JKD8049_KEEP_BOOST_1_Probes	TWP_XMXOXUAUCI_001645	2	GAAGTGATGGCCCCAGTAGAAGGACGCCGCAAAGGCCCCGAGCAGGGCTGCGATCGCGGCCAGCGTTCCACCGAGCGCATGGAGCCAATCGCCGTGCAGGGCCAGCACCGTGAACAAGGG
Mulcerans_JKD8049	M_ulcerans_JKD8049_KEEP_BOOST_1_Probes	TWP_XMXOXUAUCI_001646	1	CGAGTACCTTCCGACAGGTCGTGGTAGACCGAGGCAGTTCCGCCCAGTGACACCTTGGCATTCTCCAGCGGGGTTCCCTTGAGCGCCTCGATCGCCGCCAATTTGATCGGATCCACCCGC
Mulcerans_JKD8049	M_ulcerans_JKD8049_KEEP_BOOST_1_Probes	TWP_XMXOXUAUCI_001648	1	CCCAGCGATAGCAGCACCGTGCCCACGATCACCATCGCGGCGACCAGACTCCTCGTGATCAACAGCATGATCGCGAAAATCAGGCAGACCGTGGCGATCACCGCGATTACAAGATCGTAT
Mulcerans_JKD8049	M_ulcerans_JKD8049_KEEP_BOOST_1_Probes	TWP_XMXOXUAUCI_001649	3	GTAGGTGACCCCGGCCAGCGCGAGGATCGCCACACCGTCCAACCCCAGCAGCCAGCCGGCCACCGCCCCTGGCGTGGCATTGAGGACGATATCGACCATGGCAGAGGGCATGTGGTGGCG
Mulcerans_JKD8049	M_ulcerans_JKD8049_KEEP_BOOST_1_Probes	TWP_XMXOXUAUCI_001651	2	CAGACTGCTGGCAAATTCGGTCGCGGAGAACTCGAGACCCAACGTCAGCAGCAGCAGCACAATGCCGATGGGCGCGCCGGTGGCGACGAAATCGTCGGCGGCGGCCACCGGCAGGACGCC
Mulcerans_JKD8049	M_ulcerans_JKD8049_KEEP_BOOST_1_Probes	TWP_XMXOXUAUCI_001653	1	GCCCTTGCCCAACGAGAGGCCGGCCAGCAGATAGACCGGGATCGGGGACAACGCGAATCTGCGCGCGATGGCACCAAGCAGGGCAAGCGTTGTCAGGAGTGCGCCGACCTCAAAAAGCAG
Mulcerans_JKD8049	M_ulcerans_JKD8049_KEEP_BOOST_1_Probes	TWP_XMXOXUAUCI_001654	1	AGCAGCGCCGCGATGGAGGGCACCATGAACGACCGCGCGATCAGCGTGTCAAACAGCAGGCCGAGCCCGATGAACGTCCCGATCTGACCGATGGTGCGCAGATCACTGACCACCATCGAA
Mulcerans_JKD8049	M_ulcerans_JKD8049_KEEP_BOOST_1_Probes	TWP_XMXOXUAUCI_001656	1	TCGAACTAGCCAGTCCGCCATATGATTCGGCCTCCATTATCGGATCAGGCTTGCGGCCGCACCGGCCGTGCCCGAGCGGGTCGGGTCCGTACATTGATCGGCCACCAGAACCACCGGCCG
Mulcerans_JKD8049	M_ulcerans_JKD8049_KEEP_BOOST_1_Probes	TWP_XMXOXUAUCI_001657	3	GCGATGCGACCACCTCTTGGCCACGCACGATTGCCACGATCGACGCGCCGGTGCGGGTGCGGGCATGGGTCTCCCCGAGCGGCCGGTCAACGAACGGGCTCTGTGGCGCGACGATGATGT
Mulcerans_JKD8049	M_ulcerans_JKD8049_KEEP_BOOST_1_Probes	TWP_XMXOXUAUCI_001659	2	GGCCCGCCTCGAGCCCGGGCACCTCACGGGTCAGTTCGGTGAACCGCTCGGCGATCCGTGGTGCACCCAGGATCTGAGCCAACGCATCAGCCTCTTCATCGGTCAGGCAGAAGACCGGCC
Mulcerans_JKD8049	M_ulcerans_JKD8049_KEEP_BOOST_1_Probes	TWP_XMXOXUAUCI_001662	1	ACCCGCCAGCCCGCCGGCACCTCAGCGAAGACTGGCCACAGGCTGTGTTGTTCCTCGGCGTTAACCACGACGAAGAAGGTGCCGTTCTCGTCGTCGAATGGATTGACGCTCACGGTGCTT
Mulcerans_JKD8049	M_ulcerans_JKD8049_KEEP_BOOST_1_Probes	TWP_XMXOXUAUCI_001664	1	ACTTACGCTTCAACGGGCCGGTCCTGAGCTAACCGCTCGCGCAGACTCTTCGGCCGGATATCGGGCCAGTTCTGTTCCACGTAGTCCAGACACGCAGCGCGCGCTGCCTCACCGAAGACC
Mulcerans_JKD8049	M_ulcerans_JKD8049_KEEP_BOOST_1_Probes	TWP_XMXOXUAUCI_001665	1	CGGGTGGCCGAAAATCAGTGCTGACCAACCGTTTTACCCGAGCCGCGGTGCGGTACCGGCAGCAACATCGGTACCGAGCGGTACCGAGCGCTGGTAATCGCGGTACTGATCCCCCAGCGC
Mulcerans_JKD8049	M_ulcerans_JKD8049_KEEP_BOOST_1_Probes	TWP_XMXOXUAUCI_001666	2	AAGGCGCACGCGCCGCGGGTCAACGATCGTCGTGTAGATGCGCAAGCCAAATATCCAGCCGCCCCGCGTCAGCGGAAGGGCGCGCTCACCAATATCCATCCGACCGGCGCGGACCCGATG
Mulcerans_JKD8049	M_ulcerans_JKD8049_KEEP_BOOST_1_Probes	TWP_XMXOXUAUCI_001667	1	GGCCACCAAGTCGCGCTCTTCCAGGGGCAGGGCGACCAATACGTAGGCCGTTGTAACAATGGCAAACAGCAAATGCCCCGCCGTCATTGTGGGCGTTGCCCAGAACGCGATGATAAAGCC
Mulcerans_JKD8049	M_ulcerans_JKD8049_KEEP_BOOST_1_Probes	TWP_XMXOXUAUCI_001668	5	GGCCGAGGTCGCCGCCTACGCAGCCTGGTTCGCCGACCAACTCGACGAGACGGCCACTGCCTGGTGGTGCGCAACGGCTATCACCAGGAGCGCGAGGTGCTGACCGCGGCGGGCGCGGCC
Mulcerans_JKD8049	M_ulcerans_JKD8049_KEEP_BOOST_1_Probes	TWP_XMXOXUAUCI_001670	1	GCCCGTGCTCACCACAGATCACGATGCCGCGGAGGCCAACGACATGGCCGCCGATCATCGGTCGTTGCTCGATGAGATCGTCCGCGACGGTGCTCGGCCGATGCTGACCGCCGTACTGCA
Mulcerans_JKD8049	M_ulcerans_JKD8049_KEEP_BOOST_1_Probes	TWP_XMXOXUAUCI_001679	2	CGCCGCTGATTCAGCAGCGCCATGATCTGCGGCATCGACTCTCGGGCGGCGGCACGTCCCGCTTCGCGAGCGGCATCGATCTGGTGGAATTCCAGCAGCCCAACGGCGGAAGTGTCGGGA
Mulcerans_JKD8049	M_ulcerans_JKD8049_KEEP_BOOST_1_Probes	TWP_XMXOXUAUCI_001681	5	CGGATCACGACCTGCGCGAGGCCCAACGCGACATCGGCCCCGCGCTGGCTGCCGATCGTCATGGTGCGGATCAAGGTGTCGCCGATTCCGGGCACCCGGGGCGGGCCGTCGGGCTGCAGC
Mulcerans_JKD8049	M_ulcerans_JKD8049_KEEP_BOOST_1_Probes	TWP_XMXOXUAUCI_001683	4	GGGGCGCCAGGCACCTCGCCTGAGGCCAGACTCACCGCGATCAACGGGCCGTCCGACGTTGCCAGGGTGCACACGGGCAGGTTGTCCAGCACGCCACCATCCCCATGCAACCGACCCTGG
Mulcerans_JKD8049	M_ulcerans_JKD8049_KEEP_BOOST_1_Probes	TWP_XMXOXUAUCI_001689	4	TGAAGTACTCGTAGGCGTACGCGTCCGCGGTGGCGGCGTCCAAGCCGCTGGCTCCCAGCGACGCGATGACCGCCCCCATGCTGGTACCAGCGAAGCGGTCGATCGCGACCCCGGCCTGCT
Mulcerans_JKD8049	M_ulcerans_JKD8049_KEEP_BOOST_1_Probes	TWP_XMXOXUAUCI_001690	1	CCCAAACCGGCCTGCGAGGCCGGAGGTGGTAAAAGCCGCCGATTCCGAAGCGCCGATCAAAGTCTCGATCGAATGCCGACGTGCGGAAATTGAGAACCACTCGGTTCTGCCGCGCCGGGT
Mulcerans_JKD8049	M_ulcerans_JKD8049_KEEP_BOOST_1_Probes	TWP_XMXOXUAUCI_001691	5	CCAGCTCTTCGAGTATTCCGAGGTGGGCAAAGCCCCGCGCACCGCCGCCGCCGAGGACCAGCCCGATCGATCGGCCGGCCAGGCGCGCGGCAAGTGGCCGCAGGTCCTGAACCACGCGCC
Mulcerans_JKD8049	M_ulcerans_JKD8049_KEEP_BOOST_1_Probes	TWP_XMXOXUAUCI_001692	1	ACCGCCAAACTCTCTTGTAGATCGAGGTGCTTCCCAAGCGGGCGAGGAGGCGGTGGGCGGGGCTGAAGGCCATAGGCAGAAAGTATGGCAGACACCAGACATGAAAACGCTCGAATACAT
Mulcerans_JKD8049	M_ulcerans_JKD8049_KEEP_BOOST_1_Probes	TWP_XMXOXUAUCI_001693	5	GGTAGTGCACCGCGTGCACCGATCGCGGCGTGATCAGCTCCTCCCAGCTGCGCCGTTGTTCGCGGCTGGCGGTCGGCCCGGCCAGGACGAGGTCCGCACCCTGGGCTCGTGCCGGCAGTG
Mulcerans_JKD8049	M_ulcerans_JKD8049_KEEP_BOOST_1_Probes	TWP_XMXOXUAUCI_001694	1	CTCGGTTGGGCTCGTCGGATACCTCCAACGTCAGGTCTATCGGCGGATCTTCCTCATAGGCCCAATTGAGGAATGCAATTTTGTCGGCACCGAGCCCGCGCGTCATCAACGGGTACCAGT
Mulcerans_JKD8049	M_ulcerans_JKD8049_KEEP_BOOST_1_Probes	TWP_XMXOXUAUCI_001695	5	CGGCCGCGCCCGGGTCCGGATCCCCGGTCACCAGCACGATCCGATCCGCGACCCGCAGGCAGAAATCGCGCCAGTCCGTATCCTGGGCGCCAGCGTGCAGGAGCACCTTGTCGGCACCGC
Mulcerans_JKD8049	M_ulcerans_JKD8049_KEEP_BOOST_1_Probes	TWP_XMXOXUAUCI_001697	6	GCTCGGCGCGGTCCAGACCGTCGATGTCGACCCGGCCGGGATCCACCACCCGCAGCTGCTCCGACAAGGCCGTCAGCAGTCCAGCCGCGACCGACTGCACGGGGGCGTCGGCCCCTACCC
Mulcerans_JKD8049	M_ulcerans_JKD8049_KEEP_BOOST_1_Probes	TWP_XMXOXUAUCI_001699	5	CGACAAGCGACACCACCACCCCGGGCGAGGTGGTGTGAACGGCGGGCGGTGGCGCCTCGCGCAGCCGGGTGGCCAGCACCCTGACCAGCGCCGCCAGCACGCCACGGTTGGCGATCTGAT
Mulcerans_JKD8049	M_ulcerans_JKD8049_KEEP_BOOST_1_Probes	TWP_XMXOXUAUCI_001701	4	CGAACTGGGCCTTGGTGAGCCGAACCAGCCTGGAGTCACGCAACGCCCGCACCGATGCGGAGCGGGGCGCGTCGATCAGCAGCCCAAGCTCGCCGAGGACCTCACCGCGGCCCAGCTCCT
Mulcerans_JKD8049	M_ulcerans_JKD8049_KEEP_BOOST_1_Probes	TWP_XMXOXUAUCI_001703	1	TGATCACGATGTCGCCGTGTAGCACCTGCACGCGGCCCCTGCGGATCACGTAGAGCGAGTCGGACGCGTCGCCGGCAAGAAACAGATACGAACCCGCCTGCAGTTCAACTTCTTCGACTC
Mulcerans_JKD8049	M_ulcerans_JKD8049_KEEP_BOOST_1_Probes	TWP_XMXOXUAUCI_001705	5	GATCGGCGAGTTCGGCCAGGGCGGCCGCATCCAGCCCGGCGAACAGTGGCAGATTTCCCAGCAGGTCCGCCTCATCGGTGGCCCGGTTGGCGATCAGTGCCGCCGCCGGCTCCGTCGTGG
Mulcerans_JKD8049	M_ulcerans_JKD8049_KEEP_BOOST_1_Probes	TWP_XMXOXUAUCI_001706	2	TGCGCCGACCCGCTCTGGGCGAGGCGTTCGGCGGTCAACGTACCGGAGAAGCCGGTGGCGCCGTATACGACAATGCCGAACTCGCGCTCAGCTGGGTTCATCGGGACGCCGCGAAATCCT
Mulcerans_JKD8049	M_ulcerans_JKD8049_KEEP_BOOST_1_Probes	TWP_XMXOXUAUCI_001707	5	TGGGCGCCGCGCGCGCCGCGGCCGCCGGCTCGGGTTCGAGCTCCTGACCGGGCTTGCTGTTGGTGCGGCCCAACAACACCGCGGCGATCGCCACCACGACAAAGCAGATCGCCGCCATCG
Mulcerans_JKD8049	M_ulcerans_JKD8049_KEEP_BOOST_1_Probes	TWP_XMXOXUAUCI_001708	2	GGGCCGGCATGGTCAAACTCCCACGCCACCAGCTCATCGCCATCGGCAGAGCCGAAATCGAGCACAACGTCTCTCGCGTAGCCCGCAGCCGTTCACTAGAGCGGCCGGCCGGGACATCCG
Mulcerans_JKD8049	M_ulcerans_JKD8049_KEEP_BOOST_1_Probes	TWP_XMXOXUAUCI_001709	6	CCCATCCCCGCCGCAGCGCGTCTGCGGCGGCACCATGCTCGGGCTTGCCGATCAGGATCACCAGGGCCGCCACGCCGATCACCGCGCCGAGCTGACGCGTCGTGCTGACCACCGCCGAGG
Mulcerans_JKD8049	M_ulcerans_JKD8049_KEEP_BOOST_1_Probes	TWP_XMXOXUAUCI_001710	2	TTGGGCGGATCTGTCTGTTGGCTGGGGCTTTGGCGACGGGCTTCCACCAGGCCTACGCGGCGGGTATGGATGCGTTGCAGGGCAGCGGCGTAAATGAGGGTGCGGTCGCCGGGGCTGGTG
Mulcerans_JKD8049	M_ulcerans_JKD8049_KEEP_BOOST_1_Probes	TWP_XMXOXUAUCI_001711	2	TGGTGGCATAGCTGCCGCCCTTGGCCACCCCGGTGAGGGCGGCGCTGCTGAGCACCGGCAATGTCGCACCGACACCGATACCTTGCAGCAGTTGGCCCGGCAACCACCTGCGCAGGAAAT
Mulcerans_JKD8049	M_ulcerans_JKD8049_KEEP_BOOST_1_Probes	TWP_XMXOXUAUCI_001713	5	CCGGTTCGGTGCCGACCCGCTGTAGGTACCAGAACAGGCTCCCGGCCCAGACGAGAGCACCGAGGGTGACGATGAGCCGGTGCCCGTGGCGGTCGGCGACCCGGCCGAGCAGCGCGGCTA
Mulcerans_JKD8049	M_ulcerans_JKD8049_KEEP_BOOST_1_Probes	TWP_XMXOXUAUCI_001715	2	CCACCGCCGCGACCAGCGCGGCCGGCGCGATCGCGAACCCCGCCTTCAGCAGCGAGTAGCCCCACACGTAGTTCAGATACAGCACGTGGGTCAGTACGTAGCAGTAGAAGCCGGCCGCGG
Mulcerans_JKD8049	M_ulcerans_JKD8049_KEEP_BOOST_1_Probes	TWP_XMXOXUAUCI_001717	4	CGACCAGCGTGAGCACGTTGCCCACCACGAACGGCCGGCTGCGCAGATACGCCGGCTCGACCAGCGGCACCGGCGCGGCCATCGAACTCAGCACGAAGCCGACCAGGGTGATCGCGCTGG
Mulcerans_JKD8049	M_ulcerans_JKD8049_KEEP_BOOST_1_Probes	TWP_XMXOXUAUCI_001719	5	CCGCGAACACGGCCAGGGTGGGCACGCTCACCCAGCCCCAATCCGGGCCCTTGACCAGTGCCAGGGTAAGCAGCCCCAGCGCCCCGGCCAGCAGCGTCGCACCACGCAGGTCGGGTTTGC
Mulcerans_JKD8049	M_ulcerans_JKD8049_KEEP_BOOST_1_Probes	TWP_XMXOXUAUCI_001721	4	GCCGGCGCCCCGCGGCGCGGCTTTCGACCAGCGCCCGACTGGTTGCCAGCACCGCGACGACGCCCAGGGGAATGTTGACCAGAAACACCCATCGCCAGCTTGCCCAGTCGACCAGCATGC
Mulcerans_JKD8049	M_ulcerans_JKD8049_KEEP_BOOST_1_Probes	TWP_XMXOXUAUCI_001724	2	CTGTGCGGCGGACATGACACGGGGCCGCTCCACTTGCTCAAGACGGGCCTTCAGCTCGTCACGCTCGGCGGTGCGGCGATGCAATGCGGCGGTCAAGTCCTCCACGGCCACGCCAGACTC
Mulcerans_JKD8049	M_ulcerans_JKD8049_KEEP_BOOST_1_Probes	TWP_XMXOXUAUCI_001726	1	AGGTAGGGGTCGTAGTCAAAGACGCAAACCTAGGCTTGCCTACACCTGTGCGCGTTCCGCCCCGGTCGCGGCACCGAGCACGGCTGACAGCCCACCCAGTTCCTCGACTAATTCGCTGAT
Mulcerans_JKD8049	M_ulcerans_JKD8049_KEEP_BOOST_1_Probes	TWP_XMXOXUAUCI_001728	1	GGAATGGCAGACGCGCTAGCTTGAGGTGCTAGTGCCCTACTAATGGGCGTGGGGGTTCAAGTCCCCCCTCGGACACATCCGGCGACACGACTCAAGTCGGCCGTCGCCTTGACCCGTCCC
Mulcerans_JKD8049	M_ulcerans_JKD8049_KEEP_BOOST_1_Probes	TWP_XMXOXUAUCI_001731	1	CCTTGCGCGCATGACCGGCCAGATGGGTTCGCGCGGGCGTCGCACCGGGGCGTTTGCTGTGACGGGAGGTGACCTTCTCGAACGAAGAAATCGACACACCGCTCATCGTGCAAGCTCCTG
Mulcerans_JKD8049	M_ulcerans_JKD8049_KEEP_BOOST_1_Probes	TWP_XMXOXUAUCI_001733	1	TTGGCGACACTGCGCAGCTGGTGAGGGTGCCTACTGTAGCCGATCACCAATGCCGCGGGTAGCTAGCACATCAGCGCTTTTTGACCGACTTCGGCGGCTTGGCGCCGCGGCCCTGCCGAC
Mulcerans_JKD8049	M_ulcerans_JKD8049_KEEP_BOOST_1_Probes	TWP_XMXOXUAUCI_001734	1	GCACCGGACTCCACGTATTCGGTCTGGTACCCGACCTCTGCGAGTTGTTCGGCTACCCAGCGGGCGCACTCCGCCTCGCCCTTGGTGGTCTCAGGTTCGCCGGTGTTGGTGGTGTCGAAC
Mulcerans_JKD8049	M_ulcerans_JKD8049_KEEP_BOOST_1_Probes	TWP_XMXOXUAUCI_001735	6	GCGCGGCCTCACGTCGCTCACGCCGGCTGCGACCCGCGGGTACTCCGGCCGGGGTCTTGGCCGCGCCACCACCATTGCGCTGCACCTGCGCCGAGCCGTCCTCGGACGGTCCGGAATATG
Mulcerans_JKD8049	M_ulcerans_JKD8049_KEEP_BOOST_1_Probes	TWP_XMXOXUAUCI_001736	6	GGGTGCACGCTCCAATCGGCGGCCTCGGCCGGCACCACGTCCAGATGGCCGTGGATCAGCAAGGCGCCCCGGGAGCTGTCCGCGCCCCGAAGGCGAGCGAACACGTTGCCCCGGCCCGGT
Mulcerans_JKD8049	M_ulcerans_JKD8049_KEEP_BOOST_1_Probes	TWP_XMXOXUAUCI_001737	6	TCAGAGCGGGCGACTCGTCCTCAATCCCCTTGGCGCGCAACCTACTCGGCGCTTCTTCGCGCGCAGCCGCATTCTTGCGGCCAGCGCCCCCCTCCTGGGCCGCGGCCGCGGCCGCGGTGG
Mulcerans_JKD8049	M_ulcerans_JKD8049_KEEP_BOOST_1_Probes	TWP_XMXOXUAUCI_001738	1	GGTGGCACGATCCCGGCTCGGCGGAAGTGCCGGGCAACCACGATCATCATCCCGACCATGTCCTTCATGTCGACCGCGCCGCGGCCCCAGACATAACCGTCTTCGATCGCGCCGGAAAAC
Mulcerans_JKD8049	M_ulcerans_JKD8049_KEEP_BOOST_1_Probes	TWP_XMXOXUAUCI_001739	1	CAAATTCGGCCAGGTCTTCGGGCTCGGCGACGGGAGCGACCTCAACCTGCGGGGCCGGGACCGCCTCGACACTGACGTTGAACAGGAATCCGACCGATTCCTCTTTCACGCCGTCGAGCA
Mulcerans_JKD8049	M_ulcerans_JKD8049_KEEP_BOOST_1_Probes	TWP_XMXOXUAUCI_001751	1	TCTTGGCTTCGATCGGGACATCGTCGGGCAGGTTCAGCCGGGTCAGCAGCGACTCCAGCGCGGCGCCGTTGAACCGGCGCATGAGCTCGTCGCCCAACGACAAGTAGAAGCGCGACTCCC
Mulcerans_JKD8049	M_ulcerans_JKD8049_KEEP_BOOST_1_Probes	TWP_XMXOXUAUCI_001753	5	CGGGGTCACCCTGGCGGCCGGAACGGCCGCGCAGCTGGTTGTCGATGCGCCGCGACTCGTGACGTTCGGTGCCCAGCACGTACAGGCCGCCGGCCTTGATCACCTCGGTGGCCTCGTCGC
Mulcerans_JKD8049	M_ulcerans_JKD8049_KEEP_BOOST_1_Probes	TWP_XMXOXUAUCI_001755	1	CGGCCTCCTCCTTGACCTTGGGCAGTTCTTGGTGCCAGGCCTGCTCATACTCGTCGGGGGTCTCCACCGGATCCAGACCGTTGTCGCGCAGCCGCTTGTCGGTCAGAAAGTCGACGTTTC
Mulcerans_JKD8049	M_ulcerans_JKD8049_KEEP_BOOST_1_Probes	TWP_XMXOXUAUCI_001758	3	GGCGGGCAGGTTGGCCACCGCCCAATGCCAGAACCCGGACAGGGTGGGGGCATCGGGGTCATAGACGGTGACCGCGAAGCTGCGCGTCCCTTCGGGGAATCCCGACCAGCTCAGTTGCGG
Mulcerans_JKD8049	M_ulcerans_JKD8049_KEEP_BOOST_1_Probes	TWP_XMXOXUAUCI_001760	7	GTGCCCGGCTGGCGGCGCGGCGCCGATGTAGCGCCGCATGCCCGCGTCGTTGACCAGGGCGAGCGCACCCCCCGGTAGTTCGCGGCCGTCGCCGGCCCCGGCAGGCAATTCGGTGACGTC
Mulcerans_JKD8049	M_ulcerans_JKD8049_KEEP_BOOST_1_Probes	TWP_XMXOXUAUCI_001762	1	CGCGCGCGCGATTGCGTGCTGGAACAGGTTGAACCCCAGGAAAGCAGGGCTGGCGTCCTCGCTGAGTTCGAGCTTGTCGACGTCGACCGCATGCACCGCGACGTAGTAGCGGTGCACACC
Mulcerans_JKD8049	M_ulcerans_JKD8049_KEEP_BOOST_1_Probes	TWP_XMXOXUAUCI_001764	2	ACACCGGCATTCATGCCGATCAGGCGGCCGGATCAAGGACGGCGTGGTCTACCCGACCCGAAACCGCCGTGCCCGCGCGGGCCGTGACGGCTATGTCTGTTCGTAGGTCCCGTGGATGAC
Mulcerans_JKD8049	M_ulcerans_JKD8049_KEEP_BOOST_1_Probes	TWP_XMXOXUAUCI_001766	1	CTCAACCAACGCATCGACCGCACGATCGAGCCGGTCCAGCGTCGCGACCACCGACTCCCGATCCGAACATCCATTCGAATGCATGTTCGAATACTATCGGCGCACACCGACAGAACTGCC
Mulcerans_JKD8049	M_ulcerans_JKD8049_KEEP_BOOST_1_Probes	TWP_XMXOXUAUCI_001770	7	CAACGCGCGCCGCGGCCCCACCTCGGCAGCCTCAGCCACCCGGCGACCCGCCTCGCTGCGGGTGATCCGCAACCGACTGGCCACCACCGCCGCCAGTCGCCCACCCAACTCCGCCTCACC
Mulcerans_JKD8049	M_ulcerans_JKD8049_KEEP_BOOST_1_Probes	TWP_XMXOXUAUCI_001772	4	GACGCCAGCAGGTAGCTGCCGAAAGAAGTCACGAATCACCCGGACGTGACCCTCCCCCACGACCCCCTGCCGCAAAGCCGCGGCCGTGGCCGTCAACACCGGCCCCACCGGCTGACCGCT
Mulcerans_JKD8049	M_ulcerans_JKD8049_KEEP_BOOST_1_Probes	TWP_XMXOXUAUCI_001774	1	GCGACCATCAGGATTGAGGCAATCCATCAACCGCCCCGCCAACCTGGCCAACTGATCAGGACGAAACTGGGTAGCCAGCTTCGCCAGATGAGCCTCGGCCCTGTCCCGGGTCCCCACGTC
Mulcerans_JKD8049	M_ulcerans_JKD8049_KEEP_BOOST_1_Probes	TWP_XMXOXUAUCI_001775	1	CACGTTTGGCCAGATAGTCGTTGACGGTGACGATGTGCACGCCCTTGCCGCCGATGCCGTTGAGGTAGGCCGGCAACACCGAGGTCAGGGTCTTGCCCTCACCGGTCTTCATCTCGGCGA
Mulcerans_JKD8049	M_ulcerans_JKD8049_KEEP_BOOST_1_Probes	TWP_XMXOXUAUCI_001776	5	CACCGCCTCCAACCCAGCGCGCGCCTCCGGGGTCAGCCACCCGCTAATGCGCGACATCCCGTCCAACCCCTGCCTACCCAGGCTCAGACCACGCCGCCGCGCCCGGTCCTCATCGCTATG
Mulcerans_JKD8049	M_ulcerans_JKD8049_KEEP_BOOST_1_Probes	TWP_XMXOXUAUCI_001777	3	CGTTGCCCAGGTGCAACGCGGCCGCACCCATCAACTGGACCTCGAACGGGCGCTGGTCGAGCACTCGCCATGCGGCTTCGCGCGCCACCGCGAAGGCTTCAGGCAGCAACTCGTCGAGGC
Mulcerans_JKD8049	M_ulcerans_JKD8049_KEEP_BOOST_1_Probes	TWP_XMXOXUAUCI_001778	2	ATGTTGACGTTGACTCACACTGCGACTGTCACGATCAGCGGCGTCGCGCGACACCGGCCCATCCACCACCGCGGCCTCGTCCTCGGGGTTACACATCCCCGGTGCGGCCAGCTTGGCCCA
Mulcerans_JKD8049	M_ulcerans_JKD8049_KEEP_BOOST_1_Probes	TWP_XMXOXUAUCI_001779	1	TCTCGCCTTCGGCGTGCCGCTTCTTGAATTCGTCGGTCTTGGCCCTCAGTTCGGCGTCGGTGAGCTTCTCGACGTCTCCGGACAATGATTCGACATAGTCAGCGACCTTTTTGAGGCGCT
Mulcerans_JKD8049	M_ulcerans_JKD8049_KEEP_BOOST_1_Probes	TWP_XMXOXUAUCI_001785	1	CGAGTTCCATCTCGTAGAGCGCATCATCGACCGACATCGGCTTGGCCGGGTGTTCCTTGGTGCGCACGACCCGCCCGGGCTGGTGGTCCAACACCGCCCCATCATGTTCGTGCGGCTCGG
Mulcerans_JKD8049	M_ulcerans_JKD8049_KEEP_BOOST_1_Probes	TWP_XMXOXUAUCI_001787	4	CCGGCTCCGCGGCGAAAGCCATTTCGGGCGCTGTCACCGTCGCGGTCGCCTCGGCTACCGAAACCGGGGTCTTGTCGCCGTAGTGAACCTTGCGCCGGTCCTTGGTGCGCCGCAGCCGGC
Mulcerans_JKD8049	M_ulcerans_JKD8049_KEEP_BOOST_1_Probes	TWP_XMXOXUAUCI_001788	1	TAGGAGCGACAGGCTTACGCCGCCCCGTGACCCTCGTCGTCATCGTCGGCGCTGTCGCGGAGCAGTTTTTCCGGGTGGTGGTAGCTGTTGGTTCTTGGCTGTCCGTGGTCGAGGTGCGGC
Mulcerans_JKD8049	M_ulcerans_JKD8049_KEEP_BOOST_1_Probes	TWP_XMXOXUAUCI_001789	3	TCTCAACCTTGACCACCGCAGATTCCAGGGCGGCGTAGAAGCTGTCGGCGCAGGCCTCGCCGCGCACAACCGGCCCCCGGCCGCGCGCGGTGATCTCCACCCGCTGACAAGACTTGCGCT
Mulcerans_JKD8049	M_ulcerans_JKD8049_KEEP_BOOST_1_Probes	TWP_XMXOXUAUCI_001790	5	GGGGGCCTGTGGTCCAAGCACATTCACGACGGCATCGCCCGCCGGCTGCACCAGGGCGGTTTCGGCTCACTGCACGAAGCGGTCGGCTCCAACGCCGCCGAGCGGGGACGTCCGCCCAGT
Mulcerans_JKD8049	M_ulcerans_JKD8049_KEEP_BOOST_1_Probes	TWP_XMXOXUAUCI_001792	1	CGCGTCGGCGATCGACTGACCCTGATCAGTGTGGGCGGCATCGAAACCGCCGAGGATGCCTGGGACCGAATTACCGCCGGTGCATCGTTGCTGCAGGGCTATACCGGCTTCATCTACGGC
Mulcerans_JKD8049	M_ulcerans_JKD8049_KEEP_BOOST_1_Probes	TWP_XMXOXUAUCI_001794	4	AACACCACCGTGTCGCGCGATGGGTTGCTGACCCCTGGCGTCGGCCAACTCGGCGCGGGCGGCATTTCCGGGCCGCCGGTGGCAGAGCGCTCACTCGAGGTGTTGCGCCGGCTCTATCAG
Mulcerans_JKD8049	M_ulcerans_JKD8049_KEEP_BOOST_1_Probes	TWP_XMXOXUAUCI_001796	1	GTGCTGGCCGAAACGTCGACACCGGTACTGGTGAAGATTGCGCCCGACCTCTCCGATTCCGACGTCGACGAGGTCGCCGACTTGGCCGTCGAGCTTGGCCTGGCCGGCATCGTTGCGACC
Mulcerans_JKD8049	M_ulcerans_JKD8049_KEEP_BOOST_1_Probes	TWP_XMXOXUAUCI_001798	2	GCCAGCGCCAGACTGGTCGGCCCGCTGGCGTCCTACCTGGTGGTCAACGTCAGCTCCCCGAACACACCGGGATTGCGGGATTTGCAGGCGGTGGAGTCACTACGGCCCATCCTGGCCGCC
Mulcerans_JKD8049	M_ulcerans_JKD8049_KEEP_BOOST_1_Probes	TWP_XMXOXUAUCI_001799	1	TAATTGGCACACGTGTTGTGTGTTCTTCACCGTCTCTTGGCAGATTCATCGGGTTGCGCGGATGCGTTGACATTCACGGCTTTCGATTCGCCCCATCACGCCGCCGCGATGGTCAGCACG
Mulcerans_JKD8049	M_ulcerans_JKD8049_KEEP_BOOST_1_Probes	TWP_XMXOXUAUCI_001800	2	AACCACGGCGCGGGCGCACTCGCAATCCGGCTGGCCTGCCACCATCCCGAAGTACCCGTCGGGGTCAACATCGGCAAGACCAAGACCACCCCGGCCGACCAGGCGGTTGACGATTACCGG
Mulcerans_JKD8049	M_ulcerans_JKD8049_KEEP_BOOST_1_Probes	TWP_XMXOXUAUCI_001801	5	GCGGCCACCCGAACCCCGGCGGCCCGCAGCACCCGAACCGACTCCCGCACCGTCGCCCCGGTCGTCACGACGTCGTCGACGACGACGATTTCGGTGCCCAGTCGCTGTCCCTTCAGCATC
Mulcerans_JKD8049	M_ulcerans_JKD8049_KEEP_BOOST_1_Probes	TWP_XMXOXUAUCI_001802	2	ATGGGCTTCGGCTATGCCGAAGTCGGCACGGTCACCGCGCACCCGCAGCCCGGTAACCCGGCCCCACGGCTGTTCCGGTTGCCCGAGGACCGAGCGCTGCTCAACCGGATGGGATTCAAC
Mulcerans_JKD8049	M_ulcerans_JKD8049_KEEP_BOOST_1_Probes	TWP_XMXOXUAUCI_001803	5	AGCACGCGGCCCGCGGCGTTGCGTTCCCGGGCCGAGCTACCCAGGCCCACCGAGTCGCGAGCCAGTGCTCTCATCCGCAGCGCCTGGACTACGGCGATGTCAGGGTGAGCCGCCACCGCC
Mulcerans_JKD8049	M_ulcerans_JKD8049_KEEP_BOOST_1_Probes	TWP_XMXOXUAUCI_001804	5	TGGCTGGGCCCGACCGACCCGGTGCTGGCTTCTACCGTGTTTGGGGTGCGATTTCCCGGCCCGCTCGGACTGGCCGCGGGGTTCGACAAGGACGGCACCGGACTGGACACCTGGGCCGCG
Mulcerans_JKD8049	M_ulcerans_JKD8049_KEEP_BOOST_1_Probes	TWP_XMXOXUAUCI_001805	7	GCGTCCGCGATCCGGGTGATGGGGTCCCCGCCCCGGCGCCGCGCCGCGGCACGCCTGGTCGGTGCGGGCACGAGCGTCAGCGGGGTGCCGACGATGCCCCAGCACAGCAGCCGATGGACA
Mulcerans_JKD8049	M_ulcerans_JKD8049_KEEP_BOOST_1_Probes	TWP_XMXOXUAUCI_001807	6	CCGACGGCCAGCGCCCGGGCCAACGGCGCCACGAGGTCGCCGCGACCGCGTTCCTTCAGGGCCAGGATCGCGTAGCGCCGCGCACCCGCGTAGCGACCCAACGCGAACACCGGCACCTGC
Mulcerans_JKD8049	M_ulcerans_JKD8049_KEEP_BOOST_1_Probes	TWP_XMXOXUAUCI_001809	7	GGGTCGGCCCGGGGGCTGACCACATGCGGGCGGGTGGCGGCCACCGCGAGCTCGGTGGCGCAGGCAGCGCACCACCGCGTCGATGGGGCTCCGCAGCCGCCGCATTCCAGCGGCAAGACG
Mulcerans_JKD8049	M_ulcerans_JKD8049_KEEP_BOOST_1_Probes	TWP_XMXOXUAUCI_001811	1	AGGTCGAGCACGAAAGAAGTGTCGCCGCTCGGGGTGACATCCGAGGCCGGCGTTCAGTCCGAGCCGCGCAACAGGGAGGGCCAACTGAAGCTGAACGCTCCCTGGCTCAGCCGGGTGATC
Mulcerans_JKD8049	M_ulcerans_JKD8049_KEEP_BOOST_1_Probes	TWP_XMXOXUAUCI_001813	1	AGGTCCTCTAGGTGCCGCAGCGGCAACTCCATGCGCCACTCGGGCAGCAGCGCAGACAGCTGCAGTGCATCCAGTCCGAGGTTGACGTGGGTGATCAGCAATCCGTGCGGCAGTGGCGGC
Mulcerans_JKD8049	M_ulcerans_JKD8049_KEEP_BOOST_1_Probes	TWP_XMXOXUAUCI_001815	5	AGCGGTACCTGGTAGGCGGGCATCCGGGCCGGCAAAGACCAGCGTCGGCGTCCGGTCATCACGGCGCGGGGTCGCAGCCGCAGCGTCGTCCCCACCACGTCGGCGTCCACCTCCAGTCCG
Mulcerans_JKD8049	M_ulcerans_JKD8049_KEEP_BOOST_1_Probes	TWP_XMXOXUAUCI_001816	1	CAGATACCCGTGGCGGCCAATTGCTGGTGTATGGCGTTGACCCGCTGATCCTGCGCCAGGCCTACCCGGTGCCACAGGACCCGTACGGGCTAGCGGGGTCGAATCAACTGGCCTGGGTGT
Mulcerans_JKD8049	M_ulcerans_JKD8049_KEEP_BOOST_1_Probes	TWP_XMXOXUAUCI_001817	5	CCCCACTCGGGCCGGCGCGACCAGCGCAGTCGGGCGGTCCCATCCTCGGACAGCTCGCTGCGCAGCTGCGGAGCCACCTGTTGCAGCACCTCGTCGAAGATCGCCGCCGGCAGCACCGAG
Mulcerans_JKD8049	M_ulcerans_JKD8049_KEEP_BOOST_1_Probes	TWP_XMXOXUAUCI_001818	5	TGGACCGCGGACAGACTTCGGTGACGACGATCGACGCCGACGGGCGCGCCGAACAGGCACTACGCGCCGGTGAGGGGGCGACCACCATGGCCGCCGACTCGCTGGGGCGAGTGCTGGTCG
Mulcerans_JKD8049	M_ulcerans_JKD8049_KEEP_BOOST_1_Probes	TWP_XMXOXUAUCI_001819	5	GACAACTCGACCGGTGCCGCCACCACCATCGGTGGTACCCCCGGGCGGATGTGCACGTTGCGCAGGACCGCGACCGCGCTCTGCAGCCGCTGCTCATCCCAGCTGACATCCCGGGCGGCC
Mulcerans_JKD8049	M_ulcerans_JKD8049_KEEP_BOOST_1_Probes	TWP_XMXOXUAUCI_001820	1	TGTACACCCTGGCCTCACCGCAAACCCCCGCCTCCGCCGGCACCGCCCAGGTCCTCAGCCGGATCAAGATCTTCGCCCGCGTCGATGCGGTCGTTACGCAAGGAAACACAGCCGTCGTGT
Mulcerans_JKD8049	M_ulcerans_JKD8049_KEEP_BOOST_1_Probes	TWP_XMXOXUAUCI_001821	4	ACCCGGACCTCGCCGAGCTGCCCGACGGCAAGGCCCTGCGGGTCCAGCGCGGAGTCCAACTCGGTGACGGTGAGCACCACGTCCTGGTCGCCCATGCGCACGGTGACTTCCTTGCCGACA
Mulcerans_JKD8049	M_ulcerans_JKD8049_KEEP_BOOST_1_Probes	TWP_XMXOXUAUCI_001823	1	AGCAGTTGCTGCAGCGTCATGAACAGCGTCCGGTATGGCATGGCGACGGCCTGGGCGGCTCCCGCGCTCACCGACTGCAAACCGGTTGATGACCATAGCGAGCCCAGCATTTCCAGCGCG
Mulcerans_JKD8049	M_ulcerans_JKD8049_KEEP_BOOST_1_Probes	TWP_XMXOXUAUCI_001825	1	CGGAACGGATCATCCCAACGCAGGAAAGGAACTTTGGGCGACATCGGAAAGCGACTCCTCACTACGAGGGTAGTTGGCCCGCCCGGCCCGGCGCAGCCCAGCGGTTATCCCGGCAACACC
Mulcerans_JKD8049	M_ulcerans_JKD8049_KEEP_BOOST_1_Probes	TWP_XMXOXUAUCI_001826	4	CTCCGGCAGGTGTGGTTCGGCCGCTGGGCGGGCATCCGCAGGCGGCGGTGTATGACGTCGACTCCAGCAGGTTGGCCGTTTTGAGCCCGGGTTCGGACGCATCGGCGCCGGCCAGCATCA
Mulcerans_JKD8049	M_ulcerans_JKD8049_KEEP_BOOST_1_Probes	TWP_XMXOXUAUCI_001827	3	GGCGCCGCCCCGGTCACCATCAGGCCGGGCACTTCCGCCCAGCTCTGTTGGCCTTCGGCGGATGAGGCCGAGTACATCATCACCCCTTGCGGTCCGGCGACGTACACCGTCGAGGGGTTG
Mulcerans_JKD8049	M_ulcerans_JKD8049_KEEP_BOOST_1_Probes	TWP_XMXOXUAUCI_001828	2	CACCAGTCATTTTGCTGACCCTGCTGACCCTGTTGACGGGCTGTTCTTCGGGCCCGCTGCAATCGGTGCCGCCCACGATCGAGCCCGCGCGGCCGGCCGTGTCTCCGCCGATTTCTCAGC
Mulcerans_JKD8049	M_ulcerans_JKD8049_KEEP_BOOST_1_Probes	TWP_XMXOXUAUCI_001835	3	GGTTCTTGGATCGCGCGCAGCACATTGTTGGTGTCGACCACCACCCAGACCGCGTCGTCGAGCGACCAGCTGGGCCGCGACAGATTGTGGCCGTCGGCGGCTTGCACCGCCTCGGCGCCG
Mulcerans_JKD8049	M_ulcerans_JKD8049_KEEP_BOOST_1_Probes	TWP_XMXOXUAUCI_001837	6	AGCTCACCGATCCACAGTGAGGCGGCCACGTCGGGGGCGCCGCGCCGCAGCGTCACCACCGAGGCCACCAGGCGACCGGTGCGTGACAACGCCGCACCGGTCTGGTCCCCCATCCGACCG
Mulcerans_JKD8049	M_ulcerans_JKD8049_KEEP_BOOST_1_Probes	TWP_XMXOXUAUCI_001839	6	AAGGCTCCCCCGACGGTGGTGATCCGCTGTCCGTCCAGCGCCACGAGTGACCCCCCCACCAGGGCGTGCAGTCCCGCCCCGGCTCCGTCGGCTACCCCCGGGTCGGTGGCGGCGACATCG
Mulcerans_JKD8049	M_ulcerans_JKD8049_KEEP_BOOST_1_Probes	TWP_XMXOXUAUCI_001841	1	GAGGTGGTCCACCCTTCGGCGAACCGGTCATCCAGCGGGGCACCGTCGGCGTTGATCACATAGGGCCCTCGGATGTCCGCTCGGGCCAACGTCCAAATGATCTGCGCGGCCAGCAATTGC
Mulcerans_JKD8049	M_ulcerans_JKD8049_KEEP_BOOST_1_Probes	TWP_XMXOXUAUCI_001843	4	CGGCTGTGCGAATCGGTGGTGGACAGCTTCTCCAGGTCGATGCGCGCGCCACCGTATCCCTTGCCGATGCCGCTCTTGCCGCCATCGGCCCGCGTCACCGGACCGCGCAGCCGCAACGGC
Mulcerans_JKD8049	M_ulcerans_JKD8049_KEEP_BOOST_1_Probes	TWP_XMXOXUAUCI_001845	2	GGCGCCAGCAGGTTGCGCACCGAATGCGCCATCTCCGGACGTGGGCCGGCCAGCAGCTTGGACACCAGCTCGGTGGCCAGCTGGTCATGGTCGGACACGGCAACATAGCGTGGGTCGGGA
Mulcerans_JKD8049	M_ulcerans_JKD8049_KEEP_BOOST_1_Probes	TWP_XMXOXUAUCI_001847	1	ACCACCGTCTTGCCGGTCGGGTCCGCGAAATACAGCGTGTTGCGCTTGTAGGTGGATTGGAATTGCTGCCAGTCCAGGAAGACTCCGTTGGGCAGCCGATCGATGCGCCAGCCGCCGGAG
Mulcerans_JKD8049	M_ulcerans_JKD8049_KEEP_BOOST_1_Probes	TWP_XMXOXUAUCI_001849	1	GTCTTGACCAACTCGATCGGCCCCGGGTCGGGTAACTCGCCTTCGGCGGTCTCGAAGACTCCCATATCGGACAGTGAGCCCAGGATGTCTGCCCGCATGGTCGCCGAAACCCGTTCGGCG
Mulcerans_JKD8049	M_ulcerans_JKD8049_KEEP_BOOST_1_Probes	TWP_XMXOXUAUCI_001850	1	CAGAATCAGCACTACCACGCCAACCACCACCCGGTAGCCGACGAACCAATACATGCTGTGGCGCAGCAGAAACCGCAAGAACCATGACACCGCGGCGAGGCCGACCACAAAAGCGATGAG
Mulcerans_JKD8049	M_ulcerans_JKD8049_KEEP_BOOST_1_Probes	TWP_XMXOXUAUCI_001851	2	CCACGGGTTTCCACGAAGACCACGTGGTCGATCAGCAGGGCGCTACCGGCATCGTCCCACGCGTTGGAGGCCGACTGGGTGAGGAACTGCCGCGCCGCCAGATGCCGGTTGGCCGGATCG
Mulcerans_JKD8049	M_ulcerans_JKD8049_KEEP_BOOST_1_Probes	TWP_XMXOXUAUCI_001852	1	CTTTGTCGTCAAGGTCGACCCCCTCGGAACGACCGGCCAGAATGCCTGCGGTGTTCGAAGTGGACCGGCCGTGGCGCAACAGGATGACGGTCATGTCGCCGCGACCGTACCGGTAGCCAG
Mulcerans_JKD8049	M_ulcerans_JKD8049_KEEP_BOOST_1_Probes	TWP_XMXOXUAUCI_001853	1	GCCGTGGCTTTGAGGAATTCCCGCAGCAGCACGTCAGGATCCATGCCCGGGATCGGCTTGGGCAGATTCGACGGCGCCGGACGCTCCACGGTGCCGATGGCTTGTGGAGCTGATGAACTC
Mulcerans_JKD8049	M_ulcerans_JKD8049_KEEP_BOOST_1_Probes	TWP_XMXOXUAUCI_001854	5	GACACAGCGCATCGGCCAGCGGCTCGACGGTGGTGCGGCACCTCAGTAGCGGGGAGGACACCACCGCACGGACCGGCAGATCGCCGATCCGGTCGATCAGCCCCGAGGCCTGCTGGCGCC
Mulcerans_JKD8049	M_ulcerans_JKD8049_KEEP_BOOST_1_Probes	TWP_XMXOXUAUCI_001856	3	CGGCACTGGGGTGCGCCTGGACCACTCGCCACAGCGGCTCGTTGACCAGCTCAGCGATCTTGCGGCCGGTCCAGTCCCCGTAGTCCACCTCGGCGAGTCGCTCTTCGACCAGCGGCTCCA
Mulcerans_JKD8049	M_ulcerans_JKD8049_KEEP_BOOST_1_Probes	TWP_XMXOXUAUCI_001857	2	GGTCGGTGTGCTCCAGCGCATTCGGTTGCGCCGCCGGTTGCGGGATCGGCTTCATGGGCAGCGGGCTGGTAGTGACCTTGTGGCCCCGAACCAGCGGCAAGGTCAGCCGGAAGCAGGCAC
Mulcerans_JKD8049	M_ulcerans_JKD8049_KEEP_BOOST_1_Probes	TWP_XMXOXUAUCI_001858	4	TACACGCCAGCCAGAGCGCATCGCCCCCATACTTCTCGGCCAGCCGTCGATCGTGTTCGCAAACGGCGGCCACCGCCCGCGCCTGCACCTGCGCCAAACCCTCGCCGCCCGGGAACACCG
Mulcerans_JKD8049	M_ulcerans_JKD8049_KEEP_BOOST_1_Probes	TWP_XMXOXUAUCI_001859	7	CCTGGCCGGGTTCGCCCCAGGCTTCCAGCCGGCCCTGGTGCAGCCGCGCGTCCTCGACGCTGATGGCCAGACCCAGCCCGGTGCCGCCGGACCGGCGCACCCGGGACGGATCCGCCCGCC
Mulcerans_JKD8049	M_ulcerans_JKD8049_KEEP_BOOST_1_Probes	TWP_XMXOXUAUCI_001860	2	GCCGCAGCTGGGTGTAGCGGATCACGCTCGCCGATGCGGGGTCGGCGGTCACCCGCTGGAAGCTATCCAGGTGCATACCGTAGGCATCGGCCACCACCGCTTTGATGACGTCGCCATGGG
Mulcerans_JKD8049	M_ulcerans_JKD8049_KEEP_BOOST_1_Probes	TWP_XMXOXUAUCI_001861	2	AGAAGCGGCTGAACACCAACTTCTCCTCGCCGGGCCGCAGTCCCACGCCGTAGTCGCGGACGGTGACCGCGACGGTATCTTCGTCGGCGCCCATCCGAATCCGCACCGGCCTGTGCTCGG
Mulcerans_JKD8049	M_ulcerans_JKD8049_KEEP_BOOST_1_Probes	TWP_XMXOXUAUCI_001862	2	ACTCAGTCTGAACCTTGTCGGGCTCTTCGTCTGGCTTGTCCGGCGCCGCCTTCGGGGGAAGACCCGCGCGCAGTCCTGCGGACAGCCGCGCACCGGTGTGGTTGACATGCAGCACGAACG
Mulcerans_JKD8049	M_ulcerans_JKD8049_KEEP_BOOST_1_Probes	TWP_XMXOXUAUCI_001863	1	CGTGATCGATGGCGTTGGCAATCAGATTGCGCAGTATCCGTTCCACCCGGCGCGCATCGACCTCGGCGATCACCTCGCTGTCCGGCATCTCCACCAACAACTCGATGCCGGCCTCCTCGG
Mulcerans_JKD8049	M_ulcerans_JKD8049_KEEP_BOOST_1_Probes	TWP_XMXOXUAUCI_001864	4	AGATGGCGTTGTCGTGGGATTCGCAGGGGGTCCGCACCGCTAAACCACAGCGGTGGGGACCGCTCCCCTAGTCGGTCGAGCCGCCGACCACCGCGTCTCCGGACGGCACGCCACCGACTG
Mulcerans_JKD8049	M_ulcerans_JKD8049_KEEP_BOOST_1_Probes	TWP_XMXOXUAUCI_001865	2	CCAGGTGACCCACGTTGCCGAGCGCGCTGTTGACGGTGGTGCGCAGGTCGACCGCCTCAACCGACAGCTCGGCCACACCGGCGTCGTGGCGCGAGATCTCGAGGAGGTCGTTGAGCAAGG
Mulcerans_JKD8049	M_ulcerans_JKD8049_KEEP_BOOST_1_Probes	TWP_XMXOXUAUCI_001870	1	GACCGCCAACAATTCGACGACCACGGTCTGGGCTTCCGAGTCCCAGCCCAACCCCATGGTCCCGACCCGAAATTCGGCGTCCACCGGCATGATCAGCGGATTTAGATCGTCAACCTCGGC
Mulcerans_JKD8049	M_ulcerans_JKD8049_KEEP_BOOST_1_Probes	TWP_XMXOXUAUCI_001872	4	GACCCGGTTGGACCGGGTGGCGAACTGCCGCGCCGACTCCGGCGTCAGGAAGACCCGCACCGCGTCGGGACCCTCGTCGGTGTCATCGAGCACCACCGAAGCGTCGAACTCCGCGTCGGT
Mulcerans_JKD8049	M_ulcerans_JKD8049_KEEP_BOOST_1_Probes	TWP_XMXOXUAUCI_001873	2	CGGCCAGCAGGACCAGCAGTACCAGGCTGCCGGTGGCCATCGTGCCGCGCACCAGCGTGATCGTGGCCTGCTCATTGGCCAGCGGAAAGATCAGGTACAGCTCGAGATTGGCCACCCGCG
Mulcerans_JKD8049	M_ulcerans_JKD8049_KEEP_BOOST_1_Probes	TWP_XMXOXUAUCI_001874	3	GGGGTCATCGCTGGACCCGAGCAACACGTCGCGCCGATAGCCATTGGTGCGCGCACAAATATGTCCCTCGGGGTCCAGCGGCTCGTCGCAGAGCGGACACGGCGGGCGCCCCGCCGAGAT
Mulcerans_JKD8049	M_ulcerans_JKD8049_KEEP_BOOST_1_Probes	TWP_XMXOXUAUCI_001875	2	ACGACGTCGGGGTGCCGACGATGAGCGCCGGCCCGGAGAAGCCATCGGTATGCACGATGGCGTACTGATATGCGGCCTGCCCCGCCTTGACGAAGCCGCGCAATGCGCTGGGCACCTGGT
Mulcerans_JKD8049	M_ulcerans_JKD8049_KEEP_BOOST_1_Probes	TWP_XMXOXUAUCI_001877	4	CGACAGGGCCGGCCGCGGAGGCAGCGCGCGGACCGTCACCCGGCACCATCAGCACCGCATCAAACGCACCGGCCTGACCGGCACCCGAGGCCGGATCGGTCTTCGAGGTCAAAGTGTTGC
Mulcerans_JKD8049	M_ulcerans_JKD8049_KEEP_BOOST_1_Probes	TWP_XMXOXUAUCI_001878	1	TAGGGCACGATGTTCCAGCCCAACTGGGCCGAAACGTGATATGCGCTGAGTTCGCGGCCGGCCAGGGTGCCATCGGGAAAGTCCCATAGCGGCTGTTCACCCGAAACCGGCTTGTAGACG
Mulcerans_JKD8049	M_ulcerans_JKD8049_KEEP_BOOST_1_Probes	TWP_XMXOXUAUCI_001880	5	CAGGGAAACAGGTCGACCAGGTCGGGCCCGGGCCGGGGATCGGTGCCTACCGCGTCACCGGGTTGCTGTACCCGCAGCTGCAGCATCCCGGGCCCGGCGGGTCCGTCTCGAATCACGGTG
Mulcerans_JKD8049	M_ulcerans_JKD8049_KEEP_BOOST_1_Probes	TWP_XMXOXUAUCI_001881	2	GGTTGGTGACCTGACTGGTCAGCACGAAACCCAGCGCCATGACGACAGCCAGCGAAAGCCCCAGCGTCAGCGCCACCACGCGCAGTTGCAGCGACCGACGCCACGCAACGCCAACGGCTC
Mulcerans_JKD8049	M_ulcerans_JKD8049_KEEP_BOOST_1_Probes	TWP_XMXOXUAUCI_001883	4	GGCTCAACGCGCTCAACCCGCGCGTCATCGGACCGGAACGCCCCCAGCGACCCCGCATGCGCCGTCGCGAGCCCCAGATCACTGGCACCGATCCTCAGCATCGCCGCGCTCTGCATCGTC
Mulcerans_JKD8049	M_ulcerans_JKD8049_KEEP_BOOST_1_Probes	TWP_XMXOXUAUCI_001890	2	AGCTCCGCATCGGTCAGGTGGCGCGCGGGCGGGTGGCTCACCGCACAAGTATCGCCGAGTTGGCACGCGCGCTCATGCCGGACCAAACACGTCGCACCCACAACGGCGATCAGGAACGGT
Mulcerans_JKD8049	M_ulcerans_JKD8049_KEEP_BOOST_1_Probes	TWP_XMXOXUAUCI_001892	1	AGCAGCAGGGAGTTCGCCTGGAAGTCACCGGCGTCACCAAGCGCCCATGGAAGGTCGAAACCAACCTCTTCCCGCACGGCCAGCAGCAATTTCCCAGCGTCCACCGCGAGGTCGGCAGCC
Mulcerans_JKD8049	M_ulcerans_JKD8049_KEEP_BOOST_1_Probes	TWP_XMXOXUAUCI_001896	3	ACGATGTTGCCGCGGGCCGGCAGTGACACGGCAGCATCGGTGATCTCGGGCCTGCCGTTGGCGCGACGCTGCCACAACGCGACATGAACCGCCCAGTCGTCCCGGCCACGCGTGGAGAAC
Mulcerans_JKD8049	M_ulcerans_JKD8049_KEEP_BOOST_1_Probes	TWP_XMXOXUAUCI_001897	1	ACTGGCGCACCACACGGGCGTTTCGCGCTTGATTAGGGCAAATACCCCTCAATTTCCCCCTCTGGGGCCGTCGGCGACATCAATGTCGCCGCCAGAGCCCCCGGATCGACGTCCGCGTCG
Mulcerans_JKD8049	M_ulcerans_JKD8049_KEEP_BOOST_1_Probes	TWP_XMXOXUAUCI_001898	3	GCCAGCGTCCGACTGACGTGATAGAGGATTGCCGGCGGACGGGTGGTGCTGACCGCCACCCGAATGACATCCGGCACCCCGACCGGTGCGGCGTCGGCGGTCACCGTGTCGCTGCGGAAA
Mulcerans_JKD8049	M_ulcerans_JKD8049_KEEP_BOOST_1_Probes	TWP_XMXOXUAUCI_001899	6	ACAACCAGCCACCGACCACCCCAGCCCGCGGCGGCCAGCTCGGCGTACACCGAGCCGGTGCGCTGCTGCAGCCCATCGTCGCGTTCGTAGCTGTCGCGGGGCCGGCCCGGGTCGCTGCGG
Mulcerans_JKD8049	M_ulcerans_JKD8049_KEEP_BOOST_1_Probes	TWP_XMXOXUAUCI_001900	2	CCGGCCGGCGCCGCCGAGTCCCATTCCCATTGGCCTCCGGCGTGCAGATAGGCATCGGCTTTGCCCTCGATGAGGGCCATCGCCTTGGCACCGGCCGAACCAATGGCGACTGGTTGGATG
Mulcerans_JKD8049	M_ulcerans_JKD8049_KEEP_BOOST_1_Probes	TWP_XMXOXUAUCI_001901	5	GCCCGCCCACGCGACCTCTCGCCGGCCAGCTCGACGGGCACCGCGAGCAGTACCTGCCAGTCCGGTTCGGGCAGCCCGAACCGCTCATACTCCATCCGCCCCACCCAGGCCACAGCTTCC
Mulcerans_JKD8049	M_ulcerans_JKD8049_KEEP_BOOST_1_Probes	TWP_XMXOXUAUCI_001902	1	AGCACAGGCGCCAGCTCGGGGCGACACATCACGAAATCGGGCAGGTAGGGGTCCAGCTGGTTGTACCGAAGCGGCGACCCATCCAATCGGGATGCGTGCATGCCGGCGGCCATCACCACG
Mulcerans_JKD8049	M_ulcerans_JKD8049_KEEP_BOOST_1_Probes	TWP_XMXOXUAUCI_001903	4	CCCGCCGAGTCCTGATGCAGGCGCGCCGCGCTGTAGGCGGCGTTGGACGCCACGTAGCGGTCCAGAATCACCACCTCGTAGGCCAGACACAAGCCGTGGATCTCGTCGACCGCGGCGGCG
Mulcerans_JKD8049	M_ulcerans_JKD8049_KEEP_BOOST_1_Probes	TWP_XMXOXUAUCI_001905	4	CGGTCCAGCGCGAACAGCGTCGCCATCGCGAACACCGAGGACGCGAGATCGCCGTGCTCGCCGTGTAGCGCCTCGGCCGCGATATCGGCCGTGACCGAGTTTCCGTAGCGCGGGAAGGCC
Mulcerans_JKD8049	M_ulcerans_JKD8049_KEEP_BOOST_1_Probes	TWP_XMXOXUAUCI_001908	1	AAAGGCAATTGACATTGCCCGGCGCCTGAATACCGGCACCGTGAACATCAACAATGTGATCACCGGCATCTTTCAAATTGGGGTTCCGATGGCCGGCTGGAAGGAGTCGGGGTTGGGCAC
Mulcerans_JKD8049	M_ulcerans_JKD8049_KEEP_BOOST_1_Probes	TWP_XMXOXUAUCI_001910	1	TGAGGAGACATTCGGCCCGACCTTGCCGGTGATGAAGGTGCGCGACGTTGCGGAGGCGATCGAGAAAGCCAACGATTGCCGATTCGGGTTGTCCGGCAGCGTCTGGACACGCGACAAAGC
Mulcerans_JKD8049	M_ulcerans_JKD8049_KEEP_BOOST_1_Probes	TWP_XMXOXUAUCI_001918	4	CGTGATGTTCACCGGTTCGGTGGGCACCGGGCGCCGGATCGCCGTCGCCGCGGCCGAACGGTTGATCCCGTGCGGGCTGGAACTTGGCGGCAAAGACGCGATGATCGTCTGCGCGGACGC
Mulcerans_JKD8049	M_ulcerans_JKD8049_KEEP_BOOST_1_Probes	TWP_XMXOXUAUCI_001920	1	CACGCCATTGGCCTGGCAGCACGCGGTGGAGGGGTGGAAGCAGATCGGTGCACCGGACGTGCTCGATGTGGTCTTCGGTTTCGGAGAAACCGGTGCGGCCCTCGTCGACGTCGTTGATTA
Mulcerans_JKD8049	M_ulcerans_JKD8049_KEEP_BOOST_1_Probes	TWP_XMXOXUAUCI_001926	2	GGGTGTGTCCGGCCGCGCGTGCTGGCTGGGCAGATGGCGCGACTGGATGCTCGACCACCGCGATGATCTGCTGACGCCGCTGCAGCTGGAAACGGGCAAGTCCTGGGGTGACGCGGGTAT
Mulcerans_JKD8049	M_ulcerans_JKD8049_KEEP_BOOST_1_Probes	TWP_XMXOXUAUCI_001928	2	AGTGGTGGTCAAATGTCCGGCCACCGGCGAGATCGTCGGAACCGTCCCAGTCACAACGGTCGATGGCGTTGCGGCGGCGGCGGCACGGCTACGGGCCGCACAACCCGAGTGGCAGCGATT
Mulcerans_JKD8049	M_ulcerans_JKD8049_KEEP_BOOST_1_Probes	TWP_XMXOXUAUCI_001932	2	CGACCCGCGTTCCAGCGCGGCCCGGCGATCACGCGCAGCCGGGCAAACGCGGAGATTCTGGCCGCTGAGCATTGCCGAGGGGTTCCGCGCTTGTTCAAAATGGGCTCTGCAAACCCGGAA
Mulcerans_JKD8049	M_ulcerans_JKD8049_KEEP_BOOST_1_Probes	TWP_XMXOXUAUCI_001934	5	CCCCGGCACGATGGGAACCGGTGCAGACGACCAAGATTGCATGCCTCGACTCTAGGCTGGGCGACGATGCGGCCCGCGGTGCGGGCCGAGGAGGAGCCCGGCCATCGGGCTCACGCTGGG
Mulcerans_JKD8049	M_ulcerans_JKD8049_KEEP_BOOST_1_Probes	TWP_XMXOXUAUCI_001939	4	AGCGGATGCACGATCGCAGCCCGCGCCGCATCGAACACCGCGGCAACACCATTGGCTTGCGCCGACACCTGCCCAGCTTGTGCGGCCGTCGCGGATAGATGCGCCGCGTACGCCTGCGCC
Mulcerans_JKD8049	M_ulcerans_JKD8049_KEEP_BOOST_1_Probes	TWP_XMXOXUAUCI_001941	4	ACACCCGTCATCGCCTGCGCCGCCGCGCCCTGCCAGAACTGACCCGTGAGCCCCGAGGTCAGCGAAGCAAAGCCGGCCGCCGCCGACTGCAGTTCCGCGGACAACTCGCTCCACCCTCGA
Mulcerans_JKD8049	M_ulcerans_JKD8049_KEEP_BOOST_1_Probes	TWP_XMXOXUAUCI_001944	4	ACTGGGCTCCCCGGGTCTCGCCGCGCGCCAGAGCAGAGCGTCGAGCGCATCGTTCTTGCCTGGTCTGCCCGGGTCACCGCCACGCTGCTCGAACAGGCCGAGCATGGTGTCGCGGTCGTA
Mulcerans_JKD8049	M_ulcerans_JKD8049_KEEP_BOOST_1_Probes	TWP_XMXOXUAUCI_001946	5	CGGGAAGATCAGGTCGCTGCCGCCGCCCTGAACGTCCAGACCGCTGCCCACGCGGCTGAGCGCAATGGCCGCGCATTCGATGTGCCAGCCCGGCCGGCCGGGGCCGAACGGTGACGGCCA
Mulcerans_JKD8049	M_ulcerans_JKD8049_KEEP_BOOST_1_Probes	TWP_XMXOXUAUCI_001948	1	GCCGCGGCTCTTGGACATCTTGTGTCCGTCCCAGCCAATCATGCCGGCGTGTACGTAGTGCCGCGCGAATCGCTGCTCACCCGTGACGCATTCGGCGTGCGCGGCGGTGAATTCGTGGTG
Mulcerans_JKD8049	M_ulcerans_JKD8049_KEEP_BOOST_1_Probes	TWP_XMXOXUAUCI_001950	4	CTCATCGAGCACCTGCTGGGACCAGAACCGGTCGGCCCGGTAGTGCCCGGCCAGCAGCCCCAGCCGGACCGCCGCCGGGTTGACTCCCTCGGCACGCAACCCCGATACCAGCACCAGGTT
Mulcerans_JKD8049	M_ulcerans_JKD8049_KEEP_BOOST_1_Probes	TWP_XMXOXUAUCI_001952	5	CGCTTTGGGCGTGTTCAGATCGTCGGCCAGATACTGGCGCACCCGGGCCACAACCGCCGCCGCGTCTGGACCGGCCGGCAATGTCGTCGCGGCGCGCCAGCGCTGCAATCGACCGACCGC
Mulcerans_JKD8049	M_ulcerans_JKD8049_KEEP_BOOST_1_Probes	TWP_XMXOXUAUCI_001962	2	CGTTGTAAGGCGCCAGCCCGGGAGATGCCGCGTAGGCGGCCAGCGAAGAGACGATCAGCACGTAGCCGCGGCGTTCGATGACCGCCGGCAAGGTGGCACGCACGGTGTGAAAGACACCCA
Mulcerans_JKD8049	M_ulcerans_JKD8049_KEEP_BOOST_1_Probes	TWP_XMXOXUAUCI_001964	1	TGGTGTCACGAACCAAAGCGGTGTCGATCCACGACATGTGCGCCGACCCGACGCTGACGCCACGGTCTGCGACTTCCAGTCGAAGCGCGTTGGCGAAGATCTCGACCGCGGCCTTCGACG
Mulcerans_JKD8049	M_ulcerans_JKD8049_KEEP_BOOST_1_Probes	TWP_XMXOXUAUCI_001966	1	GGGTCTTGCGACCTTCGATGCCCTTGATGAAGGCGGCCGCGCACTTGTTCACCGAGGTGGTCTTGTTCAATGGCCAGGGCAGCCTGGACAGCAGCTCAGCAAACGCGGGCAGGTCGCCCT
Mulcerans_JKD8049	M_ulcerans_JKD8049_KEEP_BOOST_1_Probes	TWP_XMXOXUAUCI_001968	1	CAGCGTCCATCTTGGGCAGTAGCTCGGCTGTGGCCTTACGGACGGGCAGTTCACCCAGCGGCGTCGAGAGCGCTGGCTTGAGCCAGCGGAACAGTCCCACCCAATCCGGGCAGTAGATAC
Mulcerans_JKD8049	M_ulcerans_JKD8049_KEEP_BOOST_1_Probes	TWP_XMXOXUAUCI_001970	3	TGCCGGCGCCGCAAACAGCCACCCTCACGGCGTCACCGACTTCCTTCTGCGCAGCCCGCGGCTACGGCTTTTCCAAGCCCTGGTTGTAGGCACTGGTGGCGCGCCCGAGCGCCGCCATCT
Mulcerans_JKD8049	M_ulcerans_JKD8049_KEEP_BOOST_1_Probes	TWP_XMXOXUAUCI_001972	3	CGTATCCAGCTCCGAACAGGTCGATCATGGCGCCCTGATTCGGCGGACCGGGTGAGCGCTCCACGAACACGACCTCGGCACCCAGCGCCGACATCCGCTCCGCCAGTGCCAGCCCCGCGA
Mulcerans_JKD8049	M_ulcerans_JKD8049_KEEP_BOOST_1_Probes	TWP_XMXOXUAUCI_001976	1	GCGTCACCTCCGACACCGAGGTACCGAACCGCAGGTCGACATTGGTCGGAAGGTTGTCCAGGAGGACCTTGTGCAGATCGGTTCGGGTTATCCGGCACAGCCTGTCTTCGAGTGCCTTGG
Mulcerans_JKD8049	M_ulcerans_JKD8049_KEEP_BOOST_1_Probes	TWP_XMXOXUAUCI_001978	4	GCGCTTCGGCGCCGAACGCTAGTGCCCGCACCGTGGAGTGGATCCCGTCGGCGCCGACCAGTAGATCGACATCGAGGCGCGCACCGTCGTCCAGGGTCACCACCGCGCGATCGTCGCCGT
Mulcerans_JKD8049	M_ulcerans_JKD8049_KEEP_BOOST_1_Probes	TWP_XMXOXUAUCI_001980	1	AGAGACCCAGTTGCCGGTCGACGGTGTCGGTGATGACGACGTGATCGCCGGCCGTGTCGTCCATGTCAGAGGCGTCGAAGACGAAGGCCGCGAAATGAAAGCCCAGGTAGCGCAGATATT
Mulcerans_JKD8049	M_ulcerans_JKD8049_KEEP_BOOST_1_Probes	TWP_XMXOXUAUCI_001982	5	GCACCAGCCAGCCCATGCCCGCAAATCGGTCCCGTAGCGCCGCACGGGCGTCGGGAGGCGGTTCGGGATCGGCAGCGCGATAGGCCGCAAAGACCGCCGTCTGGCCATTGCGCAGGGCGT
Mulcerans_JKD8049	M_ulcerans_JKD8049_KEEP_BOOST_1_Probes	TWP_XMXOXUAUCI_001984	2	CCGCCGAGCACGCGTCGCCGACCAGGACCACACGGTTGGTGCTCCAGCGCGGCATCTCGACCTGTGCAACCTGCCCGAAGTAGATGTCCCCCGATGGCGGACATCTCTCGAGCACCTCGG
Mulcerans_JKD8049	M_ulcerans_JKD8049_KEEP_BOOST_1_Probes	TWP_XMXOXUAUCI_001986	4	TCCAAAGCCGCTCGTAGAAGTCCAGCGCGCGCTCCACCGATGACGTTCTGCGCAGCTGCTCGGACAGCACGTATGCGCCGGCCAGCGCCAGCGAGGCACCCGGCCCGGTCAGCGGCGAGC
Mulcerans_JKD8049	M_ulcerans_JKD8049_KEEP_BOOST_1_Probes	TWP_XMXOXUAUCI_001988	4	GATCAGCGGGCGCCAGGTGAAGCGCAGCCCGGCGCGGCGAATCGAGAGCTGTGAGGACGACGGCGACAGCATCCAGCCGGAGACCGCGCGCGCTTTCCTGCTTCTCCTCGACCGTCGGAC
Mulcerans_JKD8049	M_ulcerans_JKD8049_KEEP_BOOST_1_Probes	TWP_XMXOXUAUCI_001990	1	AGCGCCGCTGCGGCAAACCTAGTTGGACGCAATCGGGCTGTCGGAGTCTGACATCCCCTGGCGCAGCATGGCTATGACGGCGGTGGGCTCACCGGCCAAAGTTGTCTCAACGAATCGGTT
Mulcerans_JKD8049	M_ulcerans_JKD8049_KEEP_BOOST_1_Probes	TWP_XMXOXUAUCI_001994	1	GCCTGCCCGCCCAAGCCGAGGTGTGGGAGCAAGAGATCACCGAGATGACCTCTGATGACGACGAGCTGGCCGAGTACGTGCAGACACTGGAGAAGCACGGCGATGAAGCGGTCGAAATGA
Mulcerans_JKD8049	M_ulcerans_JKD8049_KEEP_BOOST_1_Probes	TWP_XMXOXUAUCI_001996	3	CGGCGGTGACGTTCTGGGCGGCGGTGCCGCACTACGTATCGCACCCGCCGAACCCCAAGGCCACGGTGGCGCTGTTACGCCGCGTCGAGGACGTGCTCGACATCGAGGTACCGCTGTCGA
Mulcerans_JKD8049	M_ulcerans_JKD8049_KEEP_BOOST_1_Probes	TWP_XMXOXUAUCI_001998	2	TATCGGGCGCGGCCTACTCGGCCGAGTCGGCGCGGGTCTTCGGTCTGGAAGAAACGCGCTACGAGGGCCCCACCGGCATTGCGGGAGTGTTTCAGTACGCGTGTGTGGCGGCCGGGATCC
Mulcerans_JKD8049	M_ulcerans_JKD8049_KEEP_BOOST_1_Probes	TWP_XMXOXUAUCI_002000	1	ACATGCGCTGGCGCACATTTTGTGCGGAGCTGCTGGCGATCATCGAGAAACTCAACGTCGACACCGTCGTGATCCTCGGGGCCTTGCTGGCCGATACGCCGCATACCCGCCCGGTCCCGG
Mulcerans_JKD8049	M_ulcerans_JKD8049_KEEP_BOOST_1_Probes	TWP_XMXOXUAUCI_002002	1	CGGTCATCCGACAGATCGACGGGGTTACCCGGGAGCTGGAGTGGCCAGCGATGCGGATCTCGCACTGCCGCCCACCCGACAGTGACCGCGATGTCGTATTGATGTGCGGGTTGGAACCCA
Mulcerans_JKD8049	M_ulcerans_JKD8049_KEEP_BOOST_1_Probes	TWP_XMXOXUAUCI_002003	1	CATTGACCTGTACCAGCAGCGGGATAATCGGCGCACCCGGAACCGCGATGCCCGAGGGTAGTGAATTGGCGCCGAACTGCAGCTCACCCTGGGGCGCGTTGACGAGCACGCCCTCGTCGA
Mulcerans_JKD8049	M_ulcerans_JKD8049_KEEP_BOOST_1_Probes	TWP_XMXOXUAUCI_002004	1	GCTGGAACGACGCGGGCGACGCCGCCAGCGACGCGGTCGGACACCTTGCCGCCATCTGGAACGCGACTCCCATCGTGGAGATCGACGACGAGGCCTACTACGACTATCAGGTGAATCGGC
Mulcerans_JKD8049	M_ulcerans_JKD8049_KEEP_BOOST_1_Probes	TWP_XMXOXUAUCI_002005	1	GTTGGCCCGGCAACGCCGTAGTAGGACTGCTGATCCCCGGGCCCCCGGCGTTGGGCCCAACGCCCAGCGTGTCATGTGCCAAACCGAACATGCCCACGCCGAAAACGGGTTGTAGGACTG
Mulcerans_JKD8049	M_ulcerans_JKD8049_KEEP_BOOST_1_Probes	TWP_XMXOXUAUCI_002006	1	GTCAGGAGGCATGCGCTCAGCTAACCCACTCGAGGCCTTAGGCTGACCAGATGACCCCGTCCGATGCCAGCCGAGAGCTGCCTGAACTACACAAGACCGTGGTTGTGGCGGCGTTTGAGG
Mulcerans_JKD8049	M_ulcerans_JKD8049_KEEP_BOOST_1_Probes	TWP_XMXOXUAUCI_002009	1	TGGTGACGAAGTCCAGACCCGAGGCGTAGCAAGCGATGCCAATGCCGGTGGGCCAGCCCAGATTCTGGAACCCGACCGCCCAGAACGGGATGACGAGGCCCCTGGATTCGGTGTCAACCA
Mulcerans_JKD8049	M_ulcerans_JKD8049_KEEP_BOOST_1_Probes	TWP_XMXOXUAUCI_002011	1	GCACGGGCACGCTCGGTCCCCCGTTCACCGAGACGTTGACGTTCGGCGAAGTCAGACCGTAACCTTCGGCGACGTCCAACGGGACGGTGACGTTCACCGGTGAACCAACACCAGCGGCCC
Mulcerans_JKD8049	M_ulcerans_JKD8049_KEEP_BOOST_1_Probes	TWP_XMXOXUAUCI_002013	6	CGTTCTGCCCAAACAACCAGCCGCCGAGGCCTCCTGCCCCACCGGCCGCGTTGGTGCCGCCGGCACCCCCATCGCCGCCATTGCCGATCAGGACCGCCCTGCCTCCCGGCCCGCCGACGG
Mulcerans_JKD8049	M_ulcerans_JKD8049_KEEP_BOOST_1_Probes	TWP_XMXOXUAUCI_002015	7	TAGCGGGCCCGCTTCCTGCGGCTCCCGCCTGCCCACCGTGCCCGCCGTCACCGATCAGCCAGCCGCCGCGACCGCCGGCCCCGCCATTTGCGCCAGCACCGCCGGCACCACCGTCGCCCC
Mulcerans_JKD8049	M_ulcerans_JKD8049_KEEP_BOOST_1_Probes	TWP_XMXOXUAUCI_002017	6	CGTTGCCGATCAGCCCCGCCGCGCCGCCGGCCCCACCGGCGACCCCTGCCGTCGTCTGCGAATAACCAGTTCCACCGTCGCCGATCAGCAGCCCGCCCGCCCGCCGTTGGGATCGGCGGC
Mulcerans_JKD8049	M_ulcerans_JKD8049_KEEP_BOOST_1_Probes	TWP_XMXOXUAUCI_002019	2	CGTCCCATTTGTTCCATTGCCGATCAGCGGGCGCCCCAAGAGGGCTCGAGTCGGCGCATTGATCGCGCCCAACAGGTCTTGCTCGACGGCCTGCAGCGGCGCGGCATCCACCTGCGCGCT
Mulcerans_JKD8049	M_ulcerans_JKD8049_KEEP_BOOST_1_Probes	TWP_XMXOXUAUCI_002021	4	GATCGCCTGATAGTCCCGGACATAGCCGACCGCAACCGCGTCAGCCTCCGCATACGCCCCCGCCCCGGCCCCCAACGCCCGCGCGAACCGCTGCTCAAACTCCGCCCACTGCCCACACAC
Mulcerans_JKD8049	M_ulcerans_JKD8049_KEEP_BOOST_1_Probes	TWP_XMXOXUAUCI_002023	4	CGCCTGATACTCGCGACCAAACCCCCCCAAACACCGCCCCAATCGCCACCGACACCTCATCACCGGCAGCCGCCGTCACCGACGTCGTCGCCCCCGCCGCCGCCGCATTAGCCGCACCCA
Mulcerans_JKD8049	M_ulcerans_JKD8049_KEEP_BOOST_1_Probes	TWP_XMXOXUAUCI_002031	2	TGTCTGGGGTTGCGGTCTTCGATGATGTCGCCACTCGGATCAGCGGCCGCCTATGGGGGCTTCGGGGGAACGGGCAGTCCCGCGGTGGCCGTCATGGCGATCGCCGCTACCGACACTTGG
Mulcerans_JKD8049	M_ulcerans_JKD8049_KEEP_BOOST_1_Probes	TWP_XMXOXUAUCI_002033	2	GTCGCGCGTCCGCTCACGACCGCCTAACGGTCGAAGCCACAACAGCGCGATTGCAGCGGGCACTTGCCGTACCCGCCAAAAGCGGAAGCCACGCGGGCAGCGGTGCAGCTACCAGCGTCG
Mulcerans_JKD8049	M_ulcerans_JKD8049_KEEP_BOOST_1_Probes	TWP_XMXOXUAUCI_002042	1	CCCACCAGCAGCGGAGCCAAGCGCCGTCAGCGAACACGGCGCGAATGCGTCTGAATTTTCCCGAGAAATCTCCAGAACAATTGCTGGACAACCGGATAGGCTCACCGCGGGCAGGGAAAC
Mulcerans_JKD8049	M_ulcerans_JKD8049_KEEP_BOOST_1_Probes	TWP_XMXOXUAUCI_002044	2	CGCCAGACTGCCCGGCGACCAGGCCCGAGCCGCCTCCCGCAGAGCCCGGACGGCACAAAAACGCCTACGCCAGTACCGCTATGAATTCCTTGACGCCGACGGATACCCGACCACGGTGGA
Mulcerans_JKD8049	M_ulcerans_JKD8049_KEEP_BOOST_1_Probes	TWP_XMXOXUAUCI_002046	5	CGCTGGACCCGTTGCCGCCCAGAGCTTTTACGCCGTCCTCGGCCCCGACGGCGGCGGCCACACTCCGACGACAAACGGCAAAGCGCTTGCCGGTGCCACCGCCGACGCCGTGGCACCGGC
Mulcerans_JKD8049	M_ulcerans_JKD8049_KEEP_BOOST_1_Probes	TWP_XMXOXUAUCI_002048	5	GAACCATCAGATCTCACCCGCGACCACCGGCGTCGCCGTTGCCGGCGTTAGCAGCGGCGCTACCGTTGCCGGGTCGACTCCCACTGCGCACGCGGCCGCCGCACCATCGGGCCCCTCCTC
Mulcerans_JKD8049	M_ulcerans_JKD8049_KEEP_BOOST_1_Probes	TWP_XMXOXUAUCI_002050	5	CCCGGCAATCAGTCCGCTCGGGCTACCGGCCGTGACTGTAGGGCTGGCCGGGCTTGCCGGCATCAGCACCCCACCACAAACGGCGCCGCCCCTGCCCGACGTTGCACAGTCCGCACCCCC
Mulcerans_JKD8049	M_ulcerans_JKD8049_KEEP_BOOST_1_Probes	TWP_XMXOXUAUCI_002052	1	GCCGTTGGAGAAATTCGTTGTCCACGTTCTGGACTCATTCATCTCGTTCGCGTCCGGGTCGGTTTTCAAGTTCGTCGCATACGCGGTGCTAGACCCGATGATCTACTTCGGCCCTTTCAC
Mulcerans_JKD8049	M_ulcerans_JKD8049_KEEP_BOOST_1_Probes	TWP_XMXOXUAUCI_002054	1	GACGGCCGATGCCGCCCCCGCCGCGACTAGCTCCATGCCCGATCCCGTGAAAATCATCCTCCAAGCGCTTCAGGGCTTCCTGAATTTCCTGCGCAACCTGGCAGCCGAGACGCTCTCGGG
Mulcerans_JKD8049	M_ulcerans_JKD8049_KEEP_BOOST_1_Probes	TWP_XMXOXUAUCI_002056	1	CAACGAATCCGACTACATGCGGATGTGGGTCCAGGCCGCCATCACCATGACCGGCTATCAGGCTGTCAGCCAACATAGCGTGACGGCGACGCCCCGGACTTCGCCCGCACCCCAGATCAT
Mulcerans_JKD8049	M_ulcerans_JKD8049_KEEP_BOOST_1_Probes	TWP_XMXOXUAUCI_002058	1	CGGATACACCTCGGCCTTGGCGGCCATGCCCACCCTCGCCGAGCTGGCCACCAACCATGCGGTGCACGGCGCATTGGTGGCCACCAACTTCTTCGGGATCAACACCATCCCGATCGCGTT
Mulcerans_JKD8049	M_ulcerans_JKD8049_KEEP_BOOST_1_Probes	TWP_XMXOXUAUCI_002060	5	GTTCCTGGGACGGGCCGACGGCCGAGCGATTTGTTGCGGCGCACCAACCGTTTCTCGACTGGCGGCCCAGGCCGCCGCGGTAGCCAACGCAGCGGCCACCGCCCACGAATCCGCGGCCGC
Mulcerans_JKD8049	M_ulcerans_JKD8049_KEEP_BOOST_1_Probes	TWP_XMXOXUAUCI_002062	5	TCTCCACCGGCCCGGGCCCCAGCGCACTGTGGTCCGCGGCGGCAGCATGGCGGGCCCTCGCCACGCAATACACCGACATTTCGGACGAACTCACCCAGCTGCTCGCGGCCGTGCGGGCCG
Mulcerans_JKD8049	M_ulcerans_JKD8049_KEEP_BOOST_1_Probes	TWP_XMXOXUAUCI_002063	1	TGTGGTCGGCCTCCGGCGGCATCGACACATAACTCAACGACAGACGTACGATCGCCCGCGCCAGCACATTGGCGTCGTCGTCGCTGGTCGCCACCCAGGTCTGGGTGAAGGCCGTCGCCA
Mulcerans_JKD8049	M_ulcerans_JKD8049_KEEP_BOOST_1_Probes	TWP_XMXOXUAUCI_002065	3	GTCGAGCCGAGGCACGCGTGATGATCGGCGCGCTGTCGGTGGTGATGAGCTGTAGCAGGTCGGGCTTGGCCACCCCGGTCAGCAGCGAGATCACCAGCGGGTCGGCCGCCGACTCACCGA
Mulcerans_JKD8049	M_ulcerans_JKD8049_KEEP_BOOST_1_Probes	TWP_XMXOXUAUCI_002066	6	AGGGGACTTCAGCCAACCCGACCCGAGGCGCGCGGCGACCCCGCCCAAACCGGGCAAGCCAACTGACCCCCCCTCGACCGGGGCGCGCCAACGCCGACCACACCCCAACCCGCGCCAGCC
Mulcerans_JKD8049	M_ulcerans_JKD8049_KEEP_BOOST_1_Probes	TWP_XMXOXUAUCI_002067	1	AGAATGACCGAAAGCCCTGCAGGAACGCCTCGTAGATGTTGCCGACGTTGGCGTCCAGGGCGGCATGCACCTTGTCGACCAGGCGGTCGGCCAGACGCAATGCGTAGCCCTGCGCAAGGC
Mulcerans_JKD8049	M_ulcerans_JKD8049_KEEP_BOOST_1_Probes	TWP_XMXOXUAUCI_002068	1	CATCGGCAACTTTTAGAGCTTTCCCTGGCGCTCATAGAACTTTCAAATATGTCCCACAAATATTTCCGCAAGCGGCAATATTCAACCGCGGTCGAATACCCGGGCAGCGCCCCCTTGGAG
Mulcerans_JKD8049	M_ulcerans_JKD8049_KEEP_BOOST_1_Probes	TWP_XMXOXUAUCI_002069	1	CTTGCCGCGAGCCGAACTCGTTGTAGATGGTCTGGCGGCTGATGCCCGCGGACCGGGCAACGTCGGACAAGGTGATCGCCGACCAGTCGCGGGTAAACAGCAGATCACGCATGGCATCCA
Mulcerans_JKD8049	M_ulcerans_JKD8049_KEEP_BOOST_1_Probes	TWP_XMXOXUAUCI_002072	5	CGCTATGGCGGCCGAGACCTCATCGGCAGCGGCGGGCCAAAGCGCGGTGGTCGGAACCGCGGCAGCCGCATTGACCGTGCTGACAATCGAGCCGACGCCGCGCAGTTCCGTTGCCGCCGC
Mulcerans_JKD8049	M_ulcerans_JKD8049_KEEP_BOOST_1_Probes	TWP_XMXOXUAUCI_002074	1	GGCCTCGGCGAGCGAATAAGACGCACCACCGGCGGCGAGGGCTCGAACGAATTGGTCGTGATACGCCGCCACCTGGACGCTGAGCGATTGATATTGCTGGGCGTGGCTGGAAAACAGCGC
Mulcerans_JKD8049	M_ulcerans_JKD8049_KEEP_BOOST_1_Probes	TWP_XMXOXUAUCI_002076	4	ACCTCCGTTGGGGGCCGATGCGGTGCCGTCAGCGCCGTCACCGATCAGCGGGCGGCCGAGCAGCGTCTGGCTGGGCAGGTTGATCAGGTCAAGCAGCTGCTCCAGCGGTGACGCGCTGGC
Mulcerans_JKD8049	M_ulcerans_JKD8049_KEEP_BOOST_1_Probes	TWP_XMXOXUAUCI_002078	4	GGCACCACCGATGCCACCGTTACCGACCAATCCGGCAGATCCGCCGGCACCGCCGGCAACCCCGGCGCTTGCGCTGTTGTCGTAGCCGTTGCCCCCGTTGCCGTAGAGCAATCCCCCGGC
Mulcerans_JKD8049	M_ulcerans_JKD8049_KEEP_BOOST_1_Probes	TWP_XMXOXUAUCI_002080	7	CGTCCCTGCGCCACCCCCCTGGCCGCCCACTGCACCCAGTCCACCGGCCCCACTGGACCCGCCGTTGCCGAACAGCAGCCCGCCGGTCCCGCCTGCGCCTCCCGCCGCGAGTGCCCCACC
Mulcerans_JKD8049	M_ulcerans_JKD8049_KEEP_BOOST_1_Probes	TWP_XMXOXUAUCI_002084	8	GCCGCCATCGCCGCCCACCGCGAACAGTCCGCCGCGGCCACCCGATCCCCCGGTCCCACCGGCGCCGCCGTCTAGCGCGGCCGGGCTACCCACGACACCATCGCCGCCCGTCCCGCCGCT
Mulcerans_JKD8049	M_ulcerans_JKD8049_KEEP_BOOST_1_Probes	TWP_XMXOXUAUCI_002086	7	ACCGCCGTCCCCGCCGTCGCCACCAGCACCACCTGCACCGCCGTTGCCGCCCGCGGTGCCCGACTCACCATCGCCGACCCCGTCGGCGCCACGAGCTCCGTTGCCGCCGATCCCGCCGTG
Mulcerans_JKD8049	M_ulcerans_JKD8049_KEEP_BOOST_1_Probes	TWP_XMXOXUAUCI_002088	7	GCCCTCGCCCCCGTCGCCACCGTTGCCGGCAGCACCACCGGTGTCCCCGTCACCCCCGTCGCCCCCGCGACCACCGGCCCCGCCGCCACCACCAGCTTTGCCGTCGCCGTAGGCGCCGTG
Mulcerans_JKD8049	M_ulcerans_JKD8049_KEEP_BOOST_1_Probes	TWP_XMXOXUAUCI_002090	6	GCCCATCCCGCCGTGACCGCCGGCCCCCCCGACGCCGTTTGTACCGTTGCCGCCGTCCCCACCGACACCGCCGGCTCCACCGGTCCCGCCTCCCCGCCCTGAATTGGCCACAGCATTCCC
Mulcerans_JKD8049	M_ulcerans_JKD8049_KEEP_BOOST_1_Probes	TWP_XMXOXUAUCI_002092	5	GGATCCACCGTTACCGCCGTCGCCACCGGTGGTGCCCTGCCCGCCCTTACCGCCGTCACCGCCGTCACCGCCGCGGCTCCCGACTGCACCATTTGCGGCGTCGCTGGTGCCGGCATTGCC
Mulcerans_JKD8049	M_ulcerans_JKD8049_KEEP_BOOST_1_Probes	TWP_XMXOXUAUCI_002094	6	ACCATCGCCGCCGACGCCGCCTGGGGCGCCGCCAGTGCTGGTCGAGCTGGCGCCGCCGTCACCGCCATCACCCGCGTCGTTGGTCTGAGCTGCGGCACCCCCTGTCCCGCCTTTGCCGGC
Mulcerans_JKD8049	M_ulcerans_JKD8049_KEEP_BOOST_1_Probes	TWP_XMXOXUAUCI_002096	6	CTTTGACCACCTGGTGCTGCCGCAGCCCAGCCGCCGGCTTGCTCAGACAACACCCGGCGCGCCGCCACCACCGCCGGTACCGCCGCCGCCGGTCTGGCCGGTCGGGGGATCGCCGTCGTC
Mulcerans_JKD8049	M_ulcerans_JKD8049_KEEP_BOOST_1_Probes	TWP_XMXOXUAUCI_002097	1	ACCTGAACTGTGTGGTCATATGCCAAACCTCCTCGTGAGTCACACCACGTAGGTTTGGACAATACGCACCTATTCGTCAGCCGTCTAGACACAGCTGCCTATTTTATCCAGTTAATTATC
Mulcerans_JKD8049	M_ulcerans_JKD8049_KEEP_BOOST_1_Probes	TWP_XMXOXUAUCI_002098	1	GCGAACAGATCCTCGAAGGTCTTCACGGCCAGCGATTGTTTCATGCCTCACCAGGCAAAGTCACGGCGGTTTCACCTGGCGGCCGAGTTACCCCATCAGTGGCATGCCCACCGTCGGCCA
Mulcerans_JKD8049	M_ulcerans_JKD8049_KEEP_BOOST_1_Probes	TWP_XMXOXUAUCI_002099	1	AAACGATCATTATTTGTCCATCGCGGCTTCGGCCAGCTGCCGACGACCCACCATCGAGTGCTTGCGCCCGTACCCGACGTAGATCACGGTGCCCACCAACAACCAGACGCCGAATCGGAT
Mulcerans_JKD8049	M_ulcerans_JKD8049_KEEP_BOOST_1_Probes	TWP_XMXOXUAUCI_002100	5	GCCAGCCAGACTTCGCCGGCTTCCTCCAGAACCTTCTTACCCAAGGTATGCACCCCGGCATCCAGCGCCGCCACCGTGGCGCTGCCGGGCGGCCGCGTGCGGGCGCGGTCACCGAGTTCG
Mulcerans_JKD8049	M_ulcerans_JKD8049_KEEP_BOOST_1_Probes	TWP_XMXOXUAUCI_002101	1	CCATGTCAGGGCCGTCAGGTTCAGCATCAACCAAAGGCACGCGCAGAGCGAGGCGATGGGCAGCACTGGCACCCAGGGCGCGCGGAACCCACGCTCCAGGTCAGGCCGTTTCTTGCGCAA
Mulcerans_JKD8049	M_ulcerans_JKD8049_KEEP_BOOST_1_Probes	TWP_XMXOXUAUCI_002106	1	GCGCACCTGCGCATCGGAATCGTGGACCAGATCACGTCCGGTGATCCCGAAGTCGAGCTGTCCCGAGCCGACGTAGATGGCGATGTCTTTGGGCCGCAGGAAGAAGAACTCGACGTTATT
Mulcerans_JKD8049	M_ulcerans_JKD8049_KEEP_BOOST_1_Probes	TWP_XMXOXUAUCI_002108	2	GACCAGATTCGGATACGCGGTGGCGATCCGCTTGCCAGCGAGATCGGCCATCGTCCAATCTCGCTGGGCGGGGCCGGCGTAGCGGAAACTCGACGACCCGAATCCCAGCGCCAAGCGCTC
Mulcerans_JKD8049	M_ulcerans_JKD8049_KEEP_BOOST_1_Probes	TWP_XMXOXUAUCI_002110	1	GCGGCCCGAGCCCACCACATCGGCAATGGCATCGGCCACACCCAGCTGCACGGAGATTTCCACCGCCCCGTCGAGTCTGATCACCGTTGCTTCAATACCCTTGGCGGCCAGATCCTTTCT
Mulcerans_JKD8049	M_ulcerans_JKD8049_KEEP_BOOST_1_Probes	TWP_XMXOXUAUCI_002112	3	GACCAGCTGATCGCGGGCCTCGACCTGGGCGGCGCCGTCGCGGCCGTTCCCCTCGATCAGCACCGCCTCCGAGTCACACAGCGGCTCACCGAATGCGACGAGATTGTGCAACCGCAGGGT
Mulcerans_JKD8049	M_ulcerans_JKD8049_KEEP_BOOST_1_Probes	TWP_XMXOXUAUCI_002114	2	GGCGATGGTCGGCGACTCCAGGCCAGGGGTGATCAAGGTGGCCTTGTCCAGCACCGCGCGCGGGCAGTCGTAGTCCAGCATCAGGTATTGCTGGCCGAAGACCACGCCTTGCACCCTGGC
Mulcerans_JKD8049	M_ulcerans_JKD8049_KEEP_BOOST_1_Probes	TWP_XMXOXUAUCI_002117	1	GAATCCGAATACGGTGCCGAGGTAGCTGGACCAGCCCTTGGCGACCACCGCCGCGCCGATGGCCAATTCCAGCACCAGGTTCCAGCCGATCACCCACGCCAAAAACTCACCGAAAGTGGC
Mulcerans_JKD8049	M_ulcerans_JKD8049_KEEP_BOOST_1_Probes	TWP_XMXOXUAUCI_002119	2	GTAGGAGAACGTATAAGCGCTCCCCGCCACCGGCAGCGTCGAGGCGAATTCGGCATAGCACAGGGCCGCCAGCGCGCAGGTGCCCGCGGCGATCAGAAACGATATCCAGATGGCCGGGCC
Mulcerans_JKD8049	M_ulcerans_JKD8049_KEEP_BOOST_1_Probes	TWP_XMXOXUAUCI_002131	2	CGAGCCGGCCGCACCTGGAATGGCAACTGCGACGACGGGTGCTTGCCCTCGGCAACGTCGAAATCCGGCAGCGCAAGGTTCGTGAGCCGCACTTCGATCCGGTACGCCAGCGGGTTACCG
Mulcerans_JKD8049	M_ulcerans_JKD8049_KEEP_BOOST_1_Probes	TWP_XMXOXUAUCI_002133	1	GACTGCTGCTCGATGACCACGACGGCGATCCAGAACTGATCGCCAGCGGCCTGGTAATCGACGCGGCCGGACGCGGCACCCGGTTGCCGGTGTGGTTGACCCAATGGGGATATCAGCGCC
Mulcerans_JKD8049	M_ulcerans_JKD8049_KEEP_BOOST_1_Probes	TWP_XMXOXUAUCI_002137	1	TGGGCATGTTGTGCAACGAGGACGGCAGCTGGATCTTGACGACCTTCGGGGTGGCCAAGGTCAAGCCGCCCTCGACGTTCGGCGAGATGCGCGAACTCGCCTACCGGCTGCTCCCCAGCC
Mulcerans_JKD8049	M_ulcerans_JKD8049_KEEP_BOOST_1_Probes	TWP_XMXOXUAUCI_002139	2	GATTCGTTGCCGCGCTGGCGGCGGCCGGACCCATCGGCGAACCGGTGTTTCACGCATTTCCGGCCAGCAGATGGCGCCGCTACGACAAGCTGAGCCGCTTCCCGGCCGGAATCGTGGCGT
Mulcerans_JKD8049	M_ulcerans_JKD8049_KEEP_BOOST_1_Probes	TWP_XMXOXUAUCI_002141	2	TGGGGGATGCGGTGGCCAGCTTCAACCCCACCTTCGGGCAAGGCATGACCATGGCGTCGCTGCAAGCCGGTCATCTGCGCCGGGCCCTGCAATCCCACCCCGCCGAACCGGCGAACGAAT
Mulcerans_JKD8049	M_ulcerans_JKD8049_KEEP_BOOST_1_Probes	TWP_XMXOXUAUCI_002143	2	TCAACCGGGCGACCGCCAAGACCATCCGACCGGTGTGGACGATGAACGCACTCACCGACCTTTGCTTCCAACACGCCGAGGGACGGATGCCGCGGTGGTACCGGCCGGTCGGGGGGCTCT
Mulcerans_JKD8049	M_ulcerans_JKD8049_KEEP_BOOST_1_Probes	TWP_XMXOXUAUCI_002147	1	TCGCACACAACGCGCGGATGTGGCTTCGGCAGCGCCGGCCGAAACCATCGGCCACATCACGGTAGTAACGGCATGGCAATGGGTACCCTGCGCAGATGAGGGGGACCTTGAGCACTTCGA
Mulcerans_JKD8049	M_ulcerans_JKD8049_KEEP_BOOST_1_Probes	TWP_XMXOXUAUCI_002149	1	ATAACCATGCGCTGGTCATCGGGGCAAGCATCGCGGGGCTCTGCGCGGCACGGGTGCTCTCGGATTTTTTCCACCGAGTGACTCTCATCGAGCGCGACGAGTTACCCAGCGTGCCACACG
Mulcerans_JKD8049	M_ulcerans_JKD8049_KEEP_BOOST_1_Probes	TWP_XMXOXUAUCI_002151	1	GTCGTGCGACCGTTCCGCAGGACCGCCACCTGCACATGTTGATGGCCCGTGGGGCAAACGAATTCGAGAACCTGTTCCCCGGCCTGCTGACCGACATGGTGGCCGCGGGCGTGCCCATGT
Mulcerans_JKD8049	M_ulcerans_JKD8049_KEEP_BOOST_1_Probes	TWP_XMXOXUAUCI_002161	5	ACGAGGACGGCACCTGGGTCATGACCACCTTCGGAGTCGCCGGCGCCAAGCCACCGCCGACCTTCGGCGAGATGCGCGCGCTCGCCGAGCGGCTGCTCCCGGCCCGATTCAACGCCGCGC
Mulcerans_JKD8049	M_ulcerans_JKD8049_KEEP_BOOST_1_Probes	TWP_XMXOXUAUCI_002163	2	TGGCACAGTCCGAACCCATCGGGGCCCCGATGTTTCACGCCTTCCCCGCCAGCAAGTGGCGCCGCTACGACAAACTGGACCGCTTCCCGGCCGGGATAGTGCCGTTCGGTGACGCGGTGG
Mulcerans_JKD8049	M_ulcerans_JKD8049_KEEP_BOOST_1_Probes	TWP_XMXOXUAUCI_002165	1	CCAGTTTCAATCCCACTTTCGGGCAGGGCATGACGATGACATCGCTACAAGCCGGTCATCTGCGCCGCGCGCTGCAATCCCCGCACGGTGACCTGGCCACCCAACTGAATCGGGCCACCG
Mulcerans_JKD8049	M_ulcerans_JKD8049_KEEP_BOOST_1_Probes	TWP_XMXOXUAUCI_002167	1	CCAAAACGACCTACCCGGTGTGGACGATGAACGCTATCGGCGACATCAGCTTCCACCATGGCCTCACGCAGTCGCCACCGGCCTGGTGGCGGCCGGCCGGGGCCCTGTTCGATCAGTTCC
Mulcerans_JKD8049	M_ulcerans_JKD8049_KEEP_BOOST_1_Probes	TWP_XMXOXUAUCI_002171	3	TAGGACTGTGGTTGCGCGAACGCCGGCAATCGGCCAGCAGCCGCGGCCGAACCCTCACAGCCCCACGGTCGCCCTGAACAGCTTGGTGGGCTCCTGGGCAAGCAACCGGATCGGGCCGTC
Mulcerans_JKD8049	M_ulcerans_JKD8049_KEEP_BOOST_1_Probes	TWP_XMXOXUAUCI_002173	1	GTCAGCCGCCACCCAAGCGGCATTACCGTGTTCGAGCGTCAGCGACTGAGACTTCCCATGCACCACCGTGGAACCCTCGGTGCACAACAAGATCTGCGGTCCCTCGTGGCTCGAGGATGC
Mulcerans_JKD8049	M_ulcerans_JKD8049_KEEP_BOOST_1_Probes	TWP_XMXOXUAUCI_002174	3	CTGGTCAGGACCGCTGTTGCGCCGCAGTCGAGTGCCACCCGCCGGAAGGCTTCGCCGGACTTTTGTGGGTTGATCGGGTCCGGGGGGAACACCGGCACCGCGATTACCCCGGCCGCCATG
Mulcerans_JKD8049	M_ulcerans_JKD8049_KEEP_BOOST_1_Probes	TWP_XMXOXUAUCI_002175	3	GTCGATCTCATGGCCGAGGTAGTCGCCGTCGAGCACCAGCAGCGCGACGGCGAACTCGTCGGTCGGGGTCTCATACACCAGTTCCGGGCCTTCCCGGCGAACCGGCGGCCGCAGGTCGGA
Mulcerans_JKD8049	M_ulcerans_JKD8049_KEEP_BOOST_1_Probes	TWP_XMXOXUAUCI_002176	4	CCGCGCCCACTGGCCCCCCGCGATGTCACGTGCCAGGGAAGGGCATTCGGCCAGTCCTCATCGAAGGCGGTCCCCACCGGAGCGGCCACGTCTAGCTGCCGAGCGTCGGCATAGTGGTGG
Mulcerans_JKD8049	M_ulcerans_JKD8049_KEEP_BOOST_1_Probes	TWP_XMXOXUAUCI_002177	1	AGCGGCAGTCGGAGCGAAGTCGAGCACCCGCAGCAGTTCCGGGACATCCACGTGCTTCGGAGTCAGTCCGCCGCGTAATACGTTGTCGGAGTTGGCCATTACCTCAAGCGCAAAACCGCG
Mulcerans_JKD8049	M_ulcerans_JKD8049_KEEP_BOOST_1_Probes	TWP_XMXOXUAUCI_002178	1	GTGATGACCACACCCTTGGGGTCCGATATTGAACCCGAGGTGTACTGCAGTAGGGCAGGCGTCTGCGGGCTGGGGGCCCACTCTGAGATCGCCTCACTCACGGCCCGCGGGGCGCTCTTT
Mulcerans_JKD8049	M_ulcerans_JKD8049_KEEP_BOOST_1_Probes	TWP_XMXOXUAUCI_002179	1	AAGGTACGCATGCAGATTGCCGGCCGGCAAGAAGATGGCCTCCCCGGGTGCCAGGCTGATGCGGTTGAGCAGCAACGCCGCCAGCACCCCGGCGTCACCGGGATAACGCTCACCGAGTTC
Mulcerans_JKD8049	M_ulcerans_JKD8049_KEEP_BOOST_1_Probes	TWP_XMXOXUAUCI_002180	1	AGAATGCCGCTGATGAGGCCGAAGTCGTGGTACGGCGGCACCCAGACGACAGCCCGATGGCCCGGGCCGAGTCCGATGAAGCGGCGGTTGAACTCGGCCTGATGCACCACGTTGCCATGG
Mulcerans_JKD8049	M_ulcerans_JKD8049_KEEP_BOOST_1_Probes	TWP_XMXOXUAUCI_002181	1	GAGCACCGTCTTGGCTTCGGCAACGAATTCTGTCGCGCCGGAGCTGACGTACTGGATGGCGCCGTCGAGCACGGCCGGCACCAGCACGTCGATGTCGGGCTGGGGAGCGGTGATCCAAGT
Mulcerans_JKD8049	M_ulcerans_JKD8049_KEEP_BOOST_1_Probes	TWP_XMXOXUAUCI_002182	1	TTGGGTGCGACAGTGACGGTGGCGCGAACCCGGTCCATGACCTCAAACCACAAGGCAGGGCGCTGGATAAAGCTCATCGGCGACATCATGGTGAGGTCGAAATTGCCGGCCAACGCGCTC
Mulcerans_JKD8049	M_ulcerans_JKD8049_KEEP_BOOST_1_Probes	TWP_XMXOXUAUCI_002183	1	GGTGAACAGGGCACGCAGGCCATCGGCGTCGGACTGGTCAAAGAGCAAGTCGATAAACGGGTCGAGGTCCGACACCGCCAGCGCCTGCAGGAGTTCGCGGGTACGGGCCGCTTGACGGAA
Mulcerans_JKD8049	M_ulcerans_JKD8049_KEEP_BOOST_1_Probes	TWP_XMXOXUAUCI_002185	1	TCCGGCCAACGCCTCAAAGGGCTGCAACGCCACCAGCAGTTCCGGCTTGTGGCTGGTGTCGCGGTAGTTGCGCACGGGTGAGGACACCGGGATGCCCATTCGTTCCTCACGCAGATATCC
Mulcerans_JKD8049	M_ulcerans_JKD8049_KEEP_BOOST_1_Probes	TWP_XMXOXUAUCI_002186	1	CGATCCACCCGCAGGCTCGAGCGTCCGGACACGGTGATGCCGACGGTGTGTTCCGCAAGCCCGTAGCACGGACAGAAGGCTTCCCGGCGGATCCCTGAGGCGGCAAAGGCTTCAAAGAAG
Mulcerans_JKD8049	M_ulcerans_JKD8049_KEEP_BOOST_1_Probes	TWP_XMXOXUAUCI_002187	4	CTCGACGGCTTGCTCGGCACTCGGGTGGGCCTGCAGCGACAGCGGTTCGTCGGCGGCCAGCACCTTGACCAGAAACGGGAGCACGTCACCGAACCGGGCTCGTGCGCCGGGCCCAAGCTG
Mulcerans_JKD8049	M_ulcerans_JKD8049_KEEP_BOOST_1_Probes	TWP_XMXOXUAUCI_002188	1	CATAGCTCGGGGTCCACGATGCGCACATCCACGTCATCGGTTGGCTGCCCGCAGCCCATCAGGACCTGGGCATCGGGAGCGTCGCTAGGAACCGCTAGCTGCCGCGTTTCCAGCTGGCAG
Mulcerans_JKD8049	M_ulcerans_JKD8049_KEEP_BOOST_1_Probes	TWP_XMXOXUAUCI_002189	4	TCCCTCCGGATCTGCGGACAGCGTCTCGAGCAGCGAGCTCTCGCCGCCATCGGTTTCCAGCCAGGCCGGGTCTCCGGGGTGCGCGCCGAACCAGAGTTCGGCCTCAGGATGAGCGGCCGG
[truncated: 45,402 more rows]
