# Supplementary material for: Mosquitoes provide a transmission route between possums and humans for Buruli ulcer in southeastern Australia
Source: Nat Microbiol. 2024 Jan 23;9(2):377–89. doi: 10.1038/s41564-023-01553-1 (PMC10847040; doi:10.1038/s41564-023-01553-1)
Supplement: Supplementary file 4 — Statistical source data. [file 41564_2023_1553_MOESM4_ESM.xlsx]

## Sheet: IMPUTE_20-40-60-80-100-N_RAND-1
Source_data_extended_data_fig_2
20-N	40-N	60-N	80-N	100-N
0.989474	0.987368	0.974737	0.983158	0.970526
0.985263	0.970526	0.978947	0.96	0.92
0.997895	0.987368	0.972632	0.930526	0.909474
0.991579	0.997895	0.989474	0.972632	0.915789
0.993684	0.981053	0.989474	0.926316	0.970526
0.995789	0.997895	0.989474	0.987368	0.951579
0.997895	0.989474	0.991579	0.934737	0.943158
1	0.995789	0.976842	0.966316	0.970526
1	0.993684	0.976842	0.928421	0.92
0.995789	0.981053	0.976842	0.966316	0.972632
0.989474	0.987368	0.981053	0.987368	0.976842
1	0.983158	0.972632	0.993684	0.968421
0.997895	0.976842	0.938947	0.976842	0.957895
0.985263	0.981053	0.974737	0.972632	0.901053
0.993684	0.995789	0.974737	0.932632	0.964211
0.993684	0.997895	0.987368	0.955789	0.936842
0.985263	0.993684	0.96	0.981053	0.949474
0.995789	0.995789	0.993684	0.907368	0.863158
0.995789	0.985263	0.989474	0.96	0.930526
0.995789	0.966316	0.981053	0.96	0.955789
0.997895	0.989474	0.983158	0.962105	0.896842
0.997895	0.987368	0.995789	0.991579	0.947368
0.997895	0.987368	0.976842	0.972632	0.92
0.997895	0.997895	0.981053	0.981053	0.978947
0.997895	0.978947	0.981053	0.932632	0.945263
0.985263	0.993684	0.972632	0.976842	0.934737
0.993684	0.991579	0.976842	0.96	0.903158
0.997895	0.993684	0.964211	0.930526	0.974737
0.995789	0.981053	0.985263	0.987368	0.978947
0.993684	0.993684	0.987368	0.972632	0.907368
0.993684	0.976842	0.972632	0.955789	0.96
0.993684	0.985263	0.983158	0.976842	0.964211
0.993684	0.989474	0.972632	0.934737	0.915789
0.987368	0.995789	0.978947	0.964211	0.962105
0.987368	0.995789	0.993684	0.968421	0.974737
0.995789	0.991579	0.970526	0.938947	0.926316
0.997895	0.995789	0.987368	0.978947	0.966316
0.991579	1	0.953684	0.949474	0.913684
0.995789	0.997895	0.989474	0.949474	0.962105
0.989474	0.978947	0.985263	0.972632	0.964211
0.989474	0.993684	0.987368	0.985263	0.941053
0.987368	0.983158	0.983158	0.970526	0.981053
1	0.991579	0.993684	0.974737	0.894737
0.991579	0.985263	0.987368	0.987368	0.92
0.987368	0.974737	0.964211	0.917895	0.898947
0.997895	0.987368	0.989474	0.987368	0.873684
0.997895	1	0.978947	0.957895	0.922105
0.991579	0.993684	0.978947	0.970526	0.896842
0.985263	0.981053	0.981053	0.945263	0.953684
0.993684	0.989474	0.985263	0.966316	0.884211
0.997895	0.981053	0.993684	0.978947	0.926316
1	0.993684	0.976842	0.983158	0.907368
0.993684	0.995789	0.995789	0.888421	0.968421
0.997895	0.966316	0.978947	0.888421	0.96
0.997895	0.972632	0.991579	0.978947	0.92
0.987368	0.987368	0.989474	0.966316	0.978947
1	0.993684	0.981053	0.970526	0.983158
0.995789	0.987368	0.993684	0.970526	0.884211
0.993684	0.974737	0.966316	0.983158	0.949474
0.997895	0.985263	0.983158	0.985263	0.983158
0.989474	0.989474	0.981053	0.957895	0.957895
1	0.987368	0.987368	0.976842	0.886316
0.993684	0.991579	0.989474	0.972632	0.92
0.995789	0.997895	1	0.926316	0.943158
0.987368	0.997895	0.983158	0.911579	0.938947
0.993684	0.987368	0.987368	0.938947	0.907368
0.995789	0.989474	0.96	0.981053	0.909474
0.993684	0.995789	0.968421	0.968421	0.96
1	0.993684	0.997895	0.966316	0.978947
0.989474	0.993684	0.970526	0.917895	0.901053
0.972632	0.993684	0.987368	0.974737	0.957895
0.995789	0.976842	0.985263	0.934737	0.957895
0.997895	0.995789	0.922105	0.953684	0.856842
0.985263	0.991579	0.985263	0.953684	0.96
1	0.991579	0.987368	0.962105	0.962105
0.997895	0.985263	0.989474	0.978947	0.934737
0.995789	0.981053	0.981053	0.934737	0.871579
0.993684	0.995789	0.957895	0.985263	0.970526
1	0.970526	0.989474	0.966316	0.869474
0.995789	0.974737	0.951579	0.938947	0.964211
0.997895	0.981053	0.989474	0.932632	0.888421
0.997895	0.993684	0.976842	0.945263	0.974737
1	0.991579	0.976842	0.983158	0.934737
0.997895	0.989474	0.951579	0.970526	0.930526
0.991579	0.991579	0.962105	0.972632	0.957895
1	0.978947	0.974737	0.970526	0.968421
0.993684	1	0.993684	0.930526	0.924211
0.989474	0.993684	0.991579	0.943158	0.985263
0.993684	0.978947	0.970526	0.955789	0.968421
0.995789	0.993684	0.993684	0.962105	0.898947
0.993684	0.995789	0.978947	0.949474	0.909474
0.993684	0.993684	0.976842	0.981053	0.953684
1	0.995789	0.993684	0.976842	0.957895
0.997895	0.993684	0.985263	0.96	0.903158
0.997895	0.981053	0.966316	0.972632	0.949474
1	1	0.993684	0.934737	0.898947
0.991579	0.983158	0.987368	0.968421	0.892632
0.997895	0.983158	0.957895	0.978947	0.922105
1	0.970526	0.989474	0.978947	0.903158
0.997895	0.993684	0.978947	0.976842	0.905263
